# Supplementary material for: Comparative Proteomic Analysis Provides insight into the Key Proteins as Possible Targets Involved in Aspirin Inhibiting Biofilm Formation of Staphylococcus xylosus
Source: Front Pharmacol. 2017 Aug 21;8:543. doi: 10.3389/fphar.2017.00543 (PMC5566577; doi:10.3389/fphar.2017.00543)
Supplement: TABLE S2 — Identification of peptide. [file Table_2.XLSX]

## Sheet: Sheet1
Sequence	Protein Groups	Protein Group Accessions	Modifications	7/REF	7/REF Count	IonScore	Charge	MH+ [Da]	ΔM [ppm]
eDTISSSSVGASQASSESASEGR	1	A0A060MFL5	N-Term(iTRAQ8plex)	1.9855	16	153.36	2	2533.18	-1.80108
aQGLQIGAQNAYFEDNGAFTGETSPVALADLGVk	1	A0A060MLT3	N-Term(iTRAQ8plex); K34(iTRAQ8plex)	1.16037	10	131.06	3	4061.09	-3.21136
tNEIAGDGTTTATVLAQAMIQEGLk	1	A0A060MHM1	N-Term(iTRAQ8plex); K25(iTRAQ8plex)	0.956861	21	122.95	2	3141.69	-0.800982
sGETEDTTISDIAVATNAGQIk	1	A7KJI9	N-Term(iTRAQ8plex); K22(iTRAQ8plex)	1.38458	43	119.98	2	2829.49	-2.55574
vIGIDLGTTNScIAVLEGDEPk	1	A5H0F2	N-Term(iTRAQ8plex); C12(Carbamidomethyl); K22(iTRAQ8plex)	1.07167	8	118.84	2	2909.57	-2.8861
sAGPSTPVEITGINDVPQAGDR	2	C6ZDJ2;A0A068ECM1	N-Term(iTRAQ8plex)			117.45	2	2485.28	-2.82961
eAYDNDTELQNLLLDPYFk	1	A0A090K1K9	N-Term(iTRAQ8plex); K19(iTRAQ8plex)	0.723881	2	116.01	2	2909.5	-0.991133
iIETANTDYLAWGGGAVANQR	2	A0A090K347;A0A068EDB8	N-Term(iTRAQ8plex)			115.48	2	2524.3	-3.27617
tImSNQGSALmGIGVSSGENR	1	A0A060MFL5	N-Term(iTRAQ8plex); M3(Oxidation); M11(Oxidation)	1.55508	4	113.79	2	2445.2	-0.463867
tIMSNQGSALMGIGVSSGENR	1	A0A060MFL5	N-Term(iTRAQ8plex)	0.839747	2	112.84	2	2413.21	0.778773
vDLLNAQEEIELAk	1	A0A060MD71	N-Term(iTRAQ8plex); K14(iTRAQ8plex)	0.750005	4	112.04	2	2193.26	-0.953789
aSNNATIDVPEAMINTELDR	1	A0A060MH01	N-Term(iTRAQ8plex)	1.06951	3	111.08	2	2478.25	0.220974
eQNITIQSSSALSDDEIDR	1	A5H0F2	N-Term(iTRAQ8plex)	1.26632	23	110.79	2	2425.2	-1.47154
aGIDGLDEFLVGPTAVATSTEDVVAPAk	1	A0A068E7V6	N-Term(iTRAQ8plex); K28(iTRAQ8plex)	0.982439	16	110.65	3	3351.81	-1.66424
vILQDFTGVPAVVDLASLR	1	A0A090K2B3	N-Term(iTRAQ8plex)	0.54228	2	110.13	2	2317.35	1.34285
lFVIGGGDSAVEEGTFLTk	1	A0A068EDQ4	N-Term(iTRAQ8plex); K19(iTRAQ8plex)	0.931773	16	109.31	2	2548.4	-2.89306
aINAANLGVNPSSDGEVIR	1	A0A068ECN3	N-Term(iTRAQ8plex)	1.18842	5	108.58	2	2201.18	-1.74389
tTQNDIIETIEQTLQIQEQGR	2	A0A090K8L6;A0A068E8C3	N-Term(iTRAQ8plex)			108.49	3	2762.44	-3.40962
yVSSEQVSEDEINHER	1	A0A060MGK3	N-Term(iTRAQ8plex)	1.37415	27	108.39	3	2225.06	-0.712849
qELNTVYSGDIAAAVGLk	1	A0A068EAK9	N-Term(iTRAQ8plex); K18(iTRAQ8plex)	0.933804	27	106.99	2	2457.38	-1.01968
aLVPSGASTGEHEAVELR	1	A7KJI9	N-Term(iTRAQ8plex)	1.39818	16	106.5	3	2127.13	-1.33003
lASENQIDLNQVVGTGFEGR	1	A0A090K2F9	N-Term(iTRAQ8plex)	1.23129	3	106.19	2	2451.27	-2.32237
eQIEDAIQGADmVFVTAGmGGGTGTGAAPVVAk	1	A0A060MFL5	N-Term(iTRAQ8plex); M12(Oxidation); M19(Oxidation); K33(iTRAQ8plex)	1.16939	3	106.08	3	3788.92	-1.93852
aAEAEAAGADFVGEGEYVEk	1	A0A068EEL9	N-Term(iTRAQ8plex); K20(iTRAQ8plex)	1.0126	37	105.36	2	2621.31	-2.16195
sLEEGQSVEFEVVEGDR	1	A0A060MLR2	N-Term(iTRAQ8plex)	0.772561	35	104.88	2	2213.09	-1.17156
dAGLSSSDIDEVILVGGSTR	1	A5H0F2	N-Term(iTRAQ8plex)	1.31513	18	104.01	2	2295.19	-1.9912
eFIAAPIGGVTDASNLLR	1	A0A068E574	N-Term(iTRAQ8plex)	1.47235	2	103.63	3	2148.19	-1.82392
lISPQSIAIATASVQQVGk	1	A0A090K0A4	N-Term(iTRAQ8plex); K19(iTRAQ8plex)	0.841288	7	103.47	2	2519.5	-1.74608
vIGIDGFGASAPGDLVVEk	1	A0A068ECD9	N-Term(iTRAQ8plex); K19(iTRAQ8plex)	0.981991	16	101.85	2	2452.38	-2.65715
sETATTGIVTASGLALAANNk	1	A0A090M0Y9	N-Term(iTRAQ8plex); K21(iTRAQ8plex)	0.988303	2	101.63	2	2598.45	-1.62926
sGAVDIVVVDSVAALTPk	1	A0A068E5A2	N-Term(iTRAQ8plex); K18(iTRAQ8plex)	0.898872	8	101.29	2	2349.37	-5.07234
vGIVGAGLSGIELASELR	1	A0A068EDH1	N-Term(iTRAQ8plex)	0.857349	3	101.06	3	2045.19	-0.298537
lVEAGVDALVIDTAHGHSk	1	A0A068EEZ5	N-Term(iTRAQ8plex); K19(iTRAQ8plex)	1.05386	17	100.74	3	2540.42	-2.27293
eAVDELGLDYEEAIGEAAFYGPk	1	A0A068E4V5	N-Term(iTRAQ8plex); K23(iTRAQ8plex)	0.773187	3	100.24	3	3094.56	-2.37677
nTFETAGNQHGVHGENFMQLLAAR	1	A0A068EB99	N-Term(iTRAQ8plex)	1.02492	5	99.94	4	2946.45	-1.13511
aQMTMVQAINNALk	1	A0A060MMF4	N-Term(iTRAQ8plex); K14(iTRAQ8plex)	0.583594	3	99.75	2	2141.2	-2.15644
vNAETQEAHEEPQVLSR	2	A0A090K808;A0A068E5U6	N-Term(iTRAQ8plex)			99.62	2	2241.14	-1.93688
dSMENGVLAGYPLIDVk	1	A0A068EAK9	N-Term(iTRAQ8plex); K17(iTRAQ8plex)	0.923107	5	99.05	2	2429.32	-0.940316
nSENLGVIAESVSLk	1	A7KJJ3	N-Term(iTRAQ8plex); K15(iTRAQ8plex)	0.96442	9	98.83	2	2168.23	-3.26189
aILNNQNLVLTVSSYLEGEYDQk	2	A0A090K7H7;A0A068E690	N-Term(iTRAQ8plex); K23(iTRAQ8plex)			98.52	4	3219.73	-1.91207
iNILDTPGHADFGGEVER	1	A0A068E941	N-Term(iTRAQ8plex)	1.64398	5	98.26	2	2244.15	-1.52025
gSEAAQLVQYLLSNDTENLTTNk	2	A0A090M1I3;A0A068E4R5	N-Term(iTRAQ8plex); K23(iTRAQ8plex)			98.19	4	3117.64	-2.49781
vAWEVALESEDAPTSLVLTR	1	A0A068ECD9	N-Term(iTRAQ8plex)	0.959772	9	98.08	3	2490.33	-1.82236
aAVEEGIVAGGGTAFmNIYDk	1	A0A060MHM1	N-Term(iTRAQ8plex); M16(Oxidation); K21(iTRAQ8plex)	1.12471	14	97.83	3	2737.43	-2.74719
vDLTNTIGEVAQDNGLk	1	A0A090K3S3	N-Term(iTRAQ8plex); K17(iTRAQ8plex)	1.13088	13	97.36	2	2395.32	-3.48056
aLSDYGVTEDQYNSEDEmFk	1	A5H0E3	N-Term(iTRAQ8plex); M18(Oxidation); K20(iTRAQ8plex)	1.27473	12	97.36	2	2965.38	-3.20273
eTVVSGAScTTNSLAPVAk	2	Q8L2Q6;A0A068E6H5	N-Term(iTRAQ8plex); C9(Carbamidomethyl); K19(iTRAQ8plex)			97.1	2	2500.34	-3.6976
eITDAVTEGVPTYVSVFAGR	1	A7KJJ2	N-Term(iTRAQ8plex)	0.977204	4	96.99	2	2415.26	-2.90556
qELSSEDLEDNIAYQYATIR	1	A0A060MFX0	N-Term(iTRAQ8plex)	1.06026	10	96.88	2	2662.31	-1.38391
nAAGASNAIVSADmALAGVTSR	1	A0A060MLA1	N-Term(iTRAQ8plex); M14(Oxidation)	0.900165	2	96.43	2	2367.23	2.30797
mIAPVLEDLAGDFEGk	1	A0A060MCA0	N-Term(iTRAQ8plex); M1(Oxidation); K16(iTRAQ8plex)	0.88069	10	96.39	2	2329.25	-2.06136
lAGEGAPGENGGPQGDLYVVFR	1	A0A068E4I8	N-Term(iTRAQ8plex)	0.941788	1	96.2	3	2507.28	-2.33814
aYGAYNNTLSATLAGEVk	1	A0A068E9F8	N-Term(iTRAQ8plex); K18(iTRAQ8plex)	0.789879	4	96.1	2	2451.32	-3.67252
gDANPILLIDEDDVEAGHAASVGR	1	A0A068E6X0	N-Term(iTRAQ8plex)	1.38544	5	95.91	3	2738.39	-1.57649
mDNVPQLILAGQTDSTALGTk	1	A0A068E4G1	N-Term(iTRAQ8plex); K21(iTRAQ8plex)	0.943298	4	95.75	3	2781.52	-2.45661
qTVAELSSQTVAEATR	1	A0A060MLT3	N-Term(iTRAQ8plex)	1.62928	41	95.61	3	1995.06	-1.73233
dLLSEYDFPGDDVPVISGSALk	1	A0A068EEK7	N-Term(iTRAQ8plex); K22(iTRAQ8plex)	0.918949	47	95.38	3	2945.55	-2.10042
eLVDEVGMLMAYEVTR	1	A0A060MEE8	N-Term(iTRAQ8plex)	0.696534	3	95.14	3	2159.1	-0.226059
nAQTTEVLGENAVTGIk	1	A0A068E898	N-Term(iTRAQ8plex); K17(iTRAQ8plex)	0.842609	6	95	2	2353.32	0.533874
vLVVTESEDVNVALSAR	1	A0A060MNZ8	N-Term(iTRAQ8plex)	0.989134	47	94.73	2	2105.17	-2.22085
tTDALLNNAVATAVETER	1	A0A068EBD4	N-Term(iTRAQ8plex)	1.39103	7	94.62	2	2193.16	-2.54201
tGYEVLDLDGNQIGEITSGTQSPLTGk	2	A0A090M1I3;A0A068E4R5	N-Term(iTRAQ8plex); K27(iTRAQ8plex)			94.59	3	3401.78	-1.70576
aALESVDGLLLNPLVGETk	1	A0A068EF75	N-Term(iTRAQ8plex); K19(iTRAQ8plex)	0.824819	7	94.52	3	2547.48	-1.53909
aESVEALLETELADGk	1	A0A060MGK3	N-Term(iTRAQ8plex); K16(iTRAQ8plex)	0.87863	40	94.47	2	2283.25	-1.75351
aEADNNANVSNQASATDSENk	1	A0A090K7N1	N-Term(iTRAQ8plex); K21(iTRAQ8plex)	1.39316	7	94.31	3	2758.33	-2.63282
aTVVTPNLFEAGQLANLGTLk	1	A0A060MED0	N-Term(iTRAQ8plex); K21(iTRAQ8plex)	0.771056	4	94.24	3	2765.6	-2.3666
sQTYGEEIYGNAVk	1	A0A090LYG3	N-Term(iTRAQ8plex); K14(iTRAQ8plex)	1.73712	3	94.14	2	2167.14	-3.68246
vVAGVGVPQITAVYDcATEAR	1	A0A068EEZ5	N-Term(iTRAQ8plex); C16(Carbamidomethyl)	0.918198	4	93.94	2	2480.3	-3.77507
lGEGVEEIGGLAVIGTER	1	A5H0D9	N-Term(iTRAQ8plex)	0.902431	3	93.93	3	2103.16	0.529978
vPIVANLETLDVDALk	1	A0A068E473	N-Term(iTRAQ8plex); K16(iTRAQ8plex)	0.852979	10	93.74	2	2318.37	-2.62979
vSEEINFNEVSTGASNDFER	1	A0A068E7J7	N-Term(iTRAQ8plex)	1.18001	3	93.74	2	2548.22	2.46179
tADASGVDGVIIPk	1	A7KJH2	N-Term(iTRAQ8plex); K14(iTRAQ8plex)	1.00157	6	93.72	2	1951.13	-2.09828
tNEIAGDGTTTATVLAQAmIQEGLk	1	A0A060MHM1	N-Term(iTRAQ8plex); M19(Oxidation); K25(iTRAQ8plex)	1.20234	8	93.55	3	3157.68	-1.2977
vVLNGAGAAGIAIVk	1	A0A068E7L2	N-Term(iTRAQ8plex); K15(iTRAQ8plex)	0.742191	3	92.99	2	1961.23	-1.34754
sINPSNVITMLSAAAk	1	A5H0F4	N-Term(iTRAQ8plex); K16(iTRAQ8plex)	0.46683	8	92.77	2	2225.27	-2.98624
eIAQAIVDNLDTTAANVEk	1	A0A090KAR9	N-Term(iTRAQ8plex); K19(iTRAQ8plex)	1.26233	7	92.77	3	2623.43	-2.11171
gLETAVGDEGGFAPk	1	A7KJI9	N-Term(iTRAQ8plex); K15(iTRAQ8plex)	1.51017	22	92.74	3	2056.11	-1.27677
eVVSQFGSVDVLVNNAGITR	1	C6ZDJ3	N-Term(iTRAQ8plex)	0.985615	6	92.71	2	2408.3	-2.2842
fANTIADVVQDk	1	A0A068EAG6	N-Term(iTRAQ8plex); K12(iTRAQ8plex)	0.797551	8	92.4	2	1929.08	-2.87648
nLVDGESSQFDNLk	1	A0A068EEP7	N-Term(iTRAQ8plex); K14(iTRAQ8plex)	1.18219	4	92.38	2	2174.15	-3.21251
vTIDNIGTLTNFIADk	1	A0A060MBT3	N-Term(iTRAQ8plex); K16(iTRAQ8plex)	0.678806	10	92.36	2	2343.33	-2.54443
lANEILDAANNTGGAVk	1	A0A060ME53	N-Term(iTRAQ8plex); K17(iTRAQ8plex)	1.20728	17	92.14	2	2279.27	-3.13242
vTLMASEEGGTEIEEVAAETPEk	1	A0A060MGJ5	N-Term(iTRAQ8plex); K23(iTRAQ8plex)	0.850619	7	92.11	3	3028.54	-3.30539
lLDYAEAGDNIGALLR	1	A0A068EEK7	N-Term(iTRAQ8plex)	0.940889	30	92.04	3	2008.1	-2.18969
nAEEQVDYLEELVNk	1	A7KJI9	N-Term(iTRAQ8plex); K15(iTRAQ8plex)	0.947503	40	91.93	2	2401.26	-3.02589
gAGVGGGHDER	1	A0A068E7J7	N-Term(iTRAQ8plex)	1.18868	3	91.75	3	1315.66	-0.75613
vLDGAVTVLDAQSGVEPQTETVWR	1	A0A068EAK9	N-Term(iTRAQ8plex)	0.914366	3	91.61	3	2874.51	-3.09673
dLTTSEIEEQIk	1	A0A060MES4	N-Term(iTRAQ8plex); K12(iTRAQ8plex)	1.22782	15	91.54	2	2014.11	-1.43404
tDLINAVAEQADLTk	1	A0A060MLY0	N-Term(iTRAQ8plex); K15(iTRAQ8plex)	0.856158	81	91.28	2	2210.24	-2.01739
tAAATAGGAIVAGGLASAAQNk	1	A0A090M0Y9	N-Term(iTRAQ8plex); K22(iTRAQ8plex)	0.954501	7	91.16	2	2479.41	2.17912
qVVSAATAcIPFLENDDSNR	1	A0A060MJL6	N-Term(iTRAQ8plex); C9(Carbamidomethyl)	1.01185	4	91	2	2511.24	-2.43865
aMIDAQSAGLIk	1	A0A090K712	N-Term(iTRAQ8plex); K12(iTRAQ8plex)	0.903045	1	90.71	2	1826.06	-3.30593
iMDAADYEVSQAVk	1	A0A060MLA6	N-Term(iTRAQ8plex); K14(iTRAQ8plex)	0.781423	4	90.6	2	2148.15	-0.774701
eAGLAVDAVFESIQSSLSk	1	A0A060MLY0	N-Term(iTRAQ8plex); K19(iTRAQ8plex)	0.85728	34	90.54	2	2559.41	-1.54031
iFENTANEMQGTTLEVQHR	1	A0A068E7D1	N-Term(iTRAQ8plex)	0.623463	4	90.47	3	2522.26	-2.04012
nTMAIISDMGQPLGNAIGNALEVk	1	A0A060MIS2	N-Term(iTRAQ8plex); K24(iTRAQ8plex)	0.566867	2	90.41	3	3065.66	0.0630284
gVNPDEVVAmGAAIQGGVITGDVk	1	A5H0F2	N-Term(iTRAQ8plex); M10(Oxidation); K24(iTRAQ8plex)	1.09796	11	90.11	2	2921.58	-1.88191
aSLEGAGLNQAINYSLVDk	1	A0A068E7X4	N-Term(iTRAQ8plex); K19(iTRAQ8plex)	1.08054	2	90.1	3	2571.42	-0.940878
fVEGNQADVVLVk	1	A0A068E309	N-Term(iTRAQ8plex); K13(iTRAQ8plex)	0.737455	2	89.99	2	2026.17	-6.31725
iNNVYGEINDINLEDQIVSVGNTk	1	A0A068EDH1	N-Term(iTRAQ8plex); K24(iTRAQ8plex)	0.857165	1	89.98	3	3269.74	-2.95902
aIEAVDEcLGEVVDk	1	A0A090K3S3	N-Term(iTRAQ8plex); C8(Carbamidomethyl); K15(iTRAQ8plex)	1.05112	35	89.95	2	2255.2	-2.75684
aAVEEGIVAGGGTAFMNIYDk	1	A0A060MHM1	N-Term(iTRAQ8plex); K21(iTRAQ8plex)	0.933517	15	89.93	3	2721.43	-2.25451
fTTDNFVDTLENYQk	1	C6ZDH9	N-Term(iTRAQ8plex); K15(iTRAQ8plex)	0.807386	3	89.61	2	2443.26	-1.84118
mVNVILDEAAAEGLPEDVR	1	A5H0E4	N-Term(iTRAQ8plex)	0.839016	1	89.49	2	2345.23	-2.72873
lEQGGGTDDSTGYFIEPTIISGLk	1	A0A060MRD2	N-Term(iTRAQ8plex); K24(iTRAQ8plex)	0.423189	4	89.48	3	3106.64	-1.15408
aAAALILAGLVADGk	1	A7KJH5	N-Term(iTRAQ8plex); K15(iTRAQ8plex)	0.99331	9	89.2	2	1962.21	-3.28111
eLESFAQFGSDLDEFTAQk	1	A0A068E6R4	N-Term(iTRAQ8plex); K19(iTRAQ8plex)	0.933221	9	89.11	3	2770.39	-3.81462
aVVmIGEIGGTAEEEAAEWIk	1	A0A068E8S2	N-Term(iTRAQ8plex); M4(Oxidation); K21(iTRAQ8plex)	0.564357	1	88.94	3	2827.49	-3.49616
lNIPIVSAGMDTVTESk	1	A0A068EEZ5	N-Term(iTRAQ8plex); K17(iTRAQ8plex)	0.827779	6	88.93	2	2383.33	-3.325
gLGEAEIQNMIDVDHGAEAEcHFcR	1	A0A060MN11	N-Term(iTRAQ8plex); C21(Carbamidomethyl); C24(Carbamidomethyl)	1.16371	2	88.83	3	3162.43	-0.899146
aLINDLNVNQSDEEFDR	1	A5H0E3	N-Term(iTRAQ8plex)	1.29096	29	88.73	2	2296.13	-2.19253
gNEPLAQEVADQVGIELGk	1	A0A068E9P2	N-Term(iTRAQ8plex); K19(iTRAQ8plex)	0.863647	6	88.72	2	2575.41	-2.50064
vLDTPLAESNIVGTSIGAAMLGk	1	A0A068E5D5	N-Term(iTRAQ8plex); K23(iTRAQ8plex)	0.783282	2	88.6	3	2865.62	-2.12436
aSGITDLSINSIDVLTGLk	1	C6ZDG7	N-Term(iTRAQ8plex); K19(iTRAQ8plex)	0.89479	6	88.59	2	2525.46	-2.15216
sATLGNENFYLVSDFNk	1	A0A068EDB8	N-Term(iTRAQ8plex); K17(iTRAQ8plex)	0.615975	5	88.42	2	2527.32	-1.84185
qIAENAGLEGSIIVER	1	A0A060MHM1	N-Term(iTRAQ8plex)	1.18011	65	88.41	3	2003.11	0.444953
dQEALAVYLEEIEDk	1	A0A090K3V9	N-Term(iTRAQ8plex); K15(iTRAQ8plex)	0.878195	9	88.33	2	2373.26	-2.32613
iAEEAGAVAVMALER	1	A0A060MKY2	N-Term(iTRAQ8plex)	0.919079	9	88.2	3	1834	-2.59499
nSVVGQTLVVNDASELEGk	1	A0A068EBD4	N-Term(iTRAQ8plex); K19(iTRAQ8plex)	1.1796	16	88.15	2	2567.4	-4.13551
aGDTIEEDDVLAEVQNDk	1	A0A068ED46	N-Term(iTRAQ8plex); K18(iTRAQ8plex)	0.774418	2	88.11	2	2569.31	-0.904165
gEEQTIDADYVLVTVGR	1	A7KJJ3	N-Term(iTRAQ8plex)	1.17139	11	88.01	3	2169.13	0.359843
vPVATGSLTELTVVLEk	2	I3RTC2;A0A068E6H5	N-Term(iTRAQ8plex); K17(iTRAQ8plex)			87.47	2	2364.41	-3.03895
nLNEGDVLLVENTR	1	A0A090K8U0	N-Term(iTRAQ8plex)	1.46399	19	87.37	2	1890.02	-2.18336
eADNAHFETIIVTGDR	2	A0A090K645;A0A068E453	N-Term(iTRAQ8plex)			87.13	2	2092.06	-2.32652
hILVEEGNDLDAIDk	1	A0A068ECD9	N-Term(iTRAQ8plex); K15(iTRAQ8plex)	1.13256	15	87.13	3	2289.25	-2.25639
gAAVAGGAAAAGAGAYAAGk	1	A5H0F6	N-Term(iTRAQ8plex); K20(iTRAQ8plex)	1.05556	4	87.1	2	2141.19	-2.61356
sLQESMNQNAAGLDVSAk	1	A0A060MF41	N-Term(iTRAQ8plex); K18(iTRAQ8plex)	1.10472	2	87.1	3	2471.3	-1.59893
eTESNINIDNVLTVFPPENk	1	A0A068E625	N-Term(iTRAQ8plex); K20(iTRAQ8plex)	0.961882	9	87.08	2	2881.54	0.65334
nIDTDLAAESIVTSAFGFSGQk	1	A0A060MRD2	N-Term(iTRAQ8plex); K22(iTRAQ8plex)	0.428179	14	86.97	2	2879.53	2.52427
aTLGNNAFYLITDNk	2	A0A090K347;A0A068EDB8	N-Term(iTRAQ8plex); K15(iTRAQ8plex)			86.94	2	2263.25	-1.22782
gITITSAATTAEWDNHR	1	A0A068EAK9	N-Term(iTRAQ8plex)	1.31886	8	86.85	3	2148.09	-3.53414
eDASMNFAAIDELk	1	A0A060MFP0	N-Term(iTRAQ8plex); K14(iTRAQ8plex)	0.749395	2	86.83	2	2162.12	-4.51075
eVINVIQADEVGADIITcPADVVk	1	A7KJJ2	N-Term(iTRAQ8plex); C18(Carbamidomethyl); K24(iTRAQ8plex)	0.860923	19	86.64	3	3176.72	-2.66205
aLSDYGVTEDQYNSEDEMFk	1	A5H0E3	N-Term(iTRAQ8plex); K20(iTRAQ8plex)	1.20582	10	86.61	2	2949.39	-0.474234
nVEVLNEDESTQTALQk	1	A0A060MI39	N-Term(iTRAQ8plex); K17(iTRAQ8plex)	1.39765	14	86.54	2	2526.35	-1.51201
vNQIGTLTETFDAIEMAQk	1	A7KJI9	N-Term(iTRAQ8plex); K19(iTRAQ8plex)	1.18643	15	86.41	4	2717.46	-2.53814
gmDIVIVTTANTDEEAR	1	A0A060MI88	N-Term(iTRAQ8plex); M2(Oxidation)	1.45229	19	86.39	2	2155.08	-2.9452
aAAGGDEAAIFAGDLFR	1	A0A068E438	N-Term(iTRAQ8plex)	1.18675	2	86.36	2	1956.01	-1.09484
sMFAISDEINELAVk	1	A0A068ED46	N-Term(iTRAQ8plex); K15(iTRAQ8plex)	0.848443	9	86.28	2	2275.24	-2.07208
dINQSLLDTLAAcGDVNR	1	A0A068EF79	N-Term(iTRAQ8plex); C13(Carbamidomethyl)	1.16031	2	86.14	2	2279.15	-3.4003
iIQIAEGEYQGDLTTIDVk	1	A0A068E8T0	N-Term(iTRAQ8plex); K19(iTRAQ8plex)	1.07684	4	86.09	3	2714.49	-4.61087
nVSVEDVNAAMk	2	Q8L2Q6;A0A068E6H5	N-Term(iTRAQ8plex); K12(iTRAQ8plex)			85.99	2	1885.02	-4.87803
vGAPTVEGASVTATVk	1	A0A060MGY5	N-Term(iTRAQ8plex); K16(iTRAQ8plex)	1.25134	20	85.73	2	2095.21	-4.18522
aSDELLDEQVEALIEER	1	A0A068E9K7	N-Term(iTRAQ8plex)	1.00669	4	85.73	2	2263.15	-3.05552
aIADINNQVSELSVLIASk	1	A0A068E445	N-Term(iTRAQ8plex); K19(iTRAQ8plex)	0.751331	3	85.66	2	2593.5	-2.41531
tQQIGVVGLAVMGk	1	A0A090K1K9	N-Term(iTRAQ8plex); K14(iTRAQ8plex)	0.972844	2	85.46	2	2009.2	-3.22919
eATDFQEEDIELFQDIAEk	1	A0A068EEZ7	N-Term(iTRAQ8plex); K19(iTRAQ8plex)	1.04372	7	85.42	3	2878.42	-9.25991
gVPVIGYQTEELPAFFTPESGIk	1	A0A090JZD9	N-Term(iTRAQ8plex); K23(iTRAQ8plex)	0.2415	2	85.27	3	3087.68	-2.04829
lETEDYDAIILAAAGLk	1	A0A068E7P6	N-Term(iTRAQ8plex); K17(iTRAQ8plex)	1.10823	2	85.19	2	2414.36	0.154952
gNEAAIVEINSETDFVAR	1	A0A060MGK3	N-Term(iTRAQ8plex)	1.00648	45	85.16	2	2239.15	-0.956641
nIEQIGTYNPNNVNAPEVk	1	A0A060MLB4	N-Term(iTRAQ8plex); K19(iTRAQ8plex)	1.33161	11	85.11	2	2722.45	-2.64089
sTAILFGDGAGAVVISEVSEGR	1	A0A068E6T2	N-Term(iTRAQ8plex)	1.05429	17	85.1	2	2439.3	-1.64281
qTLIEEINHSIER	1	A0A090KAR9	N-Term(iTRAQ8plex)	1.40228	6	85.06	3	1886.03	-1.32351
gGEVLYQAFGLk	1	A0A068E693	N-Term(iTRAQ8plex); K12(iTRAQ8plex)	1.14537	5	84.97	2	1890.09	-4.72064
qLFLGSGVGVTPLVSMYDEAVk	1	A0A068EA68	N-Term(iTRAQ8plex); K22(iTRAQ8plex)	0.515799	1	84.93	3	2918.61	-3.07874
vLNGLGIALVSTSEGVITDk	1	A0A060MJ23	N-Term(iTRAQ8plex); K20(iTRAQ8plex)	1.01633	12	84.91	2	2594.52	-2.84715
gLVYQQTDESGIEEILNk	1	C6ZDI3	N-Term(iTRAQ8plex); K18(iTRAQ8plex)	1.13927	5	84.9	3	2644.42	-2.95094
yLQEIcAVDQNFVk	1	A0A060MGK3	N-Term(iTRAQ8plex); C6(Carbamidomethyl); K14(iTRAQ8plex)	0.827345	5	84.74	2	2335.25	-2.21659
gELGGVcLNVGcIPSk	1	A7KJJ3	N-Term(iTRAQ8plex); C7(Carbamidomethyl); C12(Carbamidomethyl); K16(iTRAQ8plex)	1.00085	7	84.73	2	2268.23	-1.64593
iAAEGLVHVEAR	1	A0A060MGK3	N-Term(iTRAQ8plex)	1.33567	9	84.6	3	1568.9	-1.06197
sTLIESVAETNDELMEk	1	A0A068EAK9	N-Term(iTRAQ8plex); K17(iTRAQ8plex)	0.866416	37	84.56	2	2517.32	-1.51222
vIDSTGALNLQDVPGk	1	A7KJJ3	N-Term(iTRAQ8plex); K16(iTRAQ8plex)	0.913216	16	84.48	2	2235.28	-1.2955
lLEEGINAITTEDIR	2	A0A090K1U4;A0A068EB60	N-Term(iTRAQ8plex)			84.22	3	1991.1	0.391116
dSGSSISVPVGDATLGR	1	A7KJI3	N-Term(iTRAQ8plex)	1.35153	8	84.2	2	1922.01	-3.59314
qAGVGATVASELAER	1	A0A060MMF4	N-Term(iTRAQ8plex)	1.15752	20	83.99	2	1762.95	-5.06073
tSTGFAGGGATPEDVk	1	A0A060MEH6	N-Term(iTRAQ8plex); K16(iTRAQ8plex)	1.28185	18	83.8	2	2103.11	-4.48634
sVIGVQEVEQSLTHR	1	A0A068E8T5	N-Term(iTRAQ8plex)	1.28199	2	83.8	3	1986.09	-1.723
tMATGIAGLSVAADSLSAIk	1	A0A090M0S8	N-Term(iTRAQ8plex); K20(iTRAQ8plex)	0.751618	9	83.79	2	2485.42	-0.235228
gIPLAAFDVASELTTPTGAGFIk	1	A0A068E2L0	N-Term(iTRAQ8plex); K23(iTRAQ8plex)	0.289182	2	83.76	3	2884.63	1.91318
eVLGEHVNQAGSLVEAER	1	A0A090M188	N-Term(iTRAQ8plex)	1.11618	4	83.75	2	2241.17	-2.05607
dcDNADIVVITAGAAQkPGETR	1	A0A068E690	N-Term(iTRAQ8plex); C2(Carbamidomethyl); K17(iTRAQ8plex)	1.8359	21	83.69	2	2909.52	-0.785958
tVEVPVQLVGEAVGAk	1	A0A068E7K6	N-Term(iTRAQ8plex); K16(iTRAQ8plex)	1.09289	18	83.56	2	2204.31	-2.6711
cVEScGVDVLDVYSDAYNYGSVLSATEk	1	A0A060MCB5	N-Term(iTRAQ8plex); C1(Carbamidomethyl); C5(Carbamidomethyl); K28(iTRAQ8plex)	0.712725	1	83.53	3	3708.82	8.38247
tVGSGVVTVINQ	1	A0A068EEK7	N-Term(iTRAQ8plex)	1.37866	2	83.4	2	1477.85	-3.27727
gFIAALDQSGGSTPk	1	A5H0E3	N-Term(iTRAQ8plex); K15(iTRAQ8plex)	1.12225	34	83.31	2	2057.15	-1.8055
vFADFAEGEFHPk	1	A0A060MBT3	N-Term(iTRAQ8plex); K13(iTRAQ8plex)	0.949755	21	83.27	3	2102.11	-2.1281
tLLNGLQQNQVVDFQEQVR	1	A0A060MBT3	N-Term(iTRAQ8plex)	0.944489	3	83.26	2	2533.37	-0.0758124
aVTELNQNEFHDGLR	1	A0A060MM39	N-Term(iTRAQ8plex)	1.44129	10	83.25	3	2047.05	-1.55618
aSLETESFLSAASFQETTR	1	A0A068EEL4	N-Term(iTRAQ8plex)	1.16897	12	83.16	2	2379.19	-2.73341
gDVETFVQFVSDk	1	A0A060MFI1	N-Term(iTRAQ8plex); K13(iTRAQ8plex)	0.436949	2	83.01	2	2079.12	-1.88723
iTDFLAEQADVIAR	1	C6ZDG7	N-Term(iTRAQ8plex)	1.10424	2	82.92	3	1866.02	-2.38309
tVPSFFGGSADLAGSNk	1	A0A068ECD9	N-Term(iTRAQ8plex); K17(iTRAQ8plex)	0.934001	11	82.89	2	2263.21	-4.36367
lSGEALAGDDGFGINPIIIk	1	A0A068E8R3	N-Term(iTRAQ8plex); K20(iTRAQ8plex)	1.04142	5	82.86	3	2608.48	-2.02583
nVNVDEYEVGQEVSVDTFEAGDVIDVTGVSk	1	A0A060MQJ5	N-Term(iTRAQ8plex); K31(iTRAQ8plex)	0.916783	3	82.83	3	3921.97	-0.524345
aAAENIIPNSTGAAk	3	Q8L2Q6;I3RTC2;A0A068E6H5	N-Term(iTRAQ8plex); K15(iTRAQ8plex)			82.79	2	2036.16	-1.24215
eVATNAGVTDVETR	1	A0A068E433	N-Term(iTRAQ8plex)	1.03062	12	82.7	3	1765.92	-1.19626
aYGEIADAFIGLEk	1	A0A068EA68	N-Term(iTRAQ8plex); K14(iTRAQ8plex)	0.590028	3	82.65	2	2105.17	-1.88195
vAAWYDNEMSYTSQLVR	1	A0A068E6H5	N-Term(iTRAQ8plex)	0.83306	11	82.64	2	2337.15	-0.000881683
aLISEPSVLILDEPTSGIDAk	1	A0A068E598	N-Term(iTRAQ8plex); K21(iTRAQ8plex)	0.905945	2	82.63	2	2776.58	0.923477
aVLELAGITDILSk	1	A0A060MI71	N-Term(iTRAQ8plex); K14(iTRAQ8plex)	0.823427	16	82.56	2	2051.25	-3.16455
aDIVVEAANGPTTPAGTR	1	A0A068E6U4	N-Term(iTRAQ8plex)	1.06371	5	82.46	2	2044.09	-2.57154
iNVNTENQIASAk	1	A0A060MQ60	N-Term(iTRAQ8plex); K13(iTRAQ8plex)	1.37507	16	82.43	2	2010.14	-0.142748
dAHTVGVAVIGIDENPEASIk	1	A0A090M2A6	N-Term(iTRAQ8plex); K21(iTRAQ8plex)	0.632498	2	82.22	3	2743.5	-1.72038
gmEDTVVDEVLELDEQR	1	A0A068E214	N-Term(iTRAQ8plex); M2(Oxidation)	0.822183	2	82.18	2	2297.11	-2.76688
vVESNDELEDSPEFVNESPYEk	1	A0A060MBM8	N-Term(iTRAQ8plex); K22(iTRAQ8plex)	0.825359	22	82.07	3	3163.53	-2.50567
aIDTTGAGDAFIGALISR	2	A0A090K6X4;A0A068EAP0	N-Term(iTRAQ8plex)			81.95	2	2053.11	-4.5707
iIQEYQDEEGNLk	1	A0A068EAG9	N-Term(iTRAQ8plex); K13(iTRAQ8plex)	0.674186	8	81.82	3	2187.17	-3.84333
mLVEAQLDLLk	1	A0A090K7N1	N-Term(iTRAQ8plex); K11(iTRAQ8plex)	0.750477	3	81.78	2	1881.13	-3.71085
gLTVVDALNLDAPk	1	A0A060MNZ8	N-Term(iTRAQ8plex); K14(iTRAQ8plex)	0.961081	14	81.64	2	2034.21	0.321038
iASDEGIQNIQIGmAHR	1	A0A068E8A6	N-Term(iTRAQ8plex); M14(Oxidation)	0.969184	2	81.62	3	2173.13	0.077761
vVSMPNWNAFDQQTAEYk	1	A0A068ECD9	N-Term(iTRAQ8plex); K18(iTRAQ8plex)	0.811278	3	81.46	2	2736.39	-0.37896
gAVVDEEALVSALQNR	1	A0A090K3H1	N-Term(iTRAQ8plex)	0.937829	6	81.38	3	1975.08	-0.450497
vAAEFIDETDADNEALIk	1	C6ZDJ1	N-Term(iTRAQ8plex); K18(iTRAQ8plex)	0.967202	8	81.19	2	2572.35	-2.91192
vNQIGTLTETFDAIEmAQk	1	A7KJI9	N-Term(iTRAQ8plex); M16(Oxidation); K19(iTRAQ8plex)	1.39941	26	81.06	3	2733.45	-2.26576
iQTSDNEATDEFQR	1	C6ZDG4	N-Term(iTRAQ8plex)	1.58946	17	81	3	1957.94	-2.42458
iVVNMGVGDAVQNTk	1	A0A060MI88	N-Term(iTRAQ8plex); K15(iTRAQ8plex)	0.652078	7	80.98	3	2153.21	-3.93589
eLQIAIEEAQTGNQQPAEkE	1	A0A068E7G2	N-Term(iTRAQ8plex); K19(iTRAQ8plex)	1.0119	10	80.93	3	2834.49	-3.06849
gVNPDEVVAMGAAIQGGVITGDVk	1	A5H0F2	N-Term(iTRAQ8plex); K24(iTRAQ8plex)	0.9189	20	80.88	4	2905.58	-3.02142
dNTTVVDGDGDQNNIDAR	1	A0A060MHM1	N-Term(iTRAQ8plex)	1.47719	9	80.85	2	2223.03	-3.95323
iLDLmQAVDDFIPTPER	1	A0A068EEK7	N-Term(iTRAQ8plex); M5(Oxidation)	0.843577	17	80.85	2	2293.2	-1.53434
vSSVSSGSVTLDNALGVGGYPk	1	A0A068E5A2	N-Term(iTRAQ8plex); K22(iTRAQ8plex)	1.0178	3	80.82	2	2702.48	0.0273945
iVQALPTIQYIIEQGGk	2	A0A090K8U0;A0A068E9Q9	N-Term(iTRAQ8plex); K17(iTRAQ8plex)			80.8	2	2479.47	-2.09134
aTIGQVGNIQHELVNVGk	1	A0A060MES5	N-Term(iTRAQ8plex); K18(iTRAQ8plex)	0.791478	12	80.75	3	2485.43	-3.07559
nVLGGQPTQEFDYVDR	1	A0A068E6A9	N-Term(iTRAQ8plex)	1.22998	10	80.73	2	2142.07	-1.93728
iAEEAGAVAVmALER	1	A0A060MKY2	N-Term(iTRAQ8plex); M11(Oxidation)	1.14639	15	80.72	2	1849.99	-3.51175
gVNNDQLDIEQYDIFSNAScTTNcIGPVAk	1	A0A060MH08	N-Term(iTRAQ8plex); C20(Carbamidomethyl); C24(Carbamidomethyl); K30(iTRAQ8plex)	0.403772	1	80.67	3	3951.93	-0.594402
iAGNTVIGEDTIVGQYTEITNSk	1	A0A068E811	N-Term(iTRAQ8plex); K23(iTRAQ8plex)	1.10669	2	80.61	3	3031.64	-0.261409
vQLVGDDLFVTNTVk	1	A7KJI9	N-Term(iTRAQ8plex); K15(iTRAQ8plex)	1.22834	39	80.6	2	2256.3	-2.94611
aLDPTIVGQDHYEIAR	1	A7KJI3	N-Term(iTRAQ8plex)	1.07824	8	80.58	3	2102.11	-2.05148
lGFDIGNSESPITPVIIGDEk	1	A0A060MAV2	N-Term(iTRAQ8plex); K21(iTRAQ8plex)	0.831054	5	80.57	2	2809.54	-2.41892
aLDSILTDDIDEETk	1	C6ZDF9	N-Term(iTRAQ8plex); K15(iTRAQ8plex)	0.936986	30	80.48	3	2286.21	-3.04434
aQNTSVEDNLVQR	1	A0A090K1R3	N-Term(iTRAQ8plex)	1.36878	10	80.46	3	1777.93	-2.65845
aAVDEDTFQQAk	1	A0A068E737	N-Term(iTRAQ8plex); K12(iTRAQ8plex)	1.04158	6	80.45	2	1931.03	-2.43569
vVEGYQDALDIQGHk	1	C6ZDF9	N-Term(iTRAQ8plex); K15(iTRAQ8plex)	1.16582	11	80.2	3	2280.24	-1.62461
tFHTGGVAGSDITQGLPR	1	A0A068EEL4	N-Term(iTRAQ8plex)	1.15059	6	80.15	3	2118.12	-0.737119
tIDSFLAGVGTGGTLSGAGk	1	A0A068EEQ7	N-Term(iTRAQ8plex); K20(iTRAQ8plex)	0.767236	10	80.13	3	2417.35	-1.40845
aLIDAFGVQQFGDIDQTIk	1	A0A090K1Z1	N-Term(iTRAQ8plex); K19(iTRAQ8plex)	0.971603	10	80.13	2	2687.47	-4.68721
sAALPDDFEQLLTELR	1	A0A060MFM3	N-Term(iTRAQ8plex)	0.592781	3	80.04	3	2122.13	-2.08275
sLNVGDVVVSDMVAYHDADAR	1	A0A068E6P9	N-Term(iTRAQ8plex)	1.42721	1	80.02	3	2537.26	-1.9741
vATAFEAGVIEINEYPR	1	A0A060MK74	N-Term(iTRAQ8plex)	0.936065	10	80.01	2	2183.16	-0.431118
fTGEVEVENDGFR	3	Q8L2Q6;I3RTC2;A0A068E6H5	N-Term(iTRAQ8plex)			79.91	3	1802.88	-3.87973
cDIIAEGIVAAVk	1	A0A060MGJ5	N-Term(iTRAQ8plex); C1(Carbamidomethyl); K13(iTRAQ8plex)	0.397691	3	79.9	2	1967.14	-1.89208
sTPFAAQMAAETASk	1	A0A060MQE3	N-Term(iTRAQ8plex); K15(iTRAQ8plex)	1.15003	9	79.74	2	2119.12	-3.58375
iEFAPNETGGGFEFENAIVGGVVPR	1	A0A068EAK9	N-Term(iTRAQ8plex)	0.899084	2	79.55	3	2910.48	-4.29853
nVSVEDVNAAmk	2	Q8L2Q6;A0A068E6H5	N-Term(iTRAQ8plex); M11(Oxidation); K12(iTRAQ8plex)			79.53	2	1901.02	-5.62961
gQANPQLVNQLLk	1	A0A068E5Z4	N-Term(iTRAQ8plex); K13(iTRAQ8plex)	0.872507	8	79.53	2	2031.21	-4.22291
aIDLYSEEVVDEVk	1	A7KJI4	N-Term(iTRAQ8plex); K14(iTRAQ8plex)	0.803277	6	79.52	2	2217.21	-2.03442
tTLTAAIATVLAk	1	A0A068EEK7	N-Term(iTRAQ8plex); K13(iTRAQ8plex)	0.584596	39	79.44	2	1882.18	-2.31573
lAVIGNGVVVDPVALLk	1	C6ZDG7	N-Term(iTRAQ8plex); K17(iTRAQ8plex)	0.926557	3	79.42	2	2285.43	-3.33051
eQVLDLLTEVAENNVIk	1	A0A060MEW8	N-Term(iTRAQ8plex); K17(iTRAQ8plex)	0.674539	7	79.42	3	2535.45	-0.911413
hDITIEEDSDNLDGLNYLAGk	2	A0A060MFX0;A0A068E6U0	N-Term(iTRAQ8plex); K21(iTRAQ8plex)			79.42	3	2940.5	-2.2235
sEILDANPVNIVDVR	1	A0A068E4M9	N-Term(iTRAQ8plex)	0.722544	5	79.37	2	1958.09	-0.418073
aLFLLVNEGELSTFGAGER	1	A0A068EDS8	N-Term(iTRAQ8plex)	1.02643	1	79.37	2	2327.26	0.935168
vFNVLGDTIDLDEk	1	A7KJI3	N-Term(iTRAQ8plex); K14(iTRAQ8plex)	0.717914	24	79.34	2	2186.21	-1.86686
aDDGAScVAYIGPNGAGHYVk	1	A0A090K1K9	N-Term(iTRAQ8plex); C7(Carbamidomethyl); K21(iTRAQ8plex)	1.20135	3	79.28	3	2730.37	-1.21234
lGFAEADPTDDVEGIDAAR	1	A0A090M2A6	N-Term(iTRAQ8plex)	0.819072	3	79.23	2	2266.11	-2.84968
yLALDLGQENIR	1	A0A068E9F1	N-Term(iTRAQ8plex)	0.961718	4	79.19	3	1708.96	1.04457
aGEAFVESGADYFVVDPVMVck	1	A0A060MED0	N-Term(iTRAQ8plex); C21(Carbamidomethyl); K22(iTRAQ8plex)	0.66604	1	79.19	4	2998.51	-0.932293
lLNLEDTLHNR	1	A0A068E9M2	N-Term(iTRAQ8plex)	1.05728	10	79.07	3	1641.92	-1.20218
lEESTLINSAEVk	1	A0A068E8Y3	N-Term(iTRAQ8plex); K13(iTRAQ8plex)	1.14004	1	79.06	2	2041.16	-0.721283
nASDNASDIIDDLSIQYNR	1	A7KJI4	N-Term(iTRAQ8plex)	1.09315	2	79.04	3	2428.18	-2.03399
gTIGVcEAIAELk	2	A0A090K8U0;A0A068E9Q9	N-Term(iTRAQ8plex); C6(Carbamidomethyl); K13(iTRAQ8plex)			79.01	2	1969.12	-1.83426
eTPFYAVSGGQVADQGk	1	A0A090M188	N-Term(iTRAQ8plex); K17(iTRAQ8plex)	1.09984	3	78.94	2	2362.24	-3.78323
eYGLVDQVmVPES	1	A5H0E1	N-Term(iTRAQ8plex); M9(Oxidation)	1.01249	1	78.93	2	1785.89	-0.976597
eQTGGLDEVEIk	1	A0A090K130	N-Term(iTRAQ8plex); K12(iTRAQ8plex)	1.05592	2	78.9	2	1926.06	-2.10646
yEGFGPNGSmIIVDALTDNVNR	1	A0A090K511	N-Term(iTRAQ8plex); M10(Oxidation)	1.05755	3	78.88	2	2702.33	-2.41523
vEQVIYGNVLQSGSGQNPAR	1	A0A068E9A8	N-Term(iTRAQ8plex)	1.17855	3	78.84	2	2420.29	0.662132
aVAFGEALQDDFk	1	C6ZDK3	N-Term(iTRAQ8plex); K13(iTRAQ8plex)	0.737461	12	78.83	2	2019.1	-2.48655
eSEFDFVEQLATEk	1	A0A068ECE4	N-Term(iTRAQ8plex); K14(iTRAQ8plex)	1.05233	14	78.83	2	2280.18	-2.36732
gVGGFNSILNEISER	1	A0A068E9F1	N-Term(iTRAQ8plex)	1.03498	5	78.77	2	1896.01	-0.984896
gGVIMDVVNAEQAk	1	A0A060MKY2	N-Term(iTRAQ8plex); K14(iTRAQ8plex)	0.898871	3	78.73	2	2039.13	-3.56836
vIVQGITGSTALFHTk	1	A0A068E8S2	N-Term(iTRAQ8plex); K16(iTRAQ8plex)	0.355334	3	78.72	3	2280.35	-1.31612
aHAIFNHGmTPIIcVGETDEER	1	A0A060MLT3	N-Term(iTRAQ8plex); M9(Oxidation); C14(Carbamidomethyl)	1.19208	10	78.69	3	2817.36	-1.53341
nVQGIETEPVQLSYAmSAQDk	1	A0A090K872	N-Term(iTRAQ8plex); M16(Oxidation); K21(iTRAQ8plex)	1.46457	2	78.64	3	2932.51	-3.49753
smFAISDEINELAVk	1	A0A068ED46	N-Term(iTRAQ8plex); M2(Oxidation); K15(iTRAQ8plex)	1.06129	10	78.59	2	2291.24	-2.28903
eLVDEGNAYESGGDVYFR	1	A0A068E9K7	N-Term(iTRAQ8plex)	1.202	1	78.59	2	2324.08	-6.00712
gYDSAGVAIVNDEGTSVFk	1	A0A068EAG9	N-Term(iTRAQ8plex); K19(iTRAQ8plex)	0.70147	8	78.59	3	2537.33	-0.158739
tVIELAQNLGYEVEER	1	A0SJA3	N-Term(iTRAQ8plex)	0.763682	7	78.58	3	2167.15	-0.446447
eLLEEIDLDGELk	1	A0A068EEL4	N-Term(iTRAQ8plex); K13(iTRAQ8plex)	0.936844	13	78.54	2	2124.19	-1.79489
eAcYAATPAIQLAk	1	C6ZDF9	N-Term(iTRAQ8plex); C3(Carbamidomethyl); K14(iTRAQ8plex)	1.21362	7	78.53	2	2115.17	-2.18177
gNAQDVEDAVNAADSVYLEFR	1	A0A060MK74	N-Term(iTRAQ8plex)	0.688336	2	78.5	3	2587.25	-4.86536
aIADEDLLVTSVLSGNR	1	A0A090K2B3	N-Term(iTRAQ8plex)	0.791584	9	78.48	2	2077.14	-3.04951
iQNDVLITVDANQGk	1	A0A068EBD4	N-Term(iTRAQ8plex); K15(iTRAQ8plex)	0.980481	9	78.43	2	2236.27	-1.56819
nTVIIMTSNVGAQELQDQR	1	A0A068E9M2	N-Term(iTRAQ8plex)	1.24761	2	78.42	2	2421.27	1.12665
eAYTAQIDAADAEk	1	A0A068EAG9	N-Term(iTRAQ8plex); K14(iTRAQ8plex)	0.791506	10	78.38	2	2104.09	-3.60983
mLELGSEGTSFETIVASGER	1	A0A090K1I5	N-Term(iTRAQ8plex)	0.786077	2	78.34	2	2417.2	-5.82438
aLISNMIQGVk	1	A0A060MQH5	N-Term(iTRAQ8plex); K11(iTRAQ8plex)	1.222	10	78.28	2	1782.07	-3.81434
gcLLVEGDNLNLNAk	1	A0A068E7A0	N-Term(iTRAQ8plex); C2(Carbamidomethyl); K15(iTRAQ8plex)	0.864737	1	78.24	2	2238.24	0.248082
eETLSTAQLDFLLPQk	1	A0A068E4V5	N-Term(iTRAQ8plex); K16(iTRAQ8plex)	1.08927	3	78.2	2	2441.37	-1.80733
vADSEETDGNVGIGHTR	1	A0A068EAG9	N-Term(iTRAQ8plex)	1.47953	11	78.14	2	2061.01	-0.428694
nELAYGQEGLELLk	1	A0A068EBL0	N-Term(iTRAQ8plex); K14(iTRAQ8plex)	0.836247	4	78.12	3	2185.23	-2.03173
eLPFGSDGVFTPEGFVER	1	A0A068E9P8	N-Term(iTRAQ8plex)	1.03296	6	78.12	2	2287.15	-1.73788
iIGNEFIYVFDDEASk	2	A0A090K5X6;A0A068E883	N-Term(iTRAQ8plex); K16(iTRAQ8plex)			78.11	2	2468.31	-1.69329
aDDNAEFAALAFk	1	A0A068EAK9	N-Term(iTRAQ8plex); K13(iTRAQ8plex)	1.06524	15	78.07	2	1991.06	-2.80299
vVLDQAGSDLDSVIk	1	A0A060MN24	N-Term(iTRAQ8plex); K15(iTRAQ8plex)	0.940653	10	77.98	3	2167.24	-3.29741
gMDIVIVTTANTDEEAR	1	A0A060MI88	N-Term(iTRAQ8plex)	1.19682	27	77.96	2	2139.09	-1.00734
dIScNLGSLNIVNVMESGk	1	A0A090K3V9	N-Term(iTRAQ8plex); C4(Carbamidomethyl); K19(iTRAQ8plex)	0.926629	3	77.92	2	2658.4	-1.13906
lDSINSVTSPEVNDR	1	A0A090JZ46	N-Term(iTRAQ8plex)	0.622354	5	77.88	2	1950	-4.11878
yIADNYLENVEQFNEVR	1	A7KJJ1	N-Term(iTRAQ8plex)	0.888402	4	77.75	2	2420.2	-3.00167
iQEVIADGAVSPSEk	2	A0A090JZ46;A0A068E3T6	N-Term(iTRAQ8plex); K15(iTRAQ8plex)			77.72	3	2151.21	-2.70292
dIVINSIGETMDLYGVNR	1	A0A060MQM0	N-Term(iTRAQ8plex)	0.90946	2	77.71	2	2313.2	-2.71162
gFIQFGTEVVNSk	1	A5H0F4	N-Term(iTRAQ8plex); K13(iTRAQ8plex)	0.882941	12	77.68	2	2034.14	-1.64216
nSAVDAALELEk	1	A0A060MNH4	N-Term(iTRAQ8plex); K12(iTRAQ8plex)	1.07599	5	77.64	2	1868.05	-2.83238
aLPMNTGAEAVETALk	1	A0A068EDF8	N-Term(iTRAQ8plex); K16(iTRAQ8plex)	0.43339	5	77.6	2	2224.25	2.22784
yNNDLGTEIEEIEIPEDHkER	1	A0A068EAK9	N-Term(iTRAQ8plex); K19(iTRAQ8plex)	1.05591	10	77.55	3	3151.59	-1.78308
vIDAAVEQAYNGEk	1	A0A090K7P3	N-Term(iTRAQ8plex); K14(iTRAQ8plex)	0.441263	5	77.54	2	2115.15	-3.4187
vMYITDGVFSMDGDVAk	1	A0A060MAV2	N-Term(iTRAQ8plex); K17(iTRAQ8plex)	0.925344	4	77.54	2	2456.26	-0.620969
mVNVILDEAAAEGLPEDVR	1	A5H0E4	N-Term(iTRAQ8plex); M1(Oxidation)	0.859731	4	77.52	2	2361.22	-3.55518
iLFEIAGVNEEVAR	1	A0A060MI93	N-Term(iTRAQ8plex)	0.925251	19	77.43	3	1864.05	-1.36416
fIVDGENEVSDPk	1	A0A060MCB5	N-Term(iTRAQ8plex); K13(iTRAQ8plex)	1.01103	4	77.43	2	2057.09	-3.22361
fAGFGGASEGQDYETIR	1	A0A068E9M2	N-Term(iTRAQ8plex)	1.21393	6	77.43	2	2109.01	-2.55656
yISNIQVTSSEVLGVEDR	1	A0A090K872	N-Term(iTRAQ8plex)	1.22397	5	77.33	2	2313.22	-1.83171
vcDVALEAFEAAmTR	1	A0A068E605	N-Term(iTRAQ8plex); C2(Carbamidomethyl); M13(Oxidation)	0.80373	3	77.32	3	2002.98	-3.14865
vHHAEIAFGGGSNEDER	1	A0A090M0H3	N-Term(iTRAQ8plex)	0.941519	3	77.27	2	2129.03	-2.23218
vVGHAVAmGNANDDVk	1	A0A090K2C8	N-Term(iTRAQ8plex); M8(Oxidation); K16(iTRAQ8plex)	1.64403	2	77.26	3	2221.18	-3.13945
mLTGEDGEEVVLAYYk	1	A0A068E9X6	N-Term(iTRAQ8plex); K16(iTRAQ8plex)	0.764966	7	77.25	2	2425.28	1.20075
dGTENTDQALLEIYER	1	A0A060MJL6	N-Term(iTRAQ8plex)	1.25722	4	77.22	2	2171.07	-1.82659
eMSVLELNDLVk	1	A0A068E9H7	N-Term(iTRAQ8plex); K12(iTRAQ8plex)	0.948225	16	77.15	2	1998.13	-3.24138
eAVNTGTIYNDTNEVLk	1	A0A068EEL4	N-Term(iTRAQ8plex); K17(iTRAQ8plex)	1.15132	7	77.13	2	2489.33	-0.442588
sGLLTTIAYGIDGk	1	A0A068E5X7	N-Term(iTRAQ8plex); K14(iTRAQ8plex)	0.572343	5	77.12	2	2017.17	-2.05684
aLTAGIVGLPNVGk	1	A0A068EA17	N-Term(iTRAQ8plex); K14(iTRAQ8plex)	0.750345	5	77.08	2	1918.19	-2.34608
vAEETLDAIGITcNk	1	C6ZDK3	N-Term(iTRAQ8plex); C13(Carbamidomethyl); K15(iTRAQ8plex)	0.856615	6	76.98	2	2242.21	-4.77771
nEILQLMmLEPk	1	A7IY62	N-Term(iTRAQ8plex); M8(Oxidation); K12(iTRAQ8plex)	0.780942	7	76.93	2	2083.17	-2.39668
iLVNSGVLPEDR	1	A0A060MFP0	N-Term(iTRAQ8plex)	1.13116	5	76.76	3	1615.93	1.00788
dVNGQELVDGDAVTVIk	1	A0A060MF28	N-Term(iTRAQ8plex); K17(iTRAQ8plex)	1.1703	11	76.72	2	2380.31	-4.15838
nEADSLVFQVEk	1	A5H0F2	N-Term(iTRAQ8plex); K12(iTRAQ8plex)	0.988945	14	76.7	2	1987.09	-2.35587
sELPAEINEQLIVEYYSR	1	A0A068EB99	N-Term(iTRAQ8plex)	1.05554	5	76.56	2	2457.27	-4.16457
vYFGDSVETDEDISk	1	A0A068E9F8	N-Term(iTRAQ8plex); K15(iTRAQ8plex)	0.910801	6	76.47	2	2312.17	-2.26094
lNGEGFESLVNTGDTIk	1	A0A090LYY6	N-Term(iTRAQ8plex); K17(iTRAQ8plex)	0.983744	2	76.45	2	2402.29	-4.81716
tSDLPIGVIPVDSLYSPVER	1	A0A060MNU2	N-Term(iTRAQ8plex)	1.53244	3	76.3	2	2461.34	-2.30681
lQELQQELSNEk	1	A0A068E9G6	N-Term(iTRAQ8plex); K12(iTRAQ8plex)	1.35166	3	76.28	2	2067.15	-2.6665
dDIDELYALFQEAR	1	A0A060MJV2	N-Term(iTRAQ8plex)	0.653737	2	76.24	3	2002	-1.50739
iINEPTAAALAYGLDk	1	A5H0F2	N-Term(iTRAQ8plex); K16(iTRAQ8plex)	0.969731	16	76.14	2	2268.3	-2.1771
eLTIcDIGAGAGFPSIPLk	1	A0A060MGH8	N-Term(iTRAQ8plex); C5(Carbamidomethyl); K19(iTRAQ8plex)	0.861135	2	76.1	2	2567.43	-2.97837
fEDGTEVTPALLVESGVVk	1	A0A060MJ03	N-Term(iTRAQ8plex); K19(iTRAQ8plex)	1.04422	10	76.09	2	2598.45	-0.549588
vIGSGTILDTAR	2	A0A090K7H7;A0A068E690	N-Term(iTRAQ8plex)			75.97	3	1506.87	-5.29525
mELEEIEFHLR	2	Q9X2N4;A0A068E9J8	N-Term(iTRAQ8plex); M1(Oxidation)			75.94	3	1765.91	-1.60984
vGEEIEIIGMQEESSk	1	A0A068EEK7	N-Term(iTRAQ8plex); K16(iTRAQ8plex)	0.870852	40	75.87	2	2386.26	-2.76664
tIEQAEALSNImQELDR	1	C6ZDH6	N-Term(iTRAQ8plex); M12(Oxidation)	1.09778	4	75.84	2	2281.16	-2.23164
dINELSVDTVEGFAk	1	A7KJJ2	N-Term(iTRAQ8plex); K15(iTRAQ8plex)	0.913086	14	75.82	2	2245.21	-2.0342
gIDLSEVSPSSNDVVR	1	A7KJH7	N-Term(iTRAQ8plex)	1.14225	4	75.77	2	1978.04	-2.17764
aLSLDDTTGFVk	1	A7KJJ3	N-Term(iTRAQ8plex); K12(iTRAQ8plex)	0.999985	16	75.73	2	1875.06	-2.40041
tDQPIYLcDANGIASYR	1	A0A060MM39	N-Term(iTRAQ8plex); C8(Carbamidomethyl)	1.25441	4	75.73	2	2261.11	-3.97118
dcDNADIVVITAGAAQk	1	A0A090K7H7	N-Term(iTRAQ8plex); C2(Carbamidomethyl); K17(iTRAQ8plex)	1.47013	5	75.67	2	2369.25	-4.97763
lTEITSDGLINPSEk	2	A0A090JZ46;A0A068E3T6	N-Term(iTRAQ8plex); K15(iTRAQ8plex)			75.57	3	2225.25	-0.84219
vAPEVNEGDNVVFQQFAGTEVk	1	A7KJI7	N-Term(iTRAQ8plex); K22(iTRAQ8plex)	0.964432	18	75.53	2	2985.58	-0.471495
fNELGIGQFASVSGR	1	A0A090K3S3	N-Term(iTRAQ8plex)	1.18168	7	75.52	2	1886	-2.03269
dLIEFDHLVIDNDAHR	1	A0A068E717	N-Term(iTRAQ8plex)	1.06563	11	75.48	4	2226.14	-1.0143
vAQTSAASTGGSVk	1	A7IY64	N-Term(iTRAQ8plex); K14(iTRAQ8plex)	0.503387	8	75.45	2	1872.06	-2.97623
vEEGQEIFVEk	1	A0A060MGY5	N-Term(iTRAQ8plex); K11(iTRAQ8plex)	1.14809	12	75.44	2	1915.06	-1.80112
gVFNLVNGDGLGVGNPISENEk	1	A0A060MK74	N-Term(iTRAQ8plex); K22(iTRAQ8plex)	1.04283	2	75.37	2	2837.52	-1.11961
nEIAQVGSISAADEEIGk	1	A0A060MHM1	N-Term(iTRAQ8plex); K18(iTRAQ8plex)	0.857855	7	75.29	2	2439.31	-1.955
iVVNmGVGDAVQNTk	1	A0A060MI88	N-Term(iTRAQ8plex); M5(Oxidation); K15(iTRAQ8plex)	1.42554	12	75.14	2	2169.21	-3.13217
sIAVTTTMGPGVk	1	A0A068EEL9	N-Term(iTRAQ8plex); K13(iTRAQ8plex)	1.04701	5	74.98	2	1870.09	-2.42602
tGLIVSGDSFIGTSEQR	1	A0A068E6P9	N-Term(iTRAQ8plex)	1.30638	5	74.94	2	2071.1	0.990553
iNISDQALESAAk	1	A0A068E9M2	N-Term(iTRAQ8plex); K13(iTRAQ8plex)	1.05319	6	74.93	2	1968.12	-2.0373
tTATGYQcPEcGNDDPTTVDVVk	1	A0A068E8Q9	N-Term(iTRAQ8plex); C8(Carbamidomethyl); C11(Carbamidomethyl); K23(iTRAQ8plex)	0.610252	3	74.89	3	3136.5	-0.650397
tDNDSFGAYLHmGGR	1	A0A060MGK3	N-Term(iTRAQ8plex); M12(Oxidation)	1.3834	12	74.85	3	1960.91	-3.1833
gNPTVEVEVLTESGAFGR	1	A7KJI9	N-Term(iTRAQ8plex)	1.46232	18	74.76	2	2166.13	-3.11992
iGVLTVVEGSTEEEAAk	1	A0A060MGK3	N-Term(iTRAQ8plex); K17(iTRAQ8plex)	0.997073	46	74.72	4	2340.31	-1.87389
aVVEQNILDIcAk	1	A0A060MHA7	N-Term(iTRAQ8plex); C11(Carbamidomethyl); K13(iTRAQ8plex)	1.87992	2	74.65	2	2081.18	-3.4073
gANPcIISMDGLNk	1	A0A068EAG9	N-Term(iTRAQ8plex); C5(Carbamidomethyl); K14(iTRAQ8plex)	1.18705	4	74.63	3	2098.12	-3.99465
eFNPIIENALDTTTk	1	A0A068E753	N-Term(iTRAQ8plex); K15(iTRAQ8plex)	1.16382	5	74.62	2	2314.28	2.04446
gVGYFLQQHD	1	A0A060MQS7	N-Term(iTRAQ8plex)	0.862738	5	74.55	2	1467.75	-0.781083
eVNSILNDLVk	1	C6ZDJ1	N-Term(iTRAQ8plex); K11(iTRAQ8plex)	1.01048	5	74.48	2	1852.09	-3.03081
qEEDYESLIGLLk	1	A0A068E5G9	N-Term(iTRAQ8plex); K13(iTRAQ8plex)	0.907396	1	74.42	2	2145.18	-2.60468
dVSGEGVQQALLk	1	A0A068E473	N-Term(iTRAQ8plex); K13(iTRAQ8plex)	1.41266	5	74.37	2	1952.12	-2.91051
aIEEEFGVTAAAPVAAAGAAGGADAEAEk	1	A0A068E9H7	N-Term(iTRAQ8plex); K29(iTRAQ8plex)	0.967927	18	74.25	4	3252.68	-1.46065
dSNGVLDTAQLSEAER	2	A0A090JZ46;A0A068E3T6	N-Term(iTRAQ8plex)			74.2	2	2009.01	-1.69265
iEEEIAVLEDEDR	1	A0A068EA17	N-Term(iTRAQ8plex)	0.68575	1	74.16	2	1863.94	-3.90211
eQIEDAIQGADmVFVTAGMGGGTGTGAAPVVAk	1	A0A060MFL5	N-Term(iTRAQ8plex); M12(Oxidation); K33(iTRAQ8plex)	1.03423	3	74.16	4	3772.93	-1.89065
kTTDALLNNAVATAVETER	1	A0A068EBD4	N-Term(iTRAQ8plex); K1(iTRAQ8plex)	1.39678	9	74.12	3	2625.46	-2.3519
mNDFVGPVDHGAFNR	1	A0A060MED0	N-Term(iTRAQ8plex); M1(Oxidation)	1.47077	7	74.11	2	1995.96	-2.03074
vALSGLTmAEHFR	1	A7KJI3	N-Term(iTRAQ8plex); M8(Oxidation)	1.1997	6	74.08	3	1751.94	-0.465911
sNISSGPMPSQSAVk	1	C6ZDH9	N-Term(iTRAQ8plex); K15(iTRAQ8plex)	1.11718	3	74.01	2	2098.13	-3.69005
vIGGGLPVGAFGGk	1	A0A068E4X4	N-Term(iTRAQ8plex); K14(iTRAQ8plex)	0.565249	2	73.95	2	1837.11	-3.78373
vVGIAYETVQLPDR	1	A7KJJ0	N-Term(iTRAQ8plex)	0.738049	5	73.93	3	1864.05	-0.469356
iEAEGDIATGINIVLk	1	A0A060MHM1	N-Term(iTRAQ8plex); K16(iTRAQ8plex)	0.815198	42	73.83	2	2264.33	-2.22815
lEEmGVNLDYQDDAIR	1	A7KJH5	N-Term(iTRAQ8plex); M4(Oxidation)	1.03356	2	73.81	2	2201.06	-5.97353
aFYEDVGALNVk	1	A0A068E9K7	N-Term(iTRAQ8plex); K12(iTRAQ8plex)	0.902238	9	73.8	2	1934.07	-5.85586
sEDELEDAFHR	1	A0A068E933	N-Term(iTRAQ8plex)	1.34386	7	73.66	3	1651.79	-0.909905
iAAGADAIVLDVk	1	A0A060MIS2	N-Term(iTRAQ8plex); K13(iTRAQ8plex)	0.783047	8	73.64	2	1864.13	-3.29091
eEDVSVFLQEIDDR	1	A0A068E7S9	N-Term(iTRAQ8plex)	0.950925	6	73.56	2	1997.99	-3.71961
fVNEALDNNEQSIEDYk	1	A0A068E5Z4	N-Term(iTRAQ8plex); K17(iTRAQ8plex)	1.02022	7	73.56	3	2636.33	0.532464
qAVPLmNPESPFVGTGmEHVAAR	1	A0A060MJL6	N-Term(iTRAQ8plex); M6(Oxidation); M17(Oxidation)	1.45445	1	73.48	3	2774.39	-1.34162
sALEGEDTEDIk	1	A5H0F2	N-Term(iTRAQ8plex); K12(iTRAQ8plex)	1.1144	16	73.46	2	1915.01	-1.92643
vVSmPNWNAFDQQTAEYk	1	A0A068ECD9	N-Term(iTRAQ8plex); M4(Oxidation); K18(iTRAQ8plex)	0.988527	1	73.44	3	2752.38	-0.419061
vEEIEEDLLPQVEER	1	A0A060MD16	N-Term(iTRAQ8plex)	0.831062	4	73.43	3	2131.1	-1.14484
gLIDEALEGIAk	1	A0A090K3V7	N-Term(iTRAQ8plex); K12(iTRAQ8plex)	0.888596	2	73.36	2	1837.08	-2.64832
eEEEEIEENTVLLTEIR	1	A0A060MN32	N-Term(iTRAQ8plex)	1.05233	4	73.36	2	2379.2	-3.615
sEEIDGYNAIQVGYEDk	1	A0A060MQJ5	N-Term(iTRAQ8plex); K17(iTRAQ8plex)	0.953309	9	73.35	3	2538.27	-2.9875
sILLNSGAEAVENAVk	1	A0A068E526	N-Term(iTRAQ8plex); K16(iTRAQ8plex)	0.306294	2	73.31	3	2223.28	-1.17128
aTALGVVIAIEQAAQR	1	A0A068E6U4	N-Term(iTRAQ8plex)	0.611617	4	73.29	3	1915.13	-0.275601
lVGGAGEETIIAR	1	A0A060MM85	N-Term(iTRAQ8plex)	0.938245	5	73.26	3	1589.91	-3.57287
aAVDTLIVIPNDR	1	A0A060MFL5	N-Term(iTRAQ8plex)	1.27289	10	73.26	3	1700.98	0.0394882
aIQIDTNPENIGHR	1	A0A068E4G1	N-Term(iTRAQ8plex)	1.92379	10	73.24	3	1882.01	-0.753507
vEQVNDLYYATFTk	1	A0A090K3S3	N-Term(iTRAQ8plex); K14(iTRAQ8plex)	1.2789	7	73.23	2	2299.24	-2.26194
qQALVIEGAHILENk	1	A0A068E7H6	N-Term(iTRAQ8plex); K15(iTRAQ8plex)	0.800061	5	73.22	3	2271.32	-2.4375
gAAVAGGAAAAGTGAAVASHSk	1	A5H0F6	N-Term(iTRAQ8plex); K22(iTRAQ8plex)	1.52981	10	73.19	3	2361.3	-2.62246
gITINTSHIEYTTEk	1	A0A068EEK7	N-Term(iTRAQ8plex); K15(iTRAQ8plex)	1.20179	37	73.14	2	2315.26	-2.32419
sAGLGSYFEDVDYTAAGAk	1	A7KJJ0	N-Term(iTRAQ8plex); K19(iTRAQ8plex)	0.609822	3	73.13	3	2530.28	-3.28131
gLEEVSEAAVLNANYIk	1	A0A060MNM5	N-Term(iTRAQ8plex); K17(iTRAQ8plex)	0.799722	3	73.12	3	2428.35	-3.40016
eVSDTVDTVVTPk	1	A0A090K2B3	N-Term(iTRAQ8plex); K13(iTRAQ8plex)	0.690025	9	73.11	2	1998.12	-0.816094
tLEFFGEHELQQQk	2	A0A060MFX0;A0A068E6U0	N-Term(iTRAQ8plex); K14(iTRAQ8plex)			73.11	2	2342.26	-1.48229
fEDEATDVLVNAVYAEk	1	A0A090M105	N-Term(iTRAQ8plex); K17(iTRAQ8plex)	0.943849	4	73.06	2	2521.33	0.154514
sSAAmAEDkYTFDVDTR	1	A0A068E6D9	N-Term(iTRAQ8plex); M5(Oxidation); K9(iTRAQ8plex)	1.53909	14	73.05	2	2531.25	-1.35591
qHIPEVFVIAGNVGTPEGVR	1	A0A068ECE4	N-Term(iTRAQ8plex)	1.28764	7	73.04	3	2423.33	-0.905576
dITTIMDNGEAYGYATDQIVEYAk	1	A0A060MHR8	N-Term(iTRAQ8plex); K24(iTRAQ8plex)	1.34289	1	72.97	3	3289.64	-0.451922
sLTGGcPIGPYIVTk	1	A0A060MBT3	N-Term(iTRAQ8plex); C6(Carbamidomethyl); K15(iTRAQ8plex)	0.954447	5	72.95	2	2171.23	-2.73371
aALTMAMVNSGDVIDLSNIDGIk	1	A0A060MIS2	N-Term(iTRAQ8plex); K23(iTRAQ8plex)	0.909507	2	72.84	3	2956.59	-0.314987
eLEYIEAQHPFFER	1	A0A090K3J6	N-Term(iTRAQ8plex)	0.976757	3	72.83	3	2112.07	-1.70198
gELTEVFGTGTAAVISPVGQLk	1	A0SJA3	N-Term(iTRAQ8plex); K22(iTRAQ8plex)	0.869444	5	72.81	3	2782.58	-1.93437
nYLSVSGLNATESYLLk	1	A0A068EEL4	N-Term(iTRAQ8plex); K17(iTRAQ8plex)	0.828779	2	72.74	2	2480.38	-1.53515
qQNFPELH	1	A0A060MN01	N-Term(iTRAQ8plex)	1.48704	1	72.73	2	1316.69	-2.46537
dSNGVLDTVQLTEAEQAIEVAEEAk	1	A0A090JZ46	N-Term(iTRAQ8plex); K25(iTRAQ8plex)	0.417184	1	72.71	3	3267.7	-1.01962
vVITGIGALSPLGNDAk	1	A0A090K4A6	N-Term(iTRAQ8plex); K17(iTRAQ8plex)	0.940299	8	72.7	2	2233.34	0.123995
eQIEDAIQGADMVFVTAGMGGGTGTGAAPVVAk	1	A0A060MFL5	N-Term(iTRAQ8plex); K33(iTRAQ8plex)	0.519071	1	72.67	4	3756.95	2.85629
vIVGITEEVVQTYQk	1	A0A068E6K0	N-Term(iTRAQ8plex); K15(iTRAQ8plex)	0.853634	8	72.64	3	2314.34	-1.60345
iNTVGDAVNFINSIEk	1	A0A060MGI4	N-Term(iTRAQ8plex); K16(iTRAQ8plex)	0.544675	11	72.64	2	2342.31	-2.27888
sIAIQLAEEGYNVVVNYAGNk	1	C6ZDJ3	N-Term(iTRAQ8plex); K21(iTRAQ8plex)	0.526813	2	72.46	3	2860.56	-1.18746
nVTMELGGLAPLIVHk	1	A0A090K3I0	N-Term(iTRAQ8plex); K16(iTRAQ8plex)	0.332182	2	72.46	3	2300.36	-1.70097
aIDNEEIIELVDk	1	A0A068E4Y7	N-Term(iTRAQ8plex); K13(iTRAQ8plex)	0.860363	7	72.41	2	2109.18	-4.3949
eNTGNLTIQDLIQR	1	A0A068EB72	N-Term(iTRAQ8plex)	1.08414	4	72.36	3	1919.05	-0.657145
gmTAPQcAGIIHTDFER	1	A0A068EA17	N-Term(iTRAQ8plex); M2(Oxidation); C7(Carbamidomethyl)	1.61106	4	72.35	3	2224.08	-1.11683
vGEEIEIIGmQEESSk	1	A0A068EEK7	N-Term(iTRAQ8plex); M10(Oxidation); K16(iTRAQ8plex)	1.03928	46	72.24	3	2402.25	-3.02535
sIAGVDLESYGLEMLk	1	A0A068E3M0	N-Term(iTRAQ8plex); K16(iTRAQ8plex)	0.860796	6	72.18	2	2333.29	-1.02218
dGFImGEGAGIVVLESLESAQAR	1	A0A090K4A6	N-Term(iTRAQ8plex); M5(Oxidation)	1.26755	1	72.08	3	2669.37	-0.601103
eYGLVDQVMVPES	1	A5H0E1	N-Term(iTRAQ8plex)	0.903694	1	72.06	2	1769.88	-5.37585
sIPQGIAALFNYDASDSLDDNk	1	A0A068E7P4	N-Term(iTRAQ8plex); K22(iTRAQ8plex)	1.19337	2	72.06	3	2962.53	0.104535
eIVVVDPMLATGASAIEAINSLk	1	A0A060MEE8	N-Term(iTRAQ8plex); K23(iTRAQ8plex)	0.89305	1	72.05	3	2949.68	-0.706572
tIMSNQGSALmGIGVSSGENR	1	A0A060MFL5	N-Term(iTRAQ8plex); M11(Oxidation)	1.04002	2	72.03	3	2429.19	-5.10344
aNDVDILTIGQYLQPSR	1	A0A060MKJ2	N-Term(iTRAQ8plex)	0.990475	3	72	3	2207.2	-0.239566
lLEPNYGGINLEDISAPR	1	A0A068E7L2	N-Term(iTRAQ8plex)	0.872825	3	71.98	2	2275.22	-0.854909
mTQQEAETAFGNSGLYLEk	1	A0A068E4S2	N-Term(iTRAQ8plex); K19(iTRAQ8plex)	0.88346	1	71.96	3	2725.39	-2.5662
dFLFEIEEVGIk	1	A0A060MF41	N-Term(iTRAQ8plex); K12(iTRAQ8plex)	0.875537	1	71.94	2	2047.15	-2.00157
vLNQQVANWTVAFTk	1	A7KJG8	N-Term(iTRAQ8plex); K15(iTRAQ8plex)	0.151413	3	71.9	2	2327.33	-0.805589
gDMGVEIPPESVPMVQk	1	A0A068EBD4	N-Term(iTRAQ8plex); K17(iTRAQ8plex)	1.04641	5	71.89	2	2421.3	0.213168
nGDSVAQSYDmIDNAPEEkER	1	A0A068EEK7	N-Term(iTRAQ8plex); M11(Oxidation); K19(iTRAQ8plex)	2.95639	1	71.89	3	2992.44	-0.531933
gILSYELGSDGSGAk	1	A0A068E6T2	N-Term(iTRAQ8plex); K15(iTRAQ8plex)	1.1415	15	71.84	2	2062.12	-2.35241
iIEGLNEVLTNDNDVR	1	A0A068E6W9	N-Term(iTRAQ8plex)	1.03002	2	71.81	3	2118.13	-3.07699
aEITkDNTTVVDGDGDQNNIDAR	1	A0A060MHM1	N-Term(iTRAQ8plex); K5(iTRAQ8plex)	1.75928	3	71.79	3	3069.54	-4.76298
eIGNDLLFVENLSk	1	A0A068EC76	N-Term(iTRAQ8plex); K14(iTRAQ8plex)	1.02296	6	71.74	3	2199.24	-2.61751
nIIAVASGVISGmGFGDNAk	1	A0A068EC13	N-Term(iTRAQ8plex); M13(Oxidation); K20(iTRAQ8plex)	0.718816	3	71.67	3	2545.38	-3.25688
nEDVTDEEYAAVSQk	1	A0A068E6Y0	N-Term(iTRAQ8plex); K15(iTRAQ8plex)	0.855794	1	71.65	2	2306.14	-7.79719
qIIAAGLVPIIEPEVNINAENk	1	A5H0E3	N-Term(iTRAQ8plex); K22(iTRAQ8plex)	0.905825	5	71.65	3	2953.71	-3.19424
iVEPDDGHDIDAk	1	A0A060MF28	N-Term(iTRAQ8plex); K13(iTRAQ8plex)	1.20655	16	71.63	2	2032.07	-2.83579
vLVGPEQLDEFFNk	1	A0A060MI08	N-Term(iTRAQ8plex); K14(iTRAQ8plex)	0.773977	4	71.63	2	2243.25	-2.40765
eLVDEVGMLmAYEVTR	1	A0A060MEE8	N-Term(iTRAQ8plex); M10(Oxidation)	0.870596	6	71.61	2	2175.09	-3.94155
gLEGVIASETk	1	A0A068E449	N-Term(iTRAQ8plex); K11(iTRAQ8plex)	0.548108	4	71.59	2	1712	-2.78596
vVEVAPSVALEDDLR	1	A0A068E933	N-Term(iTRAQ8plex)	0.915268	4	71.56	2	1916.06	-2.37013
aAcEAYGYELDSETEk	1	A0A090M0S8	N-Term(iTRAQ8plex); C3(Carbamidomethyl); K16(iTRAQ8plex)	0.996062	7	71.53	3	2444.17	-2.42533
tQQIGVVGLAVmGk	1	A0A090K1K9	N-Term(iTRAQ8plex); M12(Oxidation); K14(iTRAQ8plex)	1.40763	2	71.52	2	2025.2	-1.65722
nGASEVDmVINIGALk	1	A0A060MEH6	N-Term(iTRAQ8plex); M8(Oxidation); K16(iTRAQ8plex)	1.08828	1	71.47	2	2255.25	-2.11328
mSAQIGAEFLQk	1	A7KJJ0	N-Term(iTRAQ8plex); K12(iTRAQ8plex)	0.844237	3	71.46	2	1931.08	-1.72282
aLDSGVDSYILk	1	A0A060MHH1	N-Term(iTRAQ8plex); K12(iTRAQ8plex)	0.886119	13	71.44	2	1889.07	-5.36303
gFDEAAFEEVAk	1	C6ZDK3	N-Term(iTRAQ8plex); K12(iTRAQ8plex)	0.935577	11	71.42	2	1921.01	-3.15969
vEYDEENETGAYILSk	1	C6ZDI5	N-Term(iTRAQ8plex); K16(iTRAQ8plex)	0.79341	12	71.41	2	2468.26	-1.23839
eFSNDAEITEVTVDNIPADQEAmDVGPk	2	A0A090K8U0;A0A068E9Q9	N-Term(iTRAQ8plex); M23(Oxidation); K28(iTRAQ8plex)			71.4	3	3658.79	0.0310097
iAVLTDSTSYLSQTLIEk	1	A0A068EDR6	N-Term(iTRAQ8plex); K18(iTRAQ8plex)	1.30676	3	71.37	2	2590.48	-1.68609
gTVcSLGAHDGVGVVYGk	1	A0A068E6A9	N-Term(iTRAQ8plex); C4(Carbamidomethyl); K18(iTRAQ8plex)	1.39685	8	71.34	2	2384.28	-2.29107
tVQPIDIETLVASVEk	1	A0A060MMF4	N-Term(iTRAQ8plex); K16(iTRAQ8plex)	0.807111	18	71.33	2	2350.36	-4.91067
qIDGATGQNAMNHIk	1	A0A068ED46	N-Term(iTRAQ8plex); K15(iTRAQ8plex)	1.26454	2	71.26	3	2206.18	-1.72664
vGDGPFPTELFDDDGHHIR	1	C6ZDG7	N-Term(iTRAQ8plex)	1.22475	17	71.21	3	2428.18	-2.18867
sIEEIVANLDSVPENIQTAVR	2	Q9K4V3;Q6PY05	N-Term(iTRAQ8plex)			71.14	2	2601.41	0.771897
aQELDELQAk	1	A0A060MHI7	N-Term(iTRAQ8plex); K10(iTRAQ8plex)	0.963761	5	71.13	2	1752.99	-4.0711
aAFTDNEAEIEQIVTQLk	1	A0A068E692	N-Term(iTRAQ8plex); K18(iTRAQ8plex)	0.890965	5	71.13	2	2628.42	-3.99849
fGNTSAASIPLSIGQELENGk	1	A0A068E6T2	N-Term(iTRAQ8plex); K21(iTRAQ8plex)	1.07742	4	71.07	3	2741.48	-4.64767
aFIILQEGISATDDTVk	1	A0A068EF61	N-Term(iTRAQ8plex); K17(iTRAQ8plex)	0.81588	4	71.05	3	2429.37	-3.15748
eFAEIDGEEISEQPSNFR	1	A0A068E4I8	N-Term(iTRAQ8plex)	1.31537	4	71.02	2	2401.14	-1.37911
lVNLGYEAGIQPYADGVFVk	1	A0A090K7L9	N-Term(iTRAQ8plex); K20(iTRAQ8plex)	0.715353	1	71.01	2	2761.53	-4.83328
lIQDSDLQGHR	1	A0A068E8P6	N-Term(iTRAQ8plex)	1.31331	4	70.95	3	1585.86	-1.98985
lDGISAVTSPEVNDR	2	A0A090JZ46;A0A068E3T6	N-Term(iTRAQ8plex)			70.95	2	1876.99	-3.55692
nTMAIISDmGQPLGNAIGNALEVk	1	A0A060MIS2	N-Term(iTRAQ8plex); M9(Oxidation); K24(iTRAQ8plex)	1.03267	3	70.94	3	3081.65	-1.81268
eIHDHEIVIVk	1	A0A068EAG9	N-Term(iTRAQ8plex); K11(iTRAQ8plex)	0.761172	7	70.93	2	1940.14	-3.04464
vLAHAQEEAIR	1	A0A068E9M2	N-Term(iTRAQ8plex)	1.25383	9	70.93	3	1540.88	0.264803
iLGETVESIYDASVNk	1	A5H0E3	N-Term(iTRAQ8plex); K16(iTRAQ8plex)	0.951504	7	70.86	2	2346.3	-2.2867
eWLESYVEVNQPVNVLAER	1	A0A068E7X4	N-Term(iTRAQ8plex)	0.816472	2	70.86	2	2578.33	-6.73642
aHTTNEDDIPSFIR	1	A0A060MFL5	N-Term(iTRAQ8plex)	1.38453	14	70.83	3	1919.97	-2.27098
lLVEAEHLTLHR	1	A0A090K1Z1	N-Term(iTRAQ8plex)	1.04369	8	70.83	3	1735.02	-0.997953
hNADIETYDIFDEGGR	1	C6ZDH9	N-Term(iTRAQ8plex)	1.00689	6	70.81	3	2156.02	-1.79357
lDGISSVTSPEVNDk	1	A0A090JZ46	N-Term(iTRAQ8plex); K15(iTRAQ8plex)	0.496275	3	70.79	2	2169.18	-2.97824
dALVIVcDTANAPR	1	A0A068E4T3	N-Term(iTRAQ8plex); C7(Carbamidomethyl)	1.2357	5	70.77	3	1818.96	-2.91612
aNQEQIIEAIk	1	A0A068E9H7	N-Term(iTRAQ8plex); K11(iTRAQ8plex)	1.04949	18	70.67	2	1865.09	-2.0337
tIAFAIADGALPANEGR	1	A0A090M188	N-Term(iTRAQ8plex)	1.49377	7	70.67	2	1991.09	0.700548
fVVDSIENAETDAIk	1	A0A068E5E9	N-Term(iTRAQ8plex); K15(iTRAQ8plex)	0.938055	2	70.66	2	2259.23	-3.43748
gEMIDASSDSPFYGIYVGDR	1	A0A068E6B9	N-Term(iTRAQ8plex)	0.604577	2	70.6	2	2483.16	-4.35327
aGINSVQELADk	1	A0A060MNU2	N-Term(iTRAQ8plex); K12(iTRAQ8plex)	1.61899	8	70.58	2	1853.05	-3.2969
dTGTGDTLcGEk	1	A0A068EAK9	N-Term(iTRAQ8plex); C9(Carbamidomethyl); K12(iTRAQ8plex)	1.04394	8	70.56	2	1861.94	-3.28827
iVcTIGPASESEEmLEk	1	A0A068EBD4	N-Term(iTRAQ8plex); C3(Carbamidomethyl); M14(Oxidation); K17(iTRAQ8plex)	1.28828	5	70.54	3	2517.29	-5.95874
sALNALELAVLSSDTTDSQR	1	A0A068E7S8	N-Term(iTRAQ8plex)	0.814047	2	70.48	2	2395.26	-1.06308
aGSGVATLGLPDSPGVPEGIAk	1	A0A068E4X4	N-Term(iTRAQ8plex); K22(iTRAQ8plex)	0.955659	4	70.46	2	2601.46	-5.02796
gDVVEIQHENk	1	A0A090K7J6	N-Term(iTRAQ8plex); K11(iTRAQ8plex)	0.796108	1	70.45	2	1876.03	-2.52783
lIAIDQDTTAIENAk	1	A0A090K2P6	N-Term(iTRAQ8plex); K15(iTRAQ8plex)	0.896993	5	70.44	3	2224.26	-3.14704
iEGNFWDIGEGPSGPNTEIFYDR	1	A0A090M188	N-Term(iTRAQ8plex)	1.10674	2	70.42	3	2917.4	1.06224
vGQVLESGEEADIk	1	A0A060MES5	N-Term(iTRAQ8plex); K14(iTRAQ8plex)	0.841992	13	70.41	2	2082.15	-2.96743
dTTEEDTVIVAGSIPk	1	A0A068EDV7	N-Term(iTRAQ8plex); K16(iTRAQ8plex)	1.22209	5	70.41	2	2283.24	-3.9946
eIGEADQVANVAR	1	O07882	N-Term(iTRAQ8plex)	1.60917	2	70.35	3	1675.89	-2.23624
gATLSESEANk	1	C6ZDG3	N-Term(iTRAQ8plex); K11(iTRAQ8plex)	1.03988	2	70.35	2	1714.94	-2.92917
lLDIGDTTQSELAk	1	A0A060MK17	N-Term(iTRAQ8plex); K14(iTRAQ8plex)	1.00461	2	70.28	2	2112.19	-4.45862
iDLSQAEAVmDFIR	1	A0A068EFC2	N-Term(iTRAQ8plex); M10(Oxidation)	1.04462	2	70.19	3	1928.01	-0.965972
nIGADLQTEQALADk	1	A0A060MM85	N-Term(iTRAQ8plex); K15(iTRAQ8plex)	0.979733	5	70.17	3	2195.21	-3.27063
dLEAEDLVIk	1	A0A068E485	N-Term(iTRAQ8plex); K10(iTRAQ8plex)	1.02249	5	70.14	2	1753.02	-0.388119
nVSENEEEHIEEAR	1	A0A068E6A0	N-Term(iTRAQ8plex)	1.09678	5	70.14	2	1988.94	-1.10204
aGQLSEVFTDk	1	A0A090K3S3	N-Term(iTRAQ8plex); K11(iTRAQ8plex)	1.41337	10	70.09	2	1803.01	-2.82107
hIQDPmPNVTDER	1	A0A090K959	N-Term(iTRAQ8plex); M6(Oxidation)	1.2802	4	70.04	3	1871.92	-1.48323
sTPFAAQmAAETASk	1	A0A060MQE3	N-Term(iTRAQ8plex); M8(Oxidation); K15(iTRAQ8plex)	1.37061	7	70.02	2	2135.12	-4.03393
vIDLLVDEAk	1	A0A060MH01	N-Term(iTRAQ8plex); K10(iTRAQ8plex)	0.940559	43	69.96	2	1723.04	-2.34437
sTLIESVAETNDELmEk	1	A0A068EAK9	N-Term(iTRAQ8plex); M15(Oxidation); K17(iTRAQ8plex)	1.03866	36	69.96	2	2533.31	-1.80835
tAYAGATTGQQLLYALDEQVR	1	A0A068E6D5	N-Term(iTRAQ8plex)	0.673387	4	69.95	3	2573.34	-2.81811
nMTSLDFAEITk	1	A0A060MES5	N-Term(iTRAQ8plex); K12(iTRAQ8plex)	0.579151	6	69.94	2	1978.07	-3.21865
qIDGATGQNAmNHIk	1	A0A068ED46	N-Term(iTRAQ8plex); M11(Oxidation); K15(iTRAQ8plex)	1.48605	12	69.89	3	2222.17	-2.83175
nFDVLDEDLGLAQR	1	A5H0E2	N-Term(iTRAQ8plex)	0.705154	9	69.88	3	1908.99	-1.31084
dLELQDVEIETPVTk	1	A0A060MEE8	N-Term(iTRAQ8plex); K15(iTRAQ8plex)	1.01088	9	69.88	2	2337.3	-2.15859
dIQDLEDQGVk	1	A0A060MJ85	N-Term(iTRAQ8plex); K11(iTRAQ8plex)	0.746636	1	69.87	2	1868.03	2.85976
vVTTNSILYDMVk	1	A0A068E8Z3	N-Term(iTRAQ8plex); K13(iTRAQ8plex)	0.259585	9	69.87	2	2091.2	0.828869
lGANFEYAVSTIHDR	1	A0A068EAK9	N-Term(iTRAQ8plex)	1.17948	7	69.79	3	1997.03	-2.49035
vIEQGLVSTVFENPQHAVTk	1	A0A060MLX3	N-Term(iTRAQ8plex); K20(iTRAQ8plex)	0.545033	4	69.65	3	2804.57	-2.05532
vcDVALEAFEAAMTR	1	A0A068E605	N-Term(iTRAQ8plex); C2(Carbamidomethyl)	0.933031	2	69.64	3	1986.99	-0.818358
yPALNTEFNEEAGEIVHk	1	A0A068ED46	N-Term(iTRAQ8plex); K18(iTRAQ8plex)	1.1202	10	69.63	3	2669.4	-2.44276
lISVVPSIDTGVcDQQTR	1	A0A060MMQ4	N-Term(iTRAQ8plex); C13(Carbamidomethyl)	1.12455	2	69.61	2	2292.21	-1.09854
qSGVEQLVTIVGHGAQNVk	1	A0A068E811	N-Term(iTRAQ8plex); K19(iTRAQ8plex)	0.849323	3	69.61	3	2572.46	-1.89862
vAAWYDNEmSYTSQLVR	1	A0A068E6H5	N-Term(iTRAQ8plex); M9(Oxidation)	1.21048	12	69.58	2	2353.14	-0.848712
mLQEAVDALIDNGR	1	A0A068EEL4	N-Term(iTRAQ8plex)	2.68845	1	69.56	3	1848.98	-0.369154
iNEIIDETGVk	1	C6ZDJ1	N-Term(iTRAQ8plex); K11(iTRAQ8plex)	0.956124	3	69.53	2	1839.06	-3.24392
aIVQATTHYQDYELIGR	1	A0A060MKY2	N-Term(iTRAQ8plex)	1.00592	4	69.52	2	2282.2	-2.88035
vDDGFVLNGVk	1	A0A090JZT3	N-Term(iTRAQ8plex); K11(iTRAQ8plex)	0.699636	3	69.51	2	1771.01	-3.51956
aLQSAGLEVTAIR	1	A0A060MQE3	N-Term(iTRAQ8plex)	1.03202	8	69.46	3	1632.96	-1.43195
dNIITEGVETTcASk	1	A0A060MHI7	N-Term(iTRAQ8plex); C12(Carbamidomethyl); K15(iTRAQ8plex)	1.04001	8	69.45	3	2246.17	-2.61207
tVEDNLSELILEGNQVEGk	1	A0A068E9M2	N-Term(iTRAQ8plex); K19(iTRAQ8plex)	1.00244	8	69.44	3	2695.45	-3.71268
gDENFVADGLSFDEmk	1	A0A090K6F8	N-Term(iTRAQ8plex); M15(Oxidation); K16(iTRAQ8plex)	0.630277	2	69.43	2	2398.16	-2.18342
tSDSEFTmDNSLFGLPQGSAYSLk	1	A7IY65	N-Term(iTRAQ8plex); M8(Oxidation); K24(iTRAQ8plex)	1.11526	1	69.43	3	3219.6	-0.23896
vDEAEGHAFk	1	A0A068E3Q1	N-Term(iTRAQ8plex); K10(iTRAQ8plex)	1.14049	1	69.42	2	1710.92	-2.83618
aAADLLGQPLYk	1	A7KJI9	N-Term(iTRAQ8plex); K12(iTRAQ8plex)	1.31303	35	69.41	2	1868.1	-3.94009
aSTFGLAQTDEYYYSk	1	A0A060MJV2	N-Term(iTRAQ8plex); K16(iTRAQ8plex)	0.706398	2	69.41	3	2452.24	-2.21541
tIEEAEALAHAmVR	1	A0A060MIS2	N-Term(iTRAQ8plex); M12(Oxidation)	1.27102	5	69.4	3	1860.98	-0.95444
dVYAccTHPVLSGPAk	1	A0A068E9P2	N-Term(iTRAQ8plex); C5(Carbamidomethyl); C6(Carbamidomethyl); K16(iTRAQ8plex)	1.06457	4	69.38	2	2383.23	-2.35692
vTILNAISEQDAQASIk	1	A0A060MPA0	N-Term(iTRAQ8plex); K17(iTRAQ8plex)	0.81677	14	69.34	2	2409.37	-3.37057
nDDQQVGSSIVDSENGSLVAISGGR	1	A0A090K1R3	N-Term(iTRAQ8plex)	1.14162	1	69.33	3	2808.38	-2.52807
sEVIQDLSLEDVIGDR	1	A0A090K2B1	N-Term(iTRAQ8plex)	1.00799	2	69.32	2	2092.1	-3.44721
aINVDGQNITITTk	1	A0A090K3P8	N-Term(iTRAQ8plex); K14(iTRAQ8plex)	0.904218	2	69.32	2	2096.21	-1.32536
aSFENGVLNVTLPk	1	A0A068E5W2	N-Term(iTRAQ8plex); K14(iTRAQ8plex)	1.30645	2	69.24	2	2097.21	-3.19324
aEVTSYDDYVEFNGENGAk	1	A0A068EA17	N-Term(iTRAQ8plex); K19(iTRAQ8plex)	1.31263	2	69.24	3	2716.31	-4.1429
yVVAMDLGTDk	1	A0A068EAR9	N-Term(iTRAQ8plex); K11(iTRAQ8plex)	0.74116	4	69.16	2	1820.01	-1.31992
aGcGYVPLDISMPEER	2	Q9X2N4;A0A068E9J8	N-Term(iTRAQ8plex); C3(Carbamidomethyl)			69.15	2	2098.02	-0.670183
mmGEGFGINPTNGEVVSPIDGk	1	A0A068E754	N-Term(iTRAQ8plex); M2(Oxidation); K22(iTRAQ8plex)	0.913865	2	69.15	3	2873.45	-2.98879
gNEVIVSmTEVEGTSDk	1	A0A068EBD4	N-Term(iTRAQ8plex); M8(Oxidation); K17(iTRAQ8plex)	1.48947	4	69.12	3	2419.24	-3.60409
lSTGNELVELSSTSPEIGTVNEEVk	1	A0A068E133	N-Term(iTRAQ8plex); K25(iTRAQ8plex)	1.18377	4	69.07	3	3240.72	-2.78531
vTVNFTDDAIk	2	A0A090K3E4;A0A068ECN8	N-Term(iTRAQ8plex); K11(iTRAQ8plex)			69.04	2	1831.04	-2.47185
tEEFNESMINEIk	1	C6ZDI5	N-Term(iTRAQ8plex); K13(iTRAQ8plex)	1.47723	2	68.96	2	2192.13	-1.46566
nAFTPNTVQEMIDAFTR	1	A0A060MBX7	N-Term(iTRAQ8plex)	1.49587	2	68.94	2	2259.13	-2.35984
lADcSLQSGNYSDAIk	1	A0A068E5G9	N-Term(iTRAQ8plex); C4(Carbamidomethyl); K16(iTRAQ8plex)	1.06962	3	68.94	2	2350.21	-2.112
dTIQLSEAEQAIELAGQAk	1	A0A068E3T6	N-Term(iTRAQ8plex); K19(iTRAQ8plex)	0.39842	3	68.94	2	2623.43	-3.06047
sLEEGQSVEFEVVEGDRGPQAANVVk	1	A0A060MLR2	N-Term(iTRAQ8plex); K26(iTRAQ8plex)	0.625959	20	68.94	3	3381.77	-1.69888
tIQLQSELNEYVk	1	A0A090M0Z8	N-Term(iTRAQ8plex); K13(iTRAQ8plex)	1.07412	4	68.93	2	2173.23	-0.904161
qLLENAIQNGSALETFR	1	A0A060MIS2	N-Term(iTRAQ8plex)	0.904696	2	68.92	3	2208.19	-1.85199
eEGDDTLSPGVNQLVR	1	A0A060MJL6	N-Term(iTRAQ8plex)	1.53639	5	68.85	2	2033.04	-4.50109
nVNEVYQVVDk	1	A0A068EBK3	N-Term(iTRAQ8plex); K11(iTRAQ8plex)	0.842081	2	68.84	2	1915.07	-3.25649
nALIIEDTGDNNQVQLGk	1	A0A060MGV6	N-Term(iTRAQ8plex); K18(iTRAQ8plex)	1.30328	4	68.81	3	2550.39	-3.80933
yGLTTPDEQEAIIk	1	A0A068E9X5	N-Term(iTRAQ8plex); K14(iTRAQ8plex)	1.47314	1	68.8	2	2186.22	3.50257
vAESVELMNLk	1	A0A060MKJ2	N-Term(iTRAQ8plex); K11(iTRAQ8plex)	1.0713	3	68.78	2	1841.06	-5.28237
lDLLSTNGMLVk	1	A0A068EDJ8	N-Term(iTRAQ8plex); K12(iTRAQ8plex)	0.718179	2	68.68	2	1912.13	-2.85877
vQGEISVDALSk	1	A0A090K5D4	N-Term(iTRAQ8plex); K12(iTRAQ8plex)	1.17383	4	68.65	2	1854.07	-3.36861
qYFmNETVTVDEHR	1	A0A068E6X0	N-Term(iTRAQ8plex); M4(Oxidation)	1.17316	4	68.65	3	2089	-0.524156
tEmGSNPTELDQVNR	1	A0A068E9G6	N-Term(iTRAQ8plex); M3(Oxidation)	1.46027	2	68.64	2	2010.96	-3.79428
dLNEGDVLLVENTR	1	A0A068E9Q9	N-Term(iTRAQ8plex)	1.23892	6	68.56	2	1891.01	-0.767981
iIDAAVITPEQTTYTIYSDk	1	A0A090K2B1	N-Term(iTRAQ8plex); K20(iTRAQ8plex)	1.04945	3	68.56	4	2850.56	0.257567
aLGASGVLEVGNNMQAIFGPk	1	A0A090LYY6	N-Term(iTRAQ8plex); K21(iTRAQ8plex)	0.412023	1	68.54	4	2681.48	-2.26126
tFLENQDGDGSVVDDVk	1	A0A060MIS2	N-Term(iTRAQ8plex); K17(iTRAQ8plex)	0.976142	9	68.53	3	2446.25	-2.82301
iNEGDLVNIDVSALk	1	A0A068E605	N-Term(iTRAQ8plex); K15(iTRAQ8plex)	0.880526	2	68.5	2	2208.27	-1.79267
qLETAISIGPDAVk	1	A0A060MED0	N-Term(iTRAQ8plex); K14(iTRAQ8plex)	1.0569	2	68.48	2	2050.2	-1.30709
eILDGNYLVVATk	1	A0A068E9X6	N-Term(iTRAQ8plex); K13(iTRAQ8plex)	0.775069	9	68.45	2	2043.19	-0.668755
tPGFSGADLENLLNEASLVAVR	1	A0A068E7J7	N-Term(iTRAQ8plex)	0.90923	2	68.44	3	2577.38	-0.148974
tDFDVELTSAGSSk	1	A0A068E9H7	N-Term(iTRAQ8plex); K14(iTRAQ8plex)	0.916088	15	68.37	2	2065.09	-0.882467
iTATEEEVDTPDFIk	1	A0A068EAU9	N-Term(iTRAQ8plex); K15(iTRAQ8plex)	0.794439	3	68.3	2	2316.24	-1.55068
rPEELINLAQDTSR	1	A0A068E779	N-Term(iTRAQ8plex)	1.24082	8	68.28	3	1946.06	-0.891073
iAVGEDGEIVGVGQLLFk	1	A0A090K4T6	N-Term(iTRAQ8plex); K18(iTRAQ8plex)	0.919815	10	68.22	3	2452.42	-1.99187
eIEVAVLGNDYPETTWPGEVVk	1	A0A060MQ17	N-Term(iTRAQ8plex); K22(iTRAQ8plex)	1.12478	1	68.19	3	3053.63	1.30388
vGDEIGAYVTk	1	C6ZDI5	N-Term(iTRAQ8plex); K11(iTRAQ8plex)	0.939147	12	68.18	2	1760	-2.77365
gISTFDVIQNDk	1	A0A060MH60	N-Term(iTRAQ8plex); K12(iTRAQ8plex)	0.758361	5	68.16	2	1945.08	-2.80907
nVGVPALVVFLNk	1	A0A068EEK7	N-Term(iTRAQ8plex); K13(iTRAQ8plex)	0.604691	32	68.12	2	1978.23	-1.53593
dVIDYLESGDTLVLNDTR	1	A0A068E4Z8	N-Term(iTRAQ8plex)	0.701293	2	68.12	2	2342.2	-1.46905
tNYPQLNTEINDNEIk	1	C6ZDJ9	N-Term(iTRAQ8plex); K16(iTRAQ8plex)	1.17526	7	68.09	3	2514.32	-3.96371
iEHIANNSDNTSYIIHDk	1	A0A068E857	N-Term(iTRAQ8plex); K18(iTRAQ8plex)	1.31511	3	68.08	3	2692.4	-4.65766
lIEAVTQSQLR	1	A0A068E5E8	N-Term(iTRAQ8plex)	1.0659	12	68.02	3	1561.92	-1.4448
aIVYENGPHVTTPER	1	A0A068E7G2	N-Term(iTRAQ8plex)	1.32257	6	68.02	3	1987.05	-0.303861
iNPFEISGVEALk	1	A0A068E8W1	N-Term(iTRAQ8plex); K13(iTRAQ8plex)	0.861745	1	68.02	2	2025.18	-4.02453
nFAEIEDEIGNLAk	1	A7KJH7	N-Term(iTRAQ8plex); K14(iTRAQ8plex)	0.404302	5	68	3	2171.18	-0.968332
qDDAAGTLYNIVGFQTHLk	1	A0A068E7L4	N-Term(iTRAQ8plex); K19(iTRAQ8plex)	0.482503	1	68	3	2699.45	-2.60144
aGIGVVHSASAk	1	A0A068E8J7	N-Term(iTRAQ8plex); K12(iTRAQ8plex)	0.583782	4	67.99	2	1705.02	-2.10983
aTNTLATQFALNSFk	1	A0A060MMN9	N-Term(iTRAQ8plex); K15(iTRAQ8plex)	0.651756	3	67.99	2	2235.26	1.06701
qIVSGIAQYYQPEDIIGk	1	A0A068E9P8	N-Term(iTRAQ8plex); K18(iTRAQ8plex)	0.846106	4	67.97	2	2630.46	-2.74098
eATNNIEFYPVLVGTAFk	1	A0A068EAK9	N-Term(iTRAQ8plex); K18(iTRAQ8plex)	0.865937	7	67.93	2	2621.45	0.775503
eQTTQVLENLk	1	A0A060MN24	N-Term(iTRAQ8plex); K11(iTRAQ8plex)	0.769895	2	67.92	2	1911.09	-3.69724
nLEDYDEINAQQFAESFk	1	A0A068E7P4	N-Term(iTRAQ8plex); K18(iTRAQ8plex)	0.992086	2	67.92	3	2769.37	-3.09839
lEDGVTQPAIVk	1	A0A068E4V0	N-Term(iTRAQ8plex); K12(iTRAQ8plex)	1.13764	4	67.88	2	1878.12	0.242352
dYFINQLNDTLk	1	A0A068E133	N-Term(iTRAQ8plex); K12(iTRAQ8plex)	0.79735	5	67.84	2	2092.15	-2.28094
aLAESGVNFIGMGVSGGEVGALTGPSLMPGGQk	1	A0A090K1K9	N-Term(iTRAQ8plex); K33(iTRAQ8plex)	0.88304	1	67.79	3	3696.95	-2.29187
sILSLEAPIAR	1	A0A060MMF4	N-Term(iTRAQ8plex)	1.05163	12	67.76	3	1473.9	1.42116
hFEQTDEPNTFAFIER	1	A0A068E4M1	N-Term(iTRAQ8plex)	1.14871	15	67.76	3	2285.11	-1.34577
gLLTPTEYEIAk	1	A0A060MHR1	N-Term(iTRAQ8plex); K12(iTRAQ8plex)	1.09793	5	67.75	2	1943.13	-1.67161
qISADEAEITLINk	1	A0A068E6A9	N-Term(iTRAQ8plex); K14(iTRAQ8plex)	1.14847	7	67.73	2	2153.22	-3.32472
mMGEGFGINPTNGEVVSPIDGk	1	A0A068E754	N-Term(iTRAQ8plex); K22(iTRAQ8plex)	0.664164	1	67.71	2	2857.47	1.02953
eILEATDIDINk	1	A0A068EDJ8	N-Term(iTRAQ8plex); K12(iTRAQ8plex)	0.731697	4	67.7	3	1982.12	-3.18187
gAQDIIAELVSDEPk	1	A0A090K130	N-Term(iTRAQ8plex); K15(iTRAQ8plex)	0.69977	2	67.7	2	2193.21	-4.06928
tGDEVTVDNPANMPDR	1	A0A060MHK6	N-Term(iTRAQ8plex)	1.26753	1	67.69	2	2034.97	-1.0575
sMIIGETYLLSk	1	A0A090JZU3	N-Term(iTRAQ8plex); K12(iTRAQ8plex)	0.686257	2	67.67	2	1963.14	-2.04659
iLDNDEGELTELGAINAR	1	A0A090K7G3	N-Term(iTRAQ8plex)	0.724223	4	67.65	2	2247.17	-1.86552
mIIAIVQDQDSQELSDk	1	A0A060MHF2	N-Term(iTRAQ8plex); K17(iTRAQ8plex)	0.832673	5	67.61	3	2541.36	-2.73301
hVPVFVTEDMVGHk	1	A0A060MJ42	N-Term(iTRAQ8plex); K14(iTRAQ8plex)	1.09365	9	67.6	3	2203.21	-3.40477
aGINDNMVDQLQDILENR	1	A0A068E4G6	N-Term(iTRAQ8plex)	0.867428	2	67.59	2	2362.2	0.742972
sTAEDYLGESVDk	1	A5H0F2	N-Term(iTRAQ8plex); K13(iTRAQ8plex)	1.18382	16	67.58	2	2022.04	-3.38944
eHANIGTIGHVDHGk	1	A0A068EEK7	N-Term(iTRAQ8plex); K15(iTRAQ8plex)	1.28714	13	67.58	2	2193.19	-2.6613
lNIPIVSAGmDTVTESk	1	A0A068EEZ5	N-Term(iTRAQ8plex); M10(Oxidation); K17(iTRAQ8plex)	1.00904	5	67.46	3	2399.33	-2.28294
sTVTVGLSDAFNQLk	1	A0A090K7K4	N-Term(iTRAQ8plex); K15(iTRAQ8plex)	0.585099	4	67.45	2	2188.24	-2.54119
aATIIDAEQVk	1	A0A068E9P8	N-Term(iTRAQ8plex); K11(iTRAQ8plex)	1.35324	3	67.41	3	1767.04	-2.30628
fQLATGQLEETAR	1	A0A060MES4	N-Term(iTRAQ8plex)	1.33465	12	67.38	3	1767.95	-2.58498
vVGPNcPGVITADEck	1	A0A068E8S2	N-Term(iTRAQ8plex); C6(Carbamidomethyl); C15(Carbamidomethyl); K16(iTRAQ8plex)	0.80334	7	67.35	2	2324.21	-5.73905
nAAVGDTLANILTAAGYNVTR	1	A0A090KAR9	N-Term(iTRAQ8plex)	0.474861	2	67.35	2	2409.3	-1.52357
dVDDAFDAANEAYk	1	A0A060MRD2	N-Term(iTRAQ8plex); K14(iTRAQ8plex)	0.43397	8	67.32	2	2152.06	-1.82628
dNGLYNEIDTIEGANGPEITINGk	1	A0A060MAV2	N-Term(iTRAQ8plex); K24(iTRAQ8plex)	0.997988	1	67.25	3	3155.62	-4.12083
eVTEQDIISYVLYPk	1	A0A068E933	N-Term(iTRAQ8plex); K15(iTRAQ8plex)	0.685794	4	67.24	2	2405.34	-1.05596
gDVVNYDGEEMILNEk	1	A0A060MGL6	N-Term(iTRAQ8plex); K16(iTRAQ8plex)	1.17013	3	67.2	3	2433.24	-0.325801
dADIVVVDDDIQVLTTIk	1	A0A068E8T0	N-Term(iTRAQ8plex); K18(iTRAQ8plex)	0.876027	3	67.18	3	2580.45	-2.94793
sTIGYIGSLVDELEk	1	A0A068E517	N-Term(iTRAQ8plex); K15(iTRAQ8plex)	0.617068	1	67.17	3	2232.25	-2.39956
vEGFESGADDYIVkPFSPR	1	A0A068E717	N-Term(iTRAQ8plex); K14(iTRAQ8plex)	1.17199	2	67.14	3	2721.43	-2.55635
aQLALDVFASR	1	A0A090K1Y6	N-Term(iTRAQ8plex)	0.630326	5	67.12	3	1494.86	-0.511937
dHAFQIENILTAR	1	A0A068E6A9	N-Term(iTRAQ8plex)	1.12899	5	67.09	2	1832	-0.182173
gGAPIHQAIIDGQk	1	A0A068E7Q5	N-Term(iTRAQ8plex); K14(iTRAQ8plex)	1.29338	4	67.06	2	2013.16	-6.04757
aTLESISAGIVSDHFk	1	A0A068E8A6	N-Term(iTRAQ8plex); K16(iTRAQ8plex)	0.460556	2	67.06	3	2283.28	-1.69748
eFSNDAEITEVTVDNIPADQEAMDVGPk	2	A0A090K8U0;A0A068E9Q9	N-Term(iTRAQ8plex); K28(iTRAQ8plex)			67.05	3	3642.79	-1.29774
vVAEYAADILR	1	A5H0E4	N-Term(iTRAQ8plex)	0.868709	5	67	3	1523.87	-2.69864
sETPPFALNEENQNVDENIR	1	A0A068E511	N-Term(iTRAQ8plex)	1.64147	2	67	2	2620.27	-4.92938
eSLELSIIEEAGk	1	A7KJG8	N-Term(iTRAQ8plex); K13(iTRAQ8plex)	0.43249	14	66.97	2	2026.15	-1.79838
dVTGTVNSIPLIASSIMSk	1	A0A060MIS2	N-Term(iTRAQ8plex); K19(iTRAQ8plex)	0.705456	7	66.95	3	2541.43	-3.55581
eISYQAYLEETGVLTk	1	A0A068EC76	N-Term(iTRAQ8plex); K16(iTRAQ8plex)	0.988496	5	66.92	2	2452.34	-2.32894
aMEIVNSDAELEDYMNQAVk	1	A0A090K7L9	N-Term(iTRAQ8plex); K20(iTRAQ8plex)	0.906876	1	66.89	3	2878.43	-5.68463
gQTAILFDEVDSGVSGQAAQk	1	A0A060MH97	N-Term(iTRAQ8plex); K21(iTRAQ8plex)	0.88175	1	66.85	2	2729.46	1.21901
aHAIFNHGMTPIIcVGETDEER	1	A0A060MLT3	N-Term(iTRAQ8plex); C14(Carbamidomethyl)	1.38292	4	66.84	2	2801.37	0.93962
gVPVVFSDESPIVIR	1	A0A068EBL0	N-Term(iTRAQ8plex)	1.03648	4	66.81	2	1918.1	-0.0213377
iLGETVESIYDASVNkN	1	A5H0E3	N-Term(iTRAQ8plex); K16(iTRAQ8plex)	0.97474	35	66.77	2	2460.34	-2.16495
nEIEDAGYEQLTSAEEVDNVLk	1	A0A060MM16	N-Term(iTRAQ8plex); K22(iTRAQ8plex)	0.886466	5	66.77	3	3074.56	-1.64934
yLENVSDEDIISYEIk	1	A0A068E9P9	N-Term(iTRAQ8plex); K16(iTRAQ8plex)	0.712615	3	66.76	3	2538.34	-1.9801
fNVVANQVGINDER	1	A0A090LYK9	N-Term(iTRAQ8plex)	1.14825	2	66.74	3	1878.99	-1.87792
dVEALVIAEPSQDR	1	A0A068E4G9	N-Term(iTRAQ8plex)	0.915638	1	66.68	2	1845.98	-4.04017
vMNIPIVPEVTPPDDLFNIDSSk	1	A0A090K801	N-Term(iTRAQ8plex); K23(iTRAQ8plex)	0.602337	3	66.67	3	3148.7	-1.96812
dFYEPYETFVPGk	1	A0A090JZQ6	N-Term(iTRAQ8plex); K13(iTRAQ8plex)	0.900163	3	66.65	2	2200.13	-4.27756
eNIGYLIEHPk	1	A0A068E3K4	N-Term(iTRAQ8plex); K11(iTRAQ8plex)	0.864868	2	66.65	2	1921.1	-1.75414
nSAVAIIPAAILAEDk	1	A0A068E5P3	N-Term(iTRAQ8plex); K16(iTRAQ8plex)	0.850022	6	66.61	3	2204.31	-0.905098
yYDSGLTLDQAVAIQk	2	A0A068EDB8;A0A090K347	N-Term(iTRAQ8plex); K16(iTRAQ8plex)			66.61	3	2393.31	-2.79958
gQVLAAPGTITPHTk	1	A0A068EEK7	N-Term(iTRAQ8plex); K15(iTRAQ8plex)	1.81152	11	66.55	3	2099.24	-2.336
dTPIVTVDDEDEFFk	1	A0A068EES6	N-Term(iTRAQ8plex); K15(iTRAQ8plex)	1.1337	2	66.52	2	2378.21	-5.21517
vGQGIAEGLASTGLk	1	A0A068EB28	N-Term(iTRAQ8plex); K15(iTRAQ8plex)	0.248851	1	66.5	2	2009.18	-0.518454
qISmVIVATESAIDSAk	1	C6ZDF9	N-Term(iTRAQ8plex); M4(Oxidation); K17(iTRAQ8plex)	0.988818	11	66.5	2	2387.32	-3.03021
gDYPLIEVGEWELNR	1	A0A068E7D1	N-Term(iTRAQ8plex)	0.41132	4	66.48	2	2094.08	-1.22467
gEmIDASSDSPFYGIYVGDR	1	A0A068E6B9	N-Term(iTRAQ8plex); M3(Oxidation)	0.487719	1	66.4	2	2499.17	0.249196
lNVEVFADGADIEEMk	1	A7KJJ2	N-Term(iTRAQ8plex); K16(iTRAQ8plex)	0.938466	7	66.39	2	2388.26	-0.780622
fEYETVEHFEk	1	A0A068E3P7	N-Term(iTRAQ8plex); K11(iTRAQ8plex)	0.847822	2	66.35	2	2066.06	-1.9904
sVQGGSTITQQVVk	1	A0A068E3Q4	N-Term(iTRAQ8plex); K14(iTRAQ8plex)	1.11995	2	66.33	2	2040.18	-3.52806
vIGFVGELHPQIEk	1	A0A068E7X4	N-Term(iTRAQ8plex); K14(iTRAQ8plex)	0.774404	6	66.32	2	2174.27	-2.27186
vLDDTLNQVDVDLNDk	1	A0A068E214	N-Term(iTRAQ8plex); K16(iTRAQ8plex)	0.78412	5	66.3	2	2424.31	-0.890828
vVTELALDTGTVSPLLk	1	C6ZDK0	N-Term(iTRAQ8plex); K17(iTRAQ8plex)	0.860642	9	66.28	3	2364.42	-1.05695
qEDGFVITDEHIk	1	A0A090K2B3	N-Term(iTRAQ8plex); K13(iTRAQ8plex)	0.750254	7	66.28	2	2139.15	-2.12491
eLAQDGITVNAYcPGVAk	1	A0A090M0V5	N-Term(iTRAQ8plex); C13(Carbamidomethyl); K18(iTRAQ8plex)	0.982174	5	66.26	2	2514.34	-3.63371
qNDTSSAMVVIFGDMk	1	A0A090LYG3	N-Term(iTRAQ8plex); K16(iTRAQ8plex)	1.3342	1	66.25	2	2351.2	-6.67585
gLAGAYNANVLk	1	A7KJI4	N-Term(iTRAQ8plex); K12(iTRAQ8plex)	1.46577	3	66.24	2	1799.06	-2.67244
gALFTSLLLEk	1	A0A090K392	N-Term(iTRAQ8plex); K11(iTRAQ8plex)	0.691833	3	66.21	2	1800.1	-2.61851
eAVEENLSQHIGELGk	1	A0A068E7P4	N-Term(iTRAQ8plex); K16(iTRAQ8plex)	1.0822	4	66.21	3	2361.28	-1.77879
vALVEMQDFAQGTSSR	1	A0A068E7G2	N-Term(iTRAQ8plex)	0.993629	7	66.17	2	2043.04	-2.7112
aQATVLSATTENPFGYGR	1	A0A068E811	N-Term(iTRAQ8plex)	1.12785	2	66.17	2	2187.13	-0.887555
vVAAYETDSNEESGVGk	1	A0A068E979	N-Term(iTRAQ8plex); K17(iTRAQ8plex)	1.07971	4	66.17	3	2363.21	-3.5075
nEGVFSEPASNASIAGLIk	1	A0A068E7D5	N-Term(iTRAQ8plex); K19(iTRAQ8plex)	0.590025	5	66.15	3	2512.39	-0.286494
iGADTVVHPER	1	A0A060MFC4	N-Term(iTRAQ8plex)	1.76011	5	66.14	3	1497.83	-0.668694
gSIPITIATGGTPESSLk	1	A0A068E681	N-Term(iTRAQ8plex); K18(iTRAQ8plex)	0.843835	2	66.12	2	2337.34	-2.89509
lNDEIVQFEk	1	A0A090M1K9	N-Term(iTRAQ8plex); K10(iTRAQ8plex)	1.12554	2	66.08	2	1843.03	-6.0986
lSYDTVQSGDYITTALR	2	A0A090JZ46;A0A068E3T6	N-Term(iTRAQ8plex)			66.07	2	2207.15	-2.12681
aDQYQSLINHPNVVR	1	A5H0E3	N-Term(iTRAQ8plex)	1.47216	20	66.03	2	2058.09	-4.32015
vMSLDmGTVVAGTk	1	A0A068E9M2	N-Term(iTRAQ8plex); M6(Oxidation); K14(iTRAQ8plex)	1.00249	1	66.02	2	2033.12	0.079835
vDDFVQLLEGAk	1	A0A060MLT3	N-Term(iTRAQ8plex); K12(iTRAQ8plex)	1.19076	39	65.96	2	1942.11	-2.49256
aDPEIDGTNSETFIITSFk	1	A0A090K7G3	N-Term(iTRAQ8plex); K19(iTRAQ8plex)	0.61906	9	65.96	3	2693.41	-1.20558
aQNEQDQAFLSk	1	A0A060MBT3	N-Term(iTRAQ8plex); K12(iTRAQ8plex)	0.878224	4	65.94	2	1987.07	-0.0146602
yYNMFGIGAVDSDAVk	2	A0A090K347;A0A068EDB8	N-Term(iTRAQ8plex); K16(iTRAQ8plex)			65.91	2	2358.22	-2.13993
vLDDAFVAEEk	1	C6ZDG7	N-Term(iTRAQ8plex); K11(iTRAQ8plex)	1.02993	7	65.9	2	1844.02	-4.1209
eALEEAGATVELk	1	A0A068E9H7	N-Term(iTRAQ8plex); K13(iTRAQ8plex)	0.942889	10	65.9	2	1968.11	-1.23631
lGGFDAVGPVLQGLNSPVNDLSR	1	A7KJJ6	N-Term(iTRAQ8plex)	1.02187	3	65.89	3	2629.43	0.295581
qLIEATQTQQIYDLLk	1	A0A068E484	N-Term(iTRAQ8plex); K16(iTRAQ8plex)	0.474805	2	65.86	3	2513.44	-1.47122
eSEALLNEAEEk	1	A0A060MGL6	N-Term(iTRAQ8plex); K12(iTRAQ8plex)	0.935819	3	65.85	2	1970.05	-3.34129
eQQPIETTLELVDVIk	1	A0A090K2P6	N-Term(iTRAQ8plex); K16(iTRAQ8plex)	0.905847	4	65.85	2	2463.41	-2.3362
vIFLDTTTDFk	1	A0A060MQ55	N-Term(iTRAQ8plex); K11(iTRAQ8plex)	1.11397	20	65.83	2	1908.09	-4.00509
iAEFETTIQSAATNR	1	A0A090KAR9	N-Term(iTRAQ8plex)	1.04826	4	65.8	2	1956.03	-2.76542
eIVVVDPmLATGASAIEAINSLk	1	A0A060MEE8	N-Term(iTRAQ8plex); M8(Oxidation); K23(iTRAQ8plex)	0.910796	2	65.73	3	2965.67	-2.34277
eLNVALLGLGTVGSGVVk	1	A0A090M2A6	N-Term(iTRAQ8plex); K18(iTRAQ8plex)	0.442402	2	65.69	3	2334.42	-1.20496
nIISDAGYGEYFPHR	1	A0A090K1Z1	N-Term(iTRAQ8plex)	0.954748	4	65.67	3	2043.02	-0.714293
yIQDENSLLFGPFAAIGPk	1	A5H0F4	N-Term(iTRAQ8plex); K19(iTRAQ8plex)	0.560197	1	65.67	2	2688.49	1.31081
lASGALAGSILk	1	A0A068E8T0	N-Term(iTRAQ8plex); K12(iTRAQ8plex)	1.06431	7	65.66	2	1709.07	-5.28469
qLATIDNISHGR	1	A0A068E9V4	N-Term(iTRAQ8plex)	1.38989	3	65.66	3	1628.9	-2.02738
vcGTNEGLLTIk	1	A0A068EB50	N-Term(iTRAQ8plex); C2(Carbamidomethyl); K12(iTRAQ8plex)	1.09151	3	65.65	2	1913.1	-1.57684
nGDSVAQSYDMIDNAPEEk	1	A0A068EEK7	N-Term(iTRAQ8plex); K19(iTRAQ8plex)	1.05757	8	65.63	3	2691.3	-1.24016
vAYTAEEAVEk	1	A0A060MGJ5	N-Term(iTRAQ8plex); K11(iTRAQ8plex)	0.695895	13	65.59	2	1818.01	-0.93214
ymNEEDIDEPNVILPHR	1	Q56194	N-Term(iTRAQ8plex); M2(Oxidation)	1.11305	1	65.59	3	2404.18	-0.153557
gLSVAEVTELR	1	A0A068E7V6	N-Term(iTRAQ8plex)	1.20007	10	65.56	3	1477.85	-3.83004
vQLIGFGNFEVR	1	A0A060MLY0	N-Term(iTRAQ8plex)	0.68444	24	65.53	3	1682.95	-1.79617
mAETLQSMGFDEATPIQk	1	A0A060MHR6	N-Term(iTRAQ8plex); K18(iTRAQ8plex)	1.0268	2	65.53	3	2605.33	-4.96065
sAFGFEQATGGAIGATILQGVk	1	A0A068E8H3	N-Term(iTRAQ8plex); K22(iTRAQ8plex)	0.62309	1	65.52	3	2731.52	-0.946302
tVTNATDFGVDVDGFk	1	A0A090M1K9	N-Term(iTRAQ8plex); K16(iTRAQ8plex)	1.02589	1	65.5	3	2294.2	-3.9434
nDETQVGEVAk	1	A5H0F2	N-Term(iTRAQ8plex); K11(iTRAQ8plex)	1.24404	13	65.49	2	1797.97	-4.29346
gGIDLANNVLEVIEQPQTFk	1	A0A090K7K4	N-Term(iTRAQ8plex); K20(iTRAQ8plex)	0.554108	4	65.49	2	2793.55	-2.50318
vNQTIGFELAAk	1	A0A068E7X4	N-Term(iTRAQ8plex); K12(iTRAQ8plex)	0.78908	3	65.48	2	1899.11	-2.76231
qVNEVQGEFLSQFYDYk	1	A0A090K4Z5	N-Term(iTRAQ8plex); K17(iTRAQ8plex)	1.01853	1	65.48	3	2702.39	-2.573
vLVLGAGYAGLQTITk	1	A0A068E6A9	N-Term(iTRAQ8plex); K16(iTRAQ8plex)	0.632198	5	65.45	3	2212.35	-2.39481
iAEVTPDNAPILYk	1	A0A068E8Q9	N-Term(iTRAQ8plex); K14(iTRAQ8plex)	0.431317	6	65.42	2	2152.24	-1.50219
aPVAGIAMGLVTR	1	C6ZDJ1	N-Term(iTRAQ8plex)	1.01199	1	65.41	3	1559.92	-3.1806
lLVGLSNQLSSEQLk	1	A0A068E868	N-Term(iTRAQ8plex); K15(iTRAQ8plex)	0.783265	4	65.34	3	2237.33	-2.94522
iVEEVMNAVSIPVmAk	1	A0A060MKY2	N-Term(iTRAQ8plex); M14(Oxidation); K16(iTRAQ8plex)	0.977087	8	65.31	2	2354.32	-3.74147
eFNVEcNVGAPMVSYR	1	A0A068EAK9	N-Term(iTRAQ8plex); C6(Carbamidomethyl)	1.06939	3	65.26	2	2176.04	-5.05002
tEEFNESmINEIk	1	C6ZDI5	N-Term(iTRAQ8plex); M8(Oxidation); K13(iTRAQ8plex)	1.25409	7	65.26	2	2208.12	-4.4593
mLTGEDGEEVVLAYYk	1	A0A068E9X6	N-Term(iTRAQ8plex); M1(Oxidation); K16(iTRAQ8plex)	1.00215	9	65.23	2	2441.26	-5.22468
dLLIPINEVENYPk	1	A0A060MGL6	N-Term(iTRAQ8plex); K14(iTRAQ8plex)	0.860004	4	65.16	2	2265.29	-3.29143
iNDIFDGEGVTESIR	1	A0A060MQ70	N-Term(iTRAQ8plex)	1.1329	9	65.15	2	1969.02	-1.39405
sFGDLSENSEYDAAkDEQGFIEQDIQR	1	A0A060MGV6	N-Term(iTRAQ8plex); K15(iTRAQ8plex)	1.40741	2	65.08	4	3699.78	-0.899273
vHELTTGPELVEQFEGk	1	A0A068EEQ7	N-Term(iTRAQ8plex); K17(iTRAQ8plex)	0.856929	12	65.02	3	2521.37	-3.14798
dYATYGDEAAFGGGk	1	A0A068E2U1	N-Term(iTRAQ8plex); K15(iTRAQ8plex)	0.967639	3	65.01	2	2130.05	-2.47703
tIEEAEALAHAMVR	1	A0A060MIS2	N-Term(iTRAQ8plex)	1.29971	2	65.01	3	1844.98	-1.20463
gIVVGTDHSAENITGFYTk	1	A0A068E4B4	N-Term(iTRAQ8plex); K19(iTRAQ8plex)	0.893981	2	65.01	2	2617.4	-2.3283
fNGILASQGSEVLEAk	1	C6ZDG4	N-Term(iTRAQ8plex); K16(iTRAQ8plex)	1.07621	10	64.99	3	2271.27	-2.51703
aIIAWGDDEYLQk	1	A0A068EB72	N-Term(iTRAQ8plex); K13(iTRAQ8plex)	0.903525	3	64.97	3	2130.16	-2.75477
iAEEANVSPETR	1	A0A060MIZ6	N-Term(iTRAQ8plex)	1.28074	13	64.96	2	1619.85	-2.541
nVDDIEGYLSDk	1	A0A090K3P8	N-Term(iTRAQ8plex); K12(iTRAQ8plex)	0.667589	2	64.96	2	1976.04	-4.09277
vYEQAAQAQQQAQGEDANASQDSNVEDADFk	1	A5H0F2	N-Term(iTRAQ8plex); K31(iTRAQ8plex)	1.38251	2	64.93	4	3963.86	-1.53021
qGYTYATIEQESGASTATISR	1	A0A060MPT1	N-Term(iTRAQ8plex)	1.20272	5	64.89	2	2538.25	-3.87596
aRAEADNNANVSNQASATDSENk	1	A0A090K7N1	N-Term(iTRAQ8plex); K23(iTRAQ8plex)	2.28166	2	64.88	3	2985.46	-3.5145
lMEVLEEAGLPk	1	A0A060MRD2	N-Term(iTRAQ8plex); K12(iTRAQ8plex)	0.10218	1	64.87	2	1937.12	-1.32045
aGEPFAPGANPmHGR	1	A0A090M0S8	N-Term(iTRAQ8plex); M12(Oxidation)	1.23109	8	64.85	3	1828.91	-0.915239
eNIVDTINDIDTLR	1	A0A060MQ17	N-Term(iTRAQ8plex)	1.03431	7	64.82	2	1935.03	-1.11087
aIVAATESGSTAR	1	A0A068EBD4	N-Term(iTRAQ8plex)	1.56582	22	64.79	3	1537.85	-1.78096
dLGNEVQGSDIQNYVFTEVALk	1	A0A068EB72	N-Term(iTRAQ8plex); K22(iTRAQ8plex)	1.05591	1	64.79	3	3047.62	0.509498
aEQYSEGTVPLHTLR	1	A0A060MNZ5	N-Term(iTRAQ8plex)	1.61168	29	64.78	3	2005.07	0.368101
acYLLQTYADGTVTQGR	1	A0A068E7X4	N-Term(iTRAQ8plex); C2(Carbamidomethyl)	0.963241	3	64.78	2	2221.12	-1.9331
aQVILDAFEQNNk	1	A0A068E5Y3	N-Term(iTRAQ8plex); K13(iTRAQ8plex)	0.692365	4	64.76	3	2098.17	-2.44076
cQAVANNFETIImk	1	A0A060MK31	N-Term(iTRAQ8plex); C1(Carbamidomethyl); M13(Oxidation); K14(iTRAQ8plex)	0.9928	5	64.76	2	2263.2	-0.486091
gSEAAVSAIEMANLLR	1	A0A068EB44	N-Term(iTRAQ8plex)	0.461112	1	64.68	3	1936.05	-0.888277
emLDQALAAFEk	1	A0A060MAV2	N-Term(iTRAQ8plex); M2(Oxidation); K12(iTRAQ8plex)	0.763806	9	64.68	2	1990.07	-1.91864
fLATTGEEMEQLGSQSLYEk	1	A0A068E574	N-Term(iTRAQ8plex); K20(iTRAQ8plex)	1.1525	4	64.67	3	2869.46	-4.32196
lTNTDIVQLQEEHDELk	1	A0A090K2B1	N-Term(iTRAQ8plex); K17(iTRAQ8plex)	1.07362	3	64.66	3	2633.42	-2.43428
iFDYEDIQLIPNk	1	A0A068ECE4	N-Term(iTRAQ8plex); K13(iTRAQ8plex)	0.899641	6	64.65	2	2216.24	-2.24661
yLADEEISISELk	1	A0A068EAK9	N-Term(iTRAQ8plex); K13(iTRAQ8plex)	0.846564	10	64.64	2	2118.17	-4.06178
tAAQLTNEDEVLAR	1	A0A068E3T9	N-Term(iTRAQ8plex)	1.12759	4	64.62	2	1834.98	-2.53475
dVPVGYANNFLLk	1	A0A068E873	N-Term(iTRAQ8plex); K13(iTRAQ8plex)	0.863567	2	64.62	2	2058.18	-0.853429
aGTPAIFLQSTSNAENVAFEEk	1	A0A068EA68	N-Term(iTRAQ8plex); K22(iTRAQ8plex)	0.99328	2	64.61	3	2932.55	-1.52195
aQEHVDNISDk	1	A0A060MFC9	N-Term(iTRAQ8plex); K11(iTRAQ8plex)	1.0922	2	64.61	2	1864	-2.2752
iALAMIEEAEk	1	A0A068EEQ7	N-Term(iTRAQ8plex); K11(iTRAQ8plex)	0.404449	3	64.6	2	1826.05	-2.97196
tYFNEIEPFk	1	A0A060MKR6	N-Term(iTRAQ8plex); K10(iTRAQ8plex)	0.750412	3	64.57	2	1896.03	-2.91766
vTNLANTIETLk	1	A7KJH2	N-Term(iTRAQ8plex); K12(iTRAQ8plex)	0.629863	6	64.56	2	1925.15	-2.86571
eMLDQALAAFEk	1	A0A060MAV2	N-Term(iTRAQ8plex); K12(iTRAQ8plex)	0.575021	3	64.54	2	1974.08	-3.52069
vTLAFLcDAYDEEGVEGSk	1	A0A090K6F8	N-Term(iTRAQ8plex); C7(Carbamidomethyl); K19(iTRAQ8plex)	1.00748	23	64.52	3	2711.36	-3.96758
eHGNAFTELNDPIDQR	1	A0A068EAS2	N-Term(iTRAQ8plex)	1.24146	8	64.52	2	2160.06	-1.95283
vGYSVAMDNAAPEVk	1	A0A068E979	N-Term(iTRAQ8plex); K15(iTRAQ8plex)	1.40891	2	64.5	2	2159.14	-9.08105
eFLINSQDEETANk	1	A0A068E6I8	N-Term(iTRAQ8plex); K14(iTRAQ8plex)	0.942749	8	64.5	3	2246.17	-3.06642
vALVEmQDFAQGTSSR	1	A0A068E7G2	N-Term(iTRAQ8plex); M6(Oxidation)	1.3351	6	64.47	3	2059.03	-4.4956
sELEYLDEMIAGIk	1	A0A068E9P8	N-Term(iTRAQ8plex); K14(iTRAQ8plex)	0.839722	2	64.47	3	2219.2	-3.15511
vNEGEALLTIHSNk	1	A0A060MIS2	N-Term(iTRAQ8plex); K14(iTRAQ8plex)	0.739007	10	64.47	2	2133.21	-2.9669
eGLYTIPTAEVPLTNYYR	1	A0A068E214	N-Term(iTRAQ8plex)	0.720301	2	64.45	2	2404.26	-2.49704
mDQMQQTLLNAFNFR	1	A0A068E4J9	N-Term(iTRAQ8plex)	0.445425	2	64.43	2	2161.08	-2.08328
lASLLNVPVVNTFSGVAGSDETAk	1	A0A068EE66	N-Term(iTRAQ8plex); K24(iTRAQ8plex)	0.476912	1	64.41	3	2997.67	-0.849892
dmQSQLLDSMDLER	1	A0A060MHK6	N-Term(iTRAQ8plex); M2(Oxidation)	1.2441	4	64.4	2	2000.95	-2.09292
sGADVSGPIPLPTER	1	A0A060MJ47	N-Term(iTRAQ8plex)	1.4931	12	64.37	2	1799.97	-3.2013
wEEGSETLQPGLDLVGk	1	A5H0E2	N-Term(iTRAQ8plex); K17(iTRAQ8plex)	0.483976	4	64.34	3	2466.33	-1.52945
vYVLSLNDNAADGR	1	A0A068EAU3	N-Term(iTRAQ8plex)	0.937579	4	64.33	2	1810.95	-3.4326
eSGLAIEPAATmAEGAQk	1	A0A060MGJ5	N-Term(iTRAQ8plex); M12(Oxidation); K18(iTRAQ8plex)	0.97705	6	64.32	2	2398.27	-2.45344
lEEGGLADLTVINLDk	1	A0A068ECV6	N-Term(iTRAQ8plex); K16(iTRAQ8plex)	0.773244	2	64.31	2	2308.32	-2.3278
eIELEDPYENMGAk	1	A0A060MHM1	N-Term(iTRAQ8plex); K14(iTRAQ8plex)	1.06838	9	64.3	2	2246.15	-0.701597
vDDIAVDLVER	1	A0A090M0S8	N-Term(iTRAQ8plex)	1.01968	7	64.25	2	1547.86	-1.24072
vNFLFGDIVk	1	A0A068E933	N-Term(iTRAQ8plex); K10(iTRAQ8plex)	0.364926	7	64.22	2	1760.05	-2.98974
fLTEAQNGLFNEk	1	A0A068E5X2	N-Term(iTRAQ8plex); K13(iTRAQ8plex)	1.04255	5	64.19	2	2119.16	-2.45098
kEDLIYPIFVVER	1	A0A068E6I6	N-Term(iTRAQ8plex); K1(iTRAQ8plex)	1.21439	7	64.18	3	2229.3	-2.55716
dSDLVIGAVLIPGAk	1	A7KJJ0	N-Term(iTRAQ8plex); K15(iTRAQ8plex)	0.754261	6	64.15	2	2076.25	-3.43041
vVINYLSESSLDDVAESIk	1	O07882	N-Term(iTRAQ8plex); K19(iTRAQ8plex)	1.23572	3	64.15	3	2689.47	-2.33012
lEEMGVNLDYQDDAIR	1	A7KJH5	N-Term(iTRAQ8plex)	1.05079	1	64.13	2	2185.07	-3.42822
iTYGSVDYLDk	1	A0A068E6X0	N-Term(iTRAQ8plex); K11(iTRAQ8plex)	0.687083	4	64.12	2	1882.04	-3.05677
lSNALPQGATATDLALR	1	A0A090K2B3	N-Term(iTRAQ8plex)	0.921427	3	64.11	2	2016.14	-1.43504
tLIEQDESITELLTk	1	A0A060MIE0	N-Term(iTRAQ8plex); K15(iTRAQ8plex)	0.772533	4	64.09	3	2341.32	-3.29865
vIEIPEGFEVIADSPSTNYAAIEDk	2	A0A090K5X6;A0A068E883	N-Term(iTRAQ8plex); K25(iTRAQ8plex)			64.04	3	3315.74	-2.91766
lQSILELTk	1	A0A068E7E2	N-Term(iTRAQ8plex); K9(iTRAQ8plex)	0.817422	3	63.94	2	1653.04	-3.25182
mPITELNTFLTEk	1	A0A090K6F8	N-Term(iTRAQ8plex); M1(Oxidation); K13(iTRAQ8plex)	0.846288	7	63.94	2	2161.2	-2.8702
dDDVFVLGEDVGk	1	A0A068E5D5	N-Term(iTRAQ8plex); K13(iTRAQ8plex)	1.168	3	63.93	2	2016.07	-0.660449
gLGEAEIQNmIDVDHGAEAEcHFcR	1	A0A060MN11	N-Term(iTRAQ8plex); M10(Oxidation); C21(Carbamidomethyl); C24(Carbamidomethyl)	1.1435	2	63.92	3	3178.43	-0.408544
eSDEYQAIQNAYAk	1	A0A060MPI4	N-Term(iTRAQ8plex); K14(iTRAQ8plex)	0.941247	12	63.85	2	2238.14	-4.43722
qLQVDELTVGDVGYIIASIk	1	A0A060MHK6	N-Term(iTRAQ8plex); K20(iTRAQ8plex)	0.936649	1	63.85	3	2769.57	-5.21597
tIEQAEALSNIMQELDR	1	C6ZDH6	N-Term(iTRAQ8plex)	0.924316	2	63.83	2	2265.17	1.54343
qASHGVHGAPLGEDER	1	A0A068ECD9	N-Term(iTRAQ8plex)	2.19843	3	63.81	2	1963.98	-3.60199
nLGEHENAQLFYk	1	A5H0F4	N-Term(iTRAQ8plex); K13(iTRAQ8plex)	0.968897	9	63.8	2	2171.16	-2.9667
nETYNWYMLPLEER	1	A0A090M461	N-Term(iTRAQ8plex)	1.74679	2	63.79	2	2162.05	-2.03498
iEALNYQLVk	1	A0A068E8T4	N-Term(iTRAQ8plex); K10(iTRAQ8plex)	1.1897	2	63.78	2	1799.08	-4.7722
qVNLIGQSQTGTGk	1	A0A068E4L6	N-Term(iTRAQ8plex); K14(iTRAQ8plex)	0.923483	3	63.74	2	2039.16	-3.4031
iQVGGSDQWGNITSGIELMR	1	C6ZDI3	N-Term(iTRAQ8plex)	2.11121	2	63.74	2	2465.27	-3.23993
nITIINQENQGAAASR	1	A0A068E7C8	N-Term(iTRAQ8plex)	1.63793	4	63.71	2	2004.07	-1.97862
vDSVLTDENIEIVNNk	1	A0A068EBK3	N-Term(iTRAQ8plex); K16(iTRAQ8plex)	0.84534	2	63.7	3	2410.32	-3.12084
yNDDmEPGDAFEEFSSAIk	1	A0A090M0V5	N-Term(iTRAQ8plex); M5(Oxidation); K19(iTRAQ8plex)	0.839047	7	63.67	3	2789.29	-5.19003
eNTQTIYVEGQTEEQVR	1	C6ZDJ5	N-Term(iTRAQ8plex)	1.09559	6	63.64	2	2328.16	-0.93275
gSGEEQNQTIEGLLSk	1	A0A060MI06	N-Term(iTRAQ8plex); K16(iTRAQ8plex)	0.805928	3	63.63	2	2298.24	0.111622
aAmNADTDGLAGLQQMAGDATLLYYTTDEAk	1	A0A060MBX7	N-Term(iTRAQ8plex); M3(Oxidation); K31(iTRAQ8plex)	1.03298	1	63.63	4	3843.89	0.574692
imDAADYEVSQAVk	1	A0A060MLA6	N-Term(iTRAQ8plex); M2(Oxidation); K14(iTRAQ8plex)	0.933351	10	63.6	2	2164.14	-2.36773
lHELAGAGAAGGLGGAFk	1	A0A068E2L5	N-Term(iTRAQ8plex); K18(iTRAQ8plex)	0.433255	2	63.6	3	2205.26	-0.547351
gALSSLSSVAk	1	A0A090M0S8	N-Term(iTRAQ8plex); K11(iTRAQ8plex)	1.33611	6	63.59	2	1627.98	-2.09152
iEAGYTQDTMAQTIGLSk	1	A0A060MDW6	N-Term(iTRAQ8plex); K18(iTRAQ8plex)	1.21052	3	63.59	3	2535.36	-0.733124
tTEQINNTVDVFDk	1	A0A068E484	N-Term(iTRAQ8plex); K14(iTRAQ8plex)	0.800852	1	63.55	2	2232.2	-0.1167
vDNVNIINYkPk	1	A0A068E6D9	N-Term(iTRAQ8plex); K10(iTRAQ8plex); K12(iTRAQ8plex)	0.971693	16	63.53	2	2329.39	-2.72027
eDGVYYYcNLSSPFVcDEEALk	1	A0A060ME22	N-Term(iTRAQ8plex); C8(Carbamidomethyl); C16(Carbamidomethyl); K22(iTRAQ8plex)	1.25182	1	63.52	3	3266.53	-5.32442
vFEIPLSEEEER	2	A0A090K7H7;A0A068E690	N-Term(iTRAQ8plex)			63.47	3	1780.92	-1.6131
gLVQISDEATLLk	1	A0A068E5Z4	N-Term(iTRAQ8plex); K13(iTRAQ8plex)	0.905873	6	63.47	2	1995.19	-3.93253
yENDVDGFGYk	1	A0A060MH98	N-Term(iTRAQ8plex); K11(iTRAQ8plex)	0.908029	11	63.46	2	1914.97	-1.57972
nPAYEIGDIYEEDVTPNDFGR	1	A0A060MMV9	N-Term(iTRAQ8plex)	1.022	3	63.45	2	2718.28	-0.985123
mTQSQYTSLYGPTVGDSVR	1	A0A068E2U1	N-Term(iTRAQ8plex); M1(Oxidation)	1.46946	1	63.44	2	2410.19	-0.0637067
aYEGQIVEDLk	1	A0A060MH60	N-Term(iTRAQ8plex); K11(iTRAQ8plex)	0.992778	9	63.43	2	1873.05	-0.429149
qLFLGSGVGVTPLVSmYDEAVk	1	A0A068EA68	N-Term(iTRAQ8plex); M16(Oxidation); K22(iTRAQ8plex)	0.572608	1	63.43	2	2934.61	-0.617453
gEILADGPSMELGEMALGR	1	A0A060MJL6	N-Term(iTRAQ8plex)	1.00035	4	63.41	3	2250.13	-5.26308
qITQALQEQHNIk	1	A0A068E873	N-Term(iTRAQ8plex); K13(iTRAQ8plex)	0.931291	7	63.4	2	2159.24	-0.224232
lAFDALAYQVSNAIGAR	1	A0A068E847	N-Term(iTRAQ8plex)	0.612466	1	63.37	2	2084.14	-0.662832
eSGLLGISGTSSDLR	1	A0A090K1Y6	N-Term(iTRAQ8plex)	1.03409	5	63.34	3	1795.96	-4.58249
iQILAPVITHR	1	A0A060MKB6	N-Term(iTRAQ8plex)	0.872979	6	63.34	3	1564.98	-0.921523
lIDQSNEIQFLk	1	A0A068E8U9	N-Term(iTRAQ8plex); K12(iTRAQ8plex)	0.848938	2	63.32	2	2056.18	-3.40066
iTLHNALGLVGVTAPESm	1	A0A090KAR9	N-Term(iTRAQ8plex); M18(Oxidation)	0.923253	1	63.32	3	2143.17	-1.03468
dQLYFYDAAAPIVEk	1	A0A068E7L4	N-Term(iTRAQ8plex); K15(iTRAQ8plex)	0.871061	3	63.29	2	2351.27	-3.79916
aIDLIDEASSk	1	A0A068E9M2	N-Term(iTRAQ8plex); K11(iTRAQ8plex)	0.978116	11	63.25	2	1770.01	-2.48032
hGFQIGNATVTSPk	1	A0A068E8Q9	N-Term(iTRAQ8plex); K14(iTRAQ8plex)	1.10887	3	63.24	2	2065.16	-0.233841
iLATGGNPVATLk	1	A7KJG8	N-Term(iTRAQ8plex); K13(iTRAQ8plex)	0.523873	25	63.23	2	1863.15	-2.82263
gYQSPYMVTDSDk	1	A0A060MHM1	N-Term(iTRAQ8plex); K13(iTRAQ8plex)	1.13487	5	63.22	2	2099.05	-4.59834
vVESEDDDFEk	1	A0A068E7J7	N-Term(iTRAQ8plex); K11(iTRAQ8plex)	1.01542	5	63.2	2	1919.96	-4.16567
eIEQQIEQVk	1	A0A068E9M2	N-Term(iTRAQ8plex); K10(iTRAQ8plex)	1.39286	6	63.18	2	1852.06	-2.36472
lIGQDGEQIGVk	1	A0A068E7N6	N-Term(iTRAQ8plex); K12(iTRAQ8plex)	1.48292	7	63.18	2	1865.09	-2.69356
sEAIRPELDTAcQDVAVASSLDQDESk	1	C6ZDK0	N-Term(iTRAQ8plex); C12(Carbamidomethyl); K27(iTRAQ8plex)	1.07816	5	63.17	3	3542.77	-1.79801
fSASAAEAIDAk	1	A0A060MJ03	N-Term(iTRAQ8plex); K12(iTRAQ8plex)	1.08911	10	63.16	2	1788.99	-2.63008
vDGFNQAmDLLQSNR	1	A0A090LYK9	N-Term(iTRAQ8plex); M8(Oxidation)	1.27002	4	63.15	2	2028.01	-2.89005
dVTGTVNSIPLIASSImSk	1	A0A060MIS2	N-Term(iTRAQ8plex); M17(Oxidation); K19(iTRAQ8plex)	0.93528	6	63.14	3	2557.43	-2.42828
lLEGPITFVESIDSEPPAQk	1	A0A060MGX0	N-Term(iTRAQ8plex); K20(iTRAQ8plex)	0.910253	6	63.12	2	2778.54	0.527385
gMTAPQcAGIIHTDFER	1	A0A068EA17	N-Term(iTRAQ8plex); C7(Carbamidomethyl)	1.4182	3	63.1	3	2208.08	-2.07338
lQFTDILGVIk	1	C6ZDJ0	N-Term(iTRAQ8plex); K11(iTRAQ8plex)	0.507532	7	63.08	2	1855.15	-2.38963
aQDVPLPISDENR	1	A0A068E6I8	N-Term(iTRAQ8plex)	1.14872	4	63.07	2	1757.93	-1.07688
lAGVNVPIILEk	1	A0A068EAU3	N-Term(iTRAQ8plex); K12(iTRAQ8plex)	0.964277	8	63.03	2	1874.19	-1.50458
vSIIGGGQAGTNAAk	1	A7KJJ0	N-Term(iTRAQ8plex); K15(iTRAQ8plex)	0.748946	6	63.02	3	1952.14	-0.88998
eVEQINVAQPTk	1	A0A068E2Y4	N-Term(iTRAQ8plex); K12(iTRAQ8plex)	1.74535	10	63.02	2	1964.13	-0.463783
lATDVDADLImcGTSGLNAVER	1	A0A068E433	N-Term(iTRAQ8plex); M11(Oxidation); C12(Carbamidomethyl)	0.750906	2	63.02	3	2641.31	-2.36561
rATPEDVVGIR	1	C6ZDK1	N-Term(iTRAQ8plex)	1.63702	2	63.01	3	1516.87	-2.57435
gVEIVTEAMAk	1	A7KJJ3	N-Term(iTRAQ8plex); K11(iTRAQ8plex)	1.76088	7	62.99	2	1756.01	-2.18686
vLDNEMMFDGSSIEGFVR	1	C6ZDJ0	N-Term(iTRAQ8plex)	0.713936	2	62.99	2	2350.13	-2.24001
qVDGFTTNPSLmAk	1	A7KJJ2	N-Term(iTRAQ8plex); M12(Oxidation); K14(iTRAQ8plex)	1.10143	7	62.97	3	2133.14	-1.48714
yRPQSDIIAVTPSAETAR	1	A0A068EBD4	N-Term(iTRAQ8plex)	1.63907	8	62.97	3	2279.23	-2.06234
eAYPGDVFYLHSR	1	A0A068E6R4	N-Term(iTRAQ8plex)	1.12598	6	62.96	3	1857.94	-1.88467
sYVGEVIFNQPEk	1	A0A090K7P7	N-Term(iTRAQ8plex); K13(iTRAQ8plex)	0.845685	4	62.96	2	2118.16	-4.11362
sNAPSIVTPLIVTNLEDR	1	A0A090LYY6	N-Term(iTRAQ8plex)	0.954849	6	62.93	2	2243.26	1.9586
sVDDTLEALMEk	1	A0A090K511	N-Term(iTRAQ8plex); K12(iTRAQ8plex)	0.831933	5	62.91	2	1959.05	-4.65043
gIEQLVQEGAIQYYk	1	A0A090K373	N-Term(iTRAQ8plex); K15(iTRAQ8plex)	1.04112	2	62.9	3	2347.31	-2.67805
nDDLYAGIDLINSk	1	A0A060MBG6	N-Term(iTRAQ8plex); K14(iTRAQ8plex)	0.60601	5	62.85	2	2159.17	-2.71083
qNEFIIQSVELTSTER	1	A0A068EA95	N-Term(iTRAQ8plex)	1.24136	2	62.84	2	2198.16	0.338124
sLDEIEYYLYk	1	A0A068E4W5	N-Term(iTRAQ8plex); K11(iTRAQ8plex)	0.974909	1	62.81	2	2044.12	2.64206
eTIDPVVGLAPYQAR	1	A0A060MGJ5	N-Term(iTRAQ8plex)	0.950668	7	62.79	2	1933.06	-2.86943
gIPTIVGVENATSk	1	A0A068EBD4	N-Term(iTRAQ8plex); K14(iTRAQ8plex)	1.03281	13	62.74	2	1994.17	-2.58068
iEDLLLDIGSENSDEVAQR	1	A0A068EB67	N-Term(iTRAQ8plex)	1.12058	3	62.72	3	2420.24	-2.62999
gVLEQVEHIk	1	A0A068EEZ5	N-Term(iTRAQ8plex); K10(iTRAQ8plex)	0.92798	7	62.72	3	1760.05	-2.44158
aSLNEVLSAMNIPVk	1	A0A068E6D6	N-Term(iTRAQ8plex); K15(iTRAQ8plex)	0.777222	3	62.71	2	2194.27	-2.82841
gEITEVLNk	1	A0A090KAR9	N-Term(iTRAQ8plex); K9(iTRAQ8plex)	1.12566	5	62.68	2	1610.95	-5.18272
qFGSGNTGATNSFR	1	A0A060MN37	N-Term(iTRAQ8plex)	1.70372	1	62.67	2	1747.87	-0.0278186
aTENDLQGTTGYGYDDLGR	1	A0A090K392	N-Term(iTRAQ8plex)	1.59649	1	62.67	2	2350.11	-0.60045
vTNSITHNISQNEDk	1	A7IY69	N-Term(iTRAQ8plex); K15(iTRAQ8plex)	1.3569	4	62.64	2	2308.23	-2.83071
lIVLYDSNDISLDGDLDk	1	A0A068ECD9	N-Term(iTRAQ8plex); K18(iTRAQ8plex)	0.914016	26	62.63	3	2616.42	-2.29208
yEQLNELLSDPDVVSNPDNLR	1	A0A068E438	N-Term(iTRAQ8plex)	1.12938	2	62.61	3	2734.37	-3.64539
sPINYNMELVEAAk	1	A0A068E9K7	N-Term(iTRAQ8plex); K14(iTRAQ8plex)	0.833638	2	62.6	3	2187.18	-5.41713
nTNSAVEASTEk	1	A0A068E2P5	N-Term(iTRAQ8plex); K12(iTRAQ8plex)	1.16364	3	62.58	2	1858.99	-1.7297
eYAIVNLDQLNk	1	A0A060MJ03	N-Term(iTRAQ8plex); K12(iTRAQ8plex)	1.10965	12	62.58	2	2028.15	-1.97356
gVFTDEAGQFEGmFYDk	1	A0A090K3J6	N-Term(iTRAQ8plex); M13(Oxidation); K17(iTRAQ8plex)	1.01822	2	62.58	3	2565.24	-0.739262
dASEVEDALTYIQPDEIk	1	A0A068E4B4	N-Term(iTRAQ8plex); K18(iTRAQ8plex)	0.783792	3	62.56	2	2644.38	-1.3985
iHQIEEAGEPLTANR	1	A0A068E9F8	N-Term(iTRAQ8plex)	1.28968	13	62.52	3	1982.06	-1.15203
aINcATSEEVQELVEQYAk	1	A0A068E5X3	N-Term(iTRAQ8plex); C4(Carbamidomethyl); K19(iTRAQ8plex)	0.721185	2	62.51	3	2790.44	-2.50836
mLLSHGFVmDGEGk	1	A0A090K3J6	N-Term(iTRAQ8plex); M1(Oxidation); M9(Oxidation); K14(iTRAQ8plex)	1.128	4	62.51	2	2161.12	-0.0787848
dIPGSHVVILSDEPSEETIk	1	A0A068E8W1	N-Term(iTRAQ8plex); K20(iTRAQ8plex)	1.41333	3	62.5	3	2773.5	-2.38087
lLTNAQILQDGELIk	1	A0A068ECV6	N-Term(iTRAQ8plex); K15(iTRAQ8plex)	0.857603	5	62.47	2	2277.36	-3.55711
tLVQDEAQNk	1	A0A090K3E4	N-Term(iTRAQ8plex); K10(iTRAQ8plex)	1.43801	5	62.46	2	1753.98	-3.93002
gAHYFDDDNNVk	1	A0A068E916	N-Term(iTRAQ8plex); K12(iTRAQ8plex)	0.849273	3	62.45	2	2003.01	1.07641
lIEDAGGQAIk	1	O07882	N-Term(iTRAQ8plex); K11(iTRAQ8plex)	1.2356	6	62.42	2	1723.01	-5.45964
tEELPEDFQPQVATDEFR	1	A0A068E433	N-Term(iTRAQ8plex)	0.8346	9	62.42	2	2455.19	-0.882103
iEPANVSLNEENIINWFSk	1	A0A068E6W8	N-Term(iTRAQ8plex); K19(iTRAQ8plex)	0.577629	2	62.39	3	2825.53	0.565809
aSNTGFGNSATSGSTTk	1	A0A060MFL5	N-Term(iTRAQ8plex); K17(iTRAQ8plex)	1.18087	11	62.36	3	2196.13	-3.00758
eGLTQSDEmVAQMLYk	1	A0A060MH61	N-Term(iTRAQ8plex); M9(Oxidation); K16(iTRAQ8plex)	0.949038	2	62.36	3	2467.26	-3.21408
aSSEVYANTIDYHFFGk	1	A0A068E5X7	N-Term(iTRAQ8plex); K17(iTRAQ8plex)	0.825022	4	62.32	3	2557.31	-3.22548
fISDLIEQNHNTSNk	2	C6ZDJ7;A0A068E9C6	N-Term(iTRAQ8plex); K15(iTRAQ8plex)			62.3	3	2368.27	-1.81657
qVDGFTTNPSLMAk	1	A7KJJ2	N-Term(iTRAQ8plex); K14(iTRAQ8plex)	1.06652	4	62.26	2	2117.15	-3.00015
vSGTSSSNTSSNTSTGTTYTVk	1	A0A090KBH0	N-Term(iTRAQ8plex); K22(iTRAQ8plex)	1.4033	3	62.26	3	2775.4	-3.2204
vILALGEGENIAEAk	1	A0A090K408	N-Term(iTRAQ8plex); K15(iTRAQ8plex)	0.908073	2	62.24	3	2135.25	-1.88297
nDAILSDELNHASIIDGcR	1	A0A060MAV2	N-Term(iTRAQ8plex); C18(Carbamidomethyl)	1.26513	2	62.21	3	2417.2	-0.92311
fTYEPVDISLIPPR	1	A0A068E6D5	N-Term(iTRAQ8plex)	0.535462	7	62.19	3	1951.08	-1.37574
dLNAFENEFNk	1	A0A090M461	N-Term(iTRAQ8plex); K11(iTRAQ8plex)	0.809	10	62.12	2	1949.02	-3.44103
qGTPLIEIVSEPDIR	1	A0A068E5Z4	N-Term(iTRAQ8plex)	1.19456	6	62.12	3	1971.1	-1.17253
nQITHIDFLAINMTEER	1	A0A068E7K6	N-Term(iTRAQ8plex)	1.29725	1	62.12	3	2349.21	-2.02605
aDNPEEEVIAk	1	A0A068EAK9	N-Term(iTRAQ8plex); K11(iTRAQ8plex)	1.22265	13	62.11	2	1823	-2.30595
lNQITEESENASFVk	1	A0A068EA68	N-Term(iTRAQ8plex); K15(iTRAQ8plex)	0.741129	3	62.1	2	2317.24	-3.07782
nQITHIDFLAINmTEER	1	A0A068E7K6	N-Term(iTRAQ8plex); M13(Oxidation)	1.57315	5	62.09	3	2365.21	-2.13331
gTNLEIDDVMEALR	1	A0A068E7R5	N-Term(iTRAQ8plex)	0.890466	2	62.06	3	1879.97	-2.77201
vITTNAQIDDIVNR	1	A0A068E4A9	N-Term(iTRAQ8plex)	1.08498	2	62.04	3	1876.04	-0.9588
sGPFANQVGEIQEIETDk	1	A7KJG6	N-Term(iTRAQ8plex); K18(iTRAQ8plex)	0.996736	2	62.04	3	2570.35	-0.744752
iENQEGIDNIk	1	A0A068EBD4	N-Term(iTRAQ8plex); K11(iTRAQ8plex)	1.04461	7	62.03	2	1881.05	-0.80147
lDVNEGDSFTFDk	1	A0A060MGY5	N-Term(iTRAQ8plex); K13(iTRAQ8plex)	1.16997	10	62.02	2	2095.08	-2.1221
sYEFLQEQLDNNQTIEAk	1	C6ZDI5	N-Term(iTRAQ8plex); K18(iTRAQ8plex)	0.832572	10	62.02	3	2778.44	-0.905831
tADTPSEIGTTLIDAAk	1	A0A068E8S2	N-Term(iTRAQ8plex); K17(iTRAQ8plex)	0.730312	16	62.01	2	2312.28	-0.961558
rGDGAESVIIELV	1	A0A060MI39	N-Term(iTRAQ8plex)	0.86872	12	61.99	2	1661.93	-2.82946
tISVDLDGAIk	1	C6ZDH8	N-Term(iTRAQ8plex); K11(iTRAQ8plex)	1.00451	5	61.99	3	1740.03	-2.60215
vILVNSNPATIMTDTEIADk	1	A0A090K7L9	N-Term(iTRAQ8plex); K20(iTRAQ8plex)	0.90586	3	61.99	3	2753.52	0.771554
nIAVSAEAAQDYk	1	A0A068EBD4	N-Term(iTRAQ8plex); K13(iTRAQ8plex)	1.23811	6	61.97	2	1988.08	-7.45137
nNPVLIGEPGVGk	2	A0A068E9M2;A0A068E9G6	N-Term(iTRAQ8plex); K13(iTRAQ8plex)			61.96	3	1902.12	-2.24356
qPTALIILDGFANR	1	A0A090K3S3	N-Term(iTRAQ8plex)	1.36679	6	61.94	3	1833.05	-0.908992
dLQMSDDVLNGDLLR	1	A7IY65	N-Term(iTRAQ8plex)	0.897714	1	61.94	3	2008.03	-1.46374
fIVGSVSEAIVR	1	A0A068E433	N-Term(iTRAQ8plex)	0.447994	8	61.9	3	1580.93	0.874237
lNVHQVYmH	1	A0A060MG31	N-Term(iTRAQ8plex); M8(Oxidation)	1.81698	1	61.89	2	1460.75	-5.71248
kYPALNTEFNEEAGEIVHk	1	A0A068ED46	N-Term(iTRAQ8plex); K1(iTRAQ8plex); K19(iTRAQ8plex)	0.787456	3	61.87	4	3101.7	-2.51214
lkPEDTIVQFDNGGIIGDGNk	1	A7KJJ4	N-Term(iTRAQ8plex); K2(iTRAQ8plex); K21(iTRAQ8plex)	1.20583	6	61.85	3	3142.74	-2.44942
qTNSYDLAFEELEk	1	A0A068EEZ7	N-Term(iTRAQ8plex); K14(iTRAQ8plex)	1.06141	4	61.84	3	2295.19	-1.22107
sLLFSQLGEDLSQDk	1	A0A090K8A9	N-Term(iTRAQ8plex); K15(iTRAQ8plex)	0.919723	3	61.8	3	2288.25	-3.18187
lLEFYDENPEFIQPPSR	1	A0A068E9P8	N-Term(iTRAQ8plex)	1.11461	6	61.79	3	2398.22	-0.454161
dVFSEIESTIQNNGYESDLNVk	1	A0A068EEW5	N-Term(iTRAQ8plex); K22(iTRAQ8plex)	0.953248	1	61.79	3	3109.59	3.32233
iDYQLTPMNTLIEGDLk	1	Q56200	N-Term(iTRAQ8plex); K17(iTRAQ8plex)	0.622909	1	61.77	3	2572.4	-4.74303
eLISQIEDDQIk	1	A0A068EE61	N-Term(iTRAQ8plex); K12(iTRAQ8plex)	0.904511	2	61.76	3	2039.15	-0.506808
fQPVQVGEPNVEDTIEILk	1	A0A068E9M2	N-Term(iTRAQ8plex); K19(iTRAQ8plex)	0.964071	6	61.72	3	2763.54	-1.16213
sNIGIEDILEk	1	A0A060MHK6	N-Term(iTRAQ8plex); K11(iTRAQ8plex)	0.952415	3	61.7	2	1839.06	-3.64218
iDLSQAEAVMDFIR	1	A0A068EFC2	N-Term(iTRAQ8plex)	0.948357	1	61.67	3	1912.01	-0.920189
eTQLNFQQk	1	A0A060MPI4	N-Term(iTRAQ8plex); K9(iTRAQ8plex)	1.07472	11	61.64	2	1743.98	-3.7444
iQVFEGVVIk	1	A0A068E5E8	N-Term(iTRAQ8plex); K10(iTRAQ8plex)	0.864116	16	61.63	2	1740.08	-2.28111
qTLGNTDIVk	1	A0A060MH01	N-Term(iTRAQ8plex); K10(iTRAQ8plex)	1.33087	12	61.62	2	1697	-3.28688
tQAVIYAFQHNLIQ	1	A0A060MHH1	N-Term(iTRAQ8plex)	0.912471	1	61.59	3	1950.08	0.738383
qTFPQVTLIAGNVATAEGTk	1	A0A068EEZ5	N-Term(iTRAQ8plex); K20(iTRAQ8plex)	1.10273	9	61.58	2	2654.51	5.40779
dTEAIVVYTLVkPEIR	1	A0A090K801	N-Term(iTRAQ8plex); K12(iTRAQ8plex)	0.37618	1	61.54	3	2454.44	-2.58501
lVEHEAVAEAGVIGkPDPVR	1	A0A068E407	N-Term(iTRAQ8plex); K15(iTRAQ8plex)	0.451066	6	61.52	3	2694.54	-1.43452
iIGVETGGcPHTAIR	1	A0A060MFP0	N-Term(iTRAQ8plex); C9(Carbamidomethyl)	1.80619	4	61.48	3	1885.03	-0.845964
yIDNALTEASVSHVEIER	1	A0A060MNZ5	N-Term(iTRAQ8plex)	1.26055	4	61.45	3	2350.21	-3.03376
dDDNQVIAASLFSk	1	A0A060MG21	N-Term(iTRAQ8plex); K14(iTRAQ8plex)	0.935204	4	61.44	2	2131.14	-2.26948
sGALFATQNMPDITTDk	1	A0A060MG27	N-Term(iTRAQ8plex); K17(iTRAQ8plex)	0.912249	2	61.41	2	2418.27	-4.8305
eTNDDVTLANSR	1	A0A068E309	N-Term(iTRAQ8plex)	1.372	6	61.34	2	1638.82	-0.462359
lDENQYLLVVNAGNTDk	2	A0A090M1I3;A0A068E4R5	N-Term(iTRAQ8plex); K17(iTRAQ8plex)			61.32	3	2514.36	-3.00183
tIVYNTNHQELDGk	2	Q8L2Q6;A0A068E6H5	N-Term(iTRAQ8plex); K14(iTRAQ8plex)			61.31	2	2240.21	-3.46907
gTDILVESLFYNTPAR	1	A0A068E7G6	N-Term(iTRAQ8plex)	0.734172	1	61.26	2	2100.12	-1.4846
aGIALLEVLEQDGVYEk	1	A0A068E3R2	N-Term(iTRAQ8plex); K17(iTRAQ8plex)	0.559366	2	61.25	3	2455.38	-2.68677
lEVLEPFEAAEIk	1	A0A068EEP7	N-Term(iTRAQ8plex); K13(iTRAQ8plex)	0.797985	7	61.24	3	2096.2	-2.4149
qAITNPNTIQSIk	1	A5H0F2	N-Term(iTRAQ8plex); K13(iTRAQ8plex)	1.11923	13	61.16	2	2036.19	-3.09226
gTDNLILLGIk	1	A0A068E7S9	N-Term(iTRAQ8plex); K11(iTRAQ8plex)	1.0268	5	61.15	2	1765.1	-3.02231
lLVTENDLISSk	1	A0A068E695	N-Term(iTRAQ8plex); K12(iTRAQ8plex)	0.784469	4	61.15	2	1940.14	-4.74977
qIVNHGHIEVDGk	1	A0A068EB99	N-Term(iTRAQ8plex); K13(iTRAQ8plex)	1.38136	12	61.15	2	2054.16	-0.656305
fDVFTASGLYPFVEEk	1	A0A068E6X4	N-Term(iTRAQ8plex); K16(iTRAQ8plex)	0.72495	3	61.12	2	2457.31	-3.09279
vEAGVIAIQk	1	A0A060MCB5	N-Term(iTRAQ8plex); K10(iTRAQ8plex)	0.839428	8	61.08	2	1636.02	-3.63353
gISQPSVSLLNIGTEAAk	1	A0A068E8T9	N-Term(iTRAQ8plex); K18(iTRAQ8plex)	1.14002	7	61.07	2	2393.39	0.192576
iDILFNNAGINEHVk	1	A0A060MPA2	N-Term(iTRAQ8plex); K15(iTRAQ8plex)	0.270179	2	61.07	3	2305.31	-1.91415
aDEVITTLDDQER	1	A0A068E7X4	N-Term(iTRAQ8plex)	1.17213	4	61.04	2	1808.91	-2.88791
dIFNSEDAIVk	1	A0A068E3K3	N-Term(iTRAQ8plex); K11(iTRAQ8plex)	0.969822	5	61.04	2	1859.03	-4.42979
vVAVGGVESmTNAPk	1	A0A068E9A8	N-Term(iTRAQ8plex); M10(Oxidation); K15(iTRAQ8plex)	1.3284	5	61.04	2	2083.16	-2.4823
nNYSDDSIQVLEGLEAVR	1	A0A068E7B4	N-Term(iTRAQ8plex)	1.39709	2	61.03	2	2326.17	-3.97637
vIINEAVELAk	1	A0A068E5D0	N-Term(iTRAQ8plex); K11(iTRAQ8plex)	1.0368	5	61.02	3	1807.11	-1.6483
aVLLLHGFTGNSSDVR	1	A0A068EDN3	N-Term(iTRAQ8plex)	1.19469	2	61.02	2	1990.1	-1.43028
vISGDTLYNISk	1	A0A090KA84	N-Term(iTRAQ8plex); K12(iTRAQ8plex)	1.13189	4	60.99	2	1918.11	-0.726154
mQDLNASDEEAAVR	1	A0A060MJK7	N-Term(iTRAQ8plex); M1(Oxidation)	1.67302	5	60.94	2	1868.89	-4.14737
vNANYETTTIDYDNTLETDTk	1	A0A068E1T2	N-Term(iTRAQ8plex); K21(iTRAQ8plex)	1.40085	1	60.9	3	3029.51	1.65983
aIVGIGGAAAAVVLSk	1	A0A068E6A0	N-Term(iTRAQ8plex); K16(iTRAQ8plex)	0.604155	4	60.87	3	2005.26	-0.277258
qYAELLVGVGmNVQk	1	A0A068E3P7	N-Term(iTRAQ8plex); M11(Oxidation); K15(iTRAQ8plex)	0.9642	1	60.87	3	2273.27	-2.04088
dLADIVVTEAGFGSDLGAEk	1	A0A090K7K4	N-Term(iTRAQ8plex); K20(iTRAQ8plex)	0.71349	6	60.87	3	2615.4	-2.18231
ySISNTAEFGDYVSGPR	1	A0A068E468	N-Term(iTRAQ8plex)	0.526086	4	60.83	2	2167.07	2.20119
vLEmSIEELDLSVR	1	A0A060MNU2	N-Term(iTRAQ8plex); M4(Oxidation)	1.02268	6	60.82	3	1953.04	-4.34209
eATVEAIQALFENDDR	1	A0A068E510	N-Term(iTRAQ8plex)	0.951422	3	60.8	2	2125.07	-1.82429
lPFVcVIENNk	1	A0A068E703	N-Term(iTRAQ8plex); C5(Carbamidomethyl); K11(iTRAQ8plex)	0.961733	11	60.77	2	1941.1	-3.08304
aLEEIADGEVFPDELFLk	1	A0A060MGG4	N-Term(iTRAQ8plex); K18(iTRAQ8plex)	1.18682	3	60.74	2	2643.44	-0.391961
dRDVDIIVGPEAR	1	A0A060MHR8	N-Term(iTRAQ8plex)	1.32253	3	60.72	3	1758.96	-1.2072
vLVNEEGIPTDVQLR	1	A0A068E707	N-Term(iTRAQ8plex)	1.14116	1	60.69	2	1986.12	1.52943
sEQGQPVIFQAGASPk	1	A0A068E9V4	N-Term(iTRAQ8plex); K16(iTRAQ8plex)	0.983577	2	60.68	2	2252.26	2.70908
sQNGDVSALLEk	1	Q60015	N-Term(iTRAQ8plex); K12(iTRAQ8plex)	0.741654	3	60.67	2	1869.05	-3.68033
aDAVVEEIk	1	C6ZDJ3	N-Term(iTRAQ8plex); K9(iTRAQ8plex)	0.953613	11	60.62	2	1581.92	-4.93707
aLEILNLVGLPNAEk	1	A0A068E8C4	N-Term(iTRAQ8plex); K15(iTRAQ8plex)	0.413495	2	60.62	3	2202.33	-2.28164
vDVTNVSDVEQMVSDVMDk	1	A0A060MPA2	N-Term(iTRAQ8plex); K19(iTRAQ8plex)	0.656579	2	60.62	3	2718.36	-8.10737
fIHGQAALDDAIR	1	C6ZDI3	N-Term(iTRAQ8plex)	1.44234	9	60.62	3	1730.95	-0.69334
tLTIAGSDTSAGAGmQADLk	1	A0A060MED0	N-Term(iTRAQ8plex); M15(Oxidation); K20(iTRAQ8plex)	1.36847	3	60.61	4	2532.34	-1.72654
dINSEAVANFLYk	1	A0A090K2B1	N-Term(iTRAQ8plex); K13(iTRAQ8plex)	1.07112	2	60.56	3	2092.15	-1.56281
iSVPGMTEcPNcGEYk	1	A0A068E5R8	N-Term(iTRAQ8plex); C9(Carbamidomethyl); C12(Carbamidomethyl); K16(iTRAQ8plex)	1.1576	4	60.56	3	2450.19	-4.27905
lVDEQDANVPYNDR	2	A0A090K1U4;A0A068EB60	N-Term(iTRAQ8plex)			60.54	3	1951.96	-2.24548
hSIVmVAEGcmSGEVcAQELTk	1	A0A060MH17	N-Term(iTRAQ8plex); M5(Oxidation); C10(Carbamidomethyl); M11(Oxidation); C16(Carbamidomethyl); K22(iTRAQ8plex)	1.41338	1	60.51	3	3076.49	-3.5744
dDALTETSTESVVTk	1	A0A068EEZ7	N-Term(iTRAQ8plex); K15(iTRAQ8plex)	0.972264	1	60.46	2	2204.17	-4.36547
eLkEEFGYFEPQQFENPANPR	1	A0A068EEQ7	N-Term(iTRAQ8plex); K3(iTRAQ8plex)	0.63513	1	60.46	3	3177.6	-2.00351
dLGEQITAAYk	1	A0A060MI60	N-Term(iTRAQ8plex); K11(iTRAQ8plex)	1.23765	3	60.45	2	1817.02	-6.23384
sNLIIQQLYVVDVDR	1	A0A068ED11	N-Term(iTRAQ8plex)	0.945929	2	60.45	3	2079.17	-1.31919
gLGAGANPEIGk	1	A0A060MFL5	N-Term(iTRAQ8plex); K12(iTRAQ8plex)	1.03241	6	60.43	2	1691.99	-2.77316
aIGLVIPEIDGk	3	Q8L2Q6;I3RTC2;A0A068E6H5	N-Term(iTRAQ8plex); K12(iTRAQ8plex)			60.43	2	1833.12	-3.50123
lVANLIETAGADR	1	A0A068E9P2	N-Term(iTRAQ8plex)	0.982402	9	60.42	3	1646.93	-2.47081
aLSILDEVIk	1	A0A090K2B1	N-Term(iTRAQ8plex); K10(iTRAQ8plex)	0.848041	2	60.42	2	1709.06	-3.85063
aVLIGDSEFAk	1	A0A068EC76	N-Term(iTRAQ8plex); K11(iTRAQ8plex)	1.35593	8	60.42	2	1758.02	-2.70623
dLLEAVDILPNEk	1	A0A068E773	N-Term(iTRAQ8plex); K13(iTRAQ8plex)	0.772573	2	60.41	2	2077.19	-3.12931
ccVTGcSDIEINVVDk	1	A0A090JZ91	N-Term(iTRAQ8plex); C1(Carbamidomethyl); C2(Carbamidomethyl); C6(Carbamidomethyl); K16(iTRAQ8plex)	0.418867	3	60.38	3	2477.22	-3.04588
kSEEIDGYNAIQVGYEDk	1	A0A060MQJ5	N-Term(iTRAQ8plex); K1(iTRAQ8plex); K18(iTRAQ8plex)	1.10268	12	60.38	3	2970.57	-4.84588
dIEGVVGAANGk	1	A0A060MEH6	N-Term(iTRAQ8plex); K12(iTRAQ8plex)	0.872179	5	60.37	2	1737.99	-3.11359
qSSNTPVAAVEAPk	1	A7IY64	N-Term(iTRAQ8plex); K14(iTRAQ8plex)	0.618895	8	60.35	2	2007.14	1.69441
aDIGYAHAEADTTYGk	1	A0A060MNZ5	N-Term(iTRAQ8plex); K16(iTRAQ8plex)	1.33104	9	60.29	2	2291.17	-3.13999
sEQVPSSVGLGVLVNPDNSIk	1	A0A060MN11	N-Term(iTRAQ8plex); K21(iTRAQ8plex)	1.24509	5	60.29	2	2747.53	-5.21521
nVTSIATHDDEIIR	1	A0A090K5Y4	N-Term(iTRAQ8plex)	1.13148	6	60.27	2	1888	-2.74906
qDPITLLGSQVk	1	A0A060MMQ4	N-Term(iTRAQ8plex); K12(iTRAQ8plex)	1.23327	9	60.26	2	1907.14	-2.86028
yGDGAADIAPLFGLNk	1	A0A068E4B4	N-Term(iTRAQ8plex); K16(iTRAQ8plex)	0.644771	3	60.26	2	2230.22	-4.65944
aLEGDADYEQk	1	A0A068EEK7	N-Term(iTRAQ8plex); K11(iTRAQ8plex)	1.22112	37	60.25	2	1846.96	-2.92448
aALTMAmVNSGDVIDLSNIDGIk	1	A0A060MIS2	N-Term(iTRAQ8plex); M7(Oxidation); K23(iTRAQ8plex)	0.80456	3	60.22	3	2972.58	-4.04383
vTIEMPEEYMGDIMGDVTSR	1	A0A068EAK9	N-Term(iTRAQ8plex)	0.695578	1	60.21	3	2577.22	-0.55055
iIDEEGIVcPVSGTANWTDIR	1	A0A090K6F8	N-Term(iTRAQ8plex); C9(Carbamidomethyl)	0.86805	3	60.21	3	2649.34	-2.40415
emSVLELNDLVk	1	A0A068E9H7	N-Term(iTRAQ8plex); M2(Oxidation); K12(iTRAQ8plex)	1.03586	17	60.2	2	2014.13	-4.3274
eVTNVTGIVLTk	1	A0A068ECR0	N-Term(iTRAQ8plex); K12(iTRAQ8plex)	1.04305	3	60.18	2	1882.14	-3.93028
vEAVVEELGGEk	1	A0A060MMV9	N-Term(iTRAQ8plex); K12(iTRAQ8plex)	0.81757	13	60.17	2	1867.06	-3.1604
dSETVFNLLSTTEGVQk	1	A0A068E7N4	N-Term(iTRAQ8plex); K17(iTRAQ8plex)	0.779965	1	60.15	2	2476.34	0.19622
vDEETVLEGLk	1	A0SJA3	N-Term(iTRAQ8plex); K11(iTRAQ8plex)	0.697037	6	60.14	2	1840.05	-1.52341
lAGEVGIQLLEk	1	A0A068EB92	N-Term(iTRAQ8plex); K12(iTRAQ8plex)	0.798468	3	60.12	2	1878.15	-3.14434
vGFISFGVSNETTk	1	C6ZDH9	N-Term(iTRAQ8plex); K14(iTRAQ8plex)	0.842618	6	60.11	2	2094.16	-3.93238
iETIEISDDAk	1	A0A060MNU2	N-Term(iTRAQ8plex); K11(iTRAQ8plex)	1.26239	9	60.03	2	1842.02	-6.23343
eGGVDLNDcALASEk	1	A0A068E617	N-Term(iTRAQ8plex); C9(Carbamidomethyl); K15(iTRAQ8plex)	1.12839	3	60.02	3	2186.12	-3.18415
dLGNTLIVVEHDDDTmR	1	A0A060MKB6	N-Term(iTRAQ8plex); M16(Oxidation)	1.50284	1	60.01	3	2263.12	-1.06255
vQQFQEIANNQIk	1	A0A068E8T0	N-Term(iTRAQ8plex); K13(iTRAQ8plex)	1.43197	2	60	3	2168.22	-3.39857
qTNQVLEVLNVFDEk	1	A0A068ECD3	N-Term(iTRAQ8plex); K15(iTRAQ8plex)	0.919032	2	60	3	2384.32	-4.08785
dILPILEGSMVQTk	2	A0A090K3E4;A0A068ECN8	N-Term(iTRAQ8plex); K14(iTRAQ8plex)			59.99	2	2152.24	-2.96385
qEGNDITLIAYGAMVQESLk	1	A0A060MMF4	N-Term(iTRAQ8plex); K20(iTRAQ8plex)	0.739506	5	59.99	3	2788.5	-1.8779
aAYLEDTLEQAk	1	A0A068E3T9	N-Term(iTRAQ8plex); K12(iTRAQ8plex)	0.813031	5	59.97	2	1960.08	-0.309811
hLDFIITNHER	1	A0A068E6S4	N-Term(iTRAQ8plex)	1.14665	3	59.91	3	1698.92	-2.00275
gAWLEYETDAk	1	A0A060MJL6	N-Term(iTRAQ8plex); K11(iTRAQ8plex)	0.792013	3	59.91	2	1891	-4.71049
eTVQSDNPVIVk	1	A0A060MLW8	N-Term(iTRAQ8plex); K12(iTRAQ8plex)	0.922595	8	59.91	2	1937.11	-2.53135
eGDLFYLVNNk	1	A0A090K316	N-Term(iTRAQ8plex); K11(iTRAQ8plex)	0.587743	1	59.89	2	1920.07	-1.30287
gIVYVGAEVNDGDILVGk	1	A0A060MJL6	N-Term(iTRAQ8plex); K18(iTRAQ8plex)	1.02457	4	59.89	2	2426.37	-3.87454
sLIEDYALLk	1	A5H0F4	N-Term(iTRAQ8plex); K10(iTRAQ8plex)	1.11523	15	59.88	2	1773.06	-3.38262
lAGDIQTELNLk	1	A0A060MI08	N-Term(iTRAQ8plex); K12(iTRAQ8plex)	1.05797	4	59.87	2	1923.13	-4.82864
mQDTFGNVEVLEk	1	A0A068E7F2	N-Term(iTRAQ8plex); M1(Oxidation); K13(iTRAQ8plex)	1.14802	1	59.85	2	2134.12	-3.63038
gESGNFNLQDYEk	1	A0A068E407	N-Term(iTRAQ8plex); K13(iTRAQ8plex)	0.481061	2	59.84	2	2109.07	0.0906658
eAVEVFEEAIDNImPVLEVk	1	A0A060ME53	N-Term(iTRAQ8plex); M14(Oxidation); K20(iTRAQ8plex)	0.75755	1	59.83	3	2898.56	-2.38007
qFDYSSVMEVPk	1	A0A060MI88	N-Term(iTRAQ8plex); K12(iTRAQ8plex)	0.979412	7	59.82	2	2038.07	-4.37678
eNTEDIYAGIEFk	1	A0A090K7P3	N-Term(iTRAQ8plex); K13(iTRAQ8plex)	0.590472	3	59.82	2	2137.12	-2.11077
yVEEAVASQIEk	1	A0A068E743	N-Term(iTRAQ8plex); K12(iTRAQ8plex)	0.784001	8	59.78	2	1974.1	-1.7425
sGIVLTDSAk	1	A7KJI7	N-Term(iTRAQ8plex); K10(iTRAQ8plex)	1.01252	16	59.76	2	1598.95	-2.62591
mVDEDVYcDDVLTQIR	1	A0A060MHS0	N-Term(iTRAQ8plex); C8(Carbamidomethyl)	1.22074	2	59.75	2	2275.08	-2.54931
nTFINSPDVLTETYELk	1	A0A068E7L4	N-Term(iTRAQ8plex); K17(iTRAQ8plex)	0.879443	4	59.75	4	2592.4	-1.97661
qLDEDFGVIEQSTLk	1	A0A068E395	N-Term(iTRAQ8plex); K15(iTRAQ8plex)	0.724104	3	59.74	3	2330.26	-2.55296
vLADGNQVNLTPk	1	A0A068E717	N-Term(iTRAQ8plex); K13(iTRAQ8plex)	1.266	13	59.72	3	1977.16	-1.40566
dVIDILALEk	1	A0A068EDH7	N-Term(iTRAQ8plex); K10(iTRAQ8plex)	0.687731	2	59.66	2	1737.06	-2.26957
vISEGLLEGFk	1	A0A060MGE2	N-Term(iTRAQ8plex); K11(iTRAQ8plex)	0.885429	7	59.66	2	1800.07	-2.82031
vQNGDLIIITAGVPTGEk	1	A0A068EBD4	N-Term(iTRAQ8plex); K18(iTRAQ8plex)	1.17391	4	59.66	2	2433.4	-6.2563
lVGSMEEVIAk	1	A7KJI3	N-Term(iTRAQ8plex); K11(iTRAQ8plex)	0.807801	6	59.65	2	1784.03	-7.5176
gIGDSVQTLNGSVDR	1	A7IY69	N-Term(iTRAQ8plex)	1.29775	8	59.65	2	1821.95	-3.61703
aLENEGIQSNk	1	A0A068EAG6	N-Term(iTRAQ8plex); K11(iTRAQ8plex)	1.20969	6	59.61	2	1811.01	-2.11322
eFNVEcNVGAPmVSYR	1	A0A068EAK9	N-Term(iTRAQ8plex); C6(Carbamidomethyl); M12(Oxidation)	1.40094	5	59.58	2	2192.03	-3.13891
nVIVGLGGPTQGVPR	1	A0A090K7K4	N-Term(iTRAQ8plex)	0.699636	2	59.57	3	1768.03	-2.25979
qSIGGAATELHR	1	A0A068E558	N-Term(iTRAQ8plex)	1.68724	2	59.57	3	1543.85	-2.67596
qMQGEEIGEEELQk	1	A0A060MPI4	N-Term(iTRAQ8plex); K14(iTRAQ8plex)	1.06665	4	59.56	2	2256.16	-2.15772
aEEMVEELSk	1	A7KJG8	N-Term(iTRAQ8plex); K10(iTRAQ8plex)	0.674137	10	59.54	2	1772.95	-2.39232
lTEITSDGLVNPR	2	A0A090JZ46;A0A068E3T6	N-Term(iTRAQ8plex)			59.52	3	1718.95	-3.36256
sVAGVGPAASFAk	1	A0A090K5G1	N-Term(iTRAQ8plex); K13(iTRAQ8plex)	0.924053	1	59.52	3	1770.03	-2.52843
lNAAVEGTDLESk	1	Q9K4V3	N-Term(iTRAQ8plex); K13(iTRAQ8plex)	1.20312	21	59.52	2	1955.08	-4.10426
dIINHLNYk	1	A0A068E902	N-Term(iTRAQ8plex); K9(iTRAQ8plex)	0.901913	8	59.51	2	1738	-3.57715
lDSTVEIDYIk	1	A0A068E9P8	N-Term(iTRAQ8plex); K11(iTRAQ8plex)	1.02098	3	59.5	2	1904.08	-1.61616
gISDmTDYFVVcHGNNEk	1	A0A060MME7	N-Term(iTRAQ8plex); M5(Oxidation); C12(Carbamidomethyl); K18(iTRAQ8plex)	1.74509	3	59.48	3	2710.3	-2.20096
eSSESEQIDPR	1	A0A060MGD0	N-Term(iTRAQ8plex)	1.44415	3	59.46	2	1580.77	1.45084
eSENVIALIDk	1	A0A068E2L1	N-Term(iTRAQ8plex); K11(iTRAQ8plex)	0.669296	2	59.46	2	1839.06	-3.50943
eALNNDSEVSENTSk	1	A0A090M0Y9	N-Term(iTRAQ8plex); K15(iTRAQ8plex)	0.872476	3	59.46	2	2245.13	-4.35987
vSIDELIEAHNk	1	A0SJA3	N-Term(iTRAQ8plex); K12(iTRAQ8plex)	0.56317	4	59.46	2	1976.12	-2.37592
aVATNEVNAAmGk	1	A0A060MLA1	N-Term(iTRAQ8plex); M11(Oxidation); K13(iTRAQ8plex)	0.869641	3	59.45	2	1900.03	-6.01737
dIVNADYLIDDNPR	1	A0A060MEM3	N-Term(iTRAQ8plex)	1.30564	5	59.44	2	1936.98	-7.41191
iPEELLQFEGQTk	1	A0A068E7B4	N-Term(iTRAQ8plex); K13(iTRAQ8plex)	1.22278	1	59.43	2	2140.2	-3.10624
lEDGTLYLDNEEFQLR	1	A0A060MJV6	N-Term(iTRAQ8plex)	1.15636	2	59.43	2	2259.14	-1.67522
fELEMIAGEAGLNk	1	Q9S1H5	N-Term(iTRAQ8plex); K14(iTRAQ8plex)	0.600796	2	59.42	3	2130.17	-2.4598
aAEQGAHVDLFSLVPVk	1	A0A068E6D5	N-Term(iTRAQ8plex); K17(iTRAQ8plex)	0.358754	9	59.42	2	2389.37	1.79707
vFANLDLNITk	1	A0A068E9M2	N-Term(iTRAQ8plex); K11(iTRAQ8plex)	0.686453	2	59.41	2	1856.1	-5.14938
vVNPLGQAIDGQGPINTTk	1	A0A068E6R4	N-Term(iTRAQ8plex); K19(iTRAQ8plex)	1.04881	7	59.4	4	2530.45	3.08174
vVAVGGVESMTNAPk	1	A0A068E9A8	N-Term(iTRAQ8plex); K15(iTRAQ8plex)	1.44647	2	59.39	3	2067.17	-1.27716
aNTAVAQQLLEELR	1	A0A090K5D4	N-Term(iTRAQ8plex)	0.8253	2	59.38	3	1860.05	-0.914364
eSLQAAcEQGLVSELSGFAk	2	A0A090K9H4;A0A068E6E1	N-Term(iTRAQ8plex); C7(Carbamidomethyl); K20(iTRAQ8plex)			59.38	2	2732.46	8.91244
lLNIALDGPAAAGk	1	A0A068E4V8	N-Term(iTRAQ8plex); K14(iTRAQ8plex)	0.806009	8	59.37	2	1932.17	-1.89822
sFVAQIEHTVIVTk	1	A0A068E605	N-Term(iTRAQ8plex); K14(iTRAQ8plex)	0.70032	3	59.37	3	2180.29	-1.87568
yNNDLGTEIEEIEIPEDHk	1	A0A068EAK9	N-Term(iTRAQ8plex); K19(iTRAQ8plex)	1.12493	7	59.36	3	2866.45	-2.47769
qTQAAAGVEAmk	1	A0A060MFL5	N-Term(iTRAQ8plex); M11(Oxidation); K12(iTRAQ8plex)	1.2528	4	59.34	2	1829	-4.17627
aQDVLNDILPTIDNIER	1	A0A068EBR5	N-Term(iTRAQ8plex)	1.03526	8	59.34	3	2243.22	0.37589
qYFDVVQFSPEDATR	1	A0A068E5T1	N-Term(iTRAQ8plex)	0.978389	2	59.32	2	2106.04	-3.06156
lDAVVYSLGLAR	1	A0A068EB99	N-Term(iTRAQ8plex)	0.95327	4	59.31	3	1580.93	-0.393471
nSDVIQQSQAISDk	1	A0A090K6P2	N-Term(iTRAQ8plex); K14(iTRAQ8plex)	0.995419	2	59.31	2	2141.16	-2.19082
aQMTmVQAINNALk	1	A0A060MMF4	N-Term(iTRAQ8plex); M5(Oxidation); K14(iTRAQ8plex)	0.850859	3	59.3	3	2157.17	-11.9559
eQVIEVMGDLLGYTNIQk	1	A0A068E7G2	N-Term(iTRAQ8plex); K18(iTRAQ8plex)	0.914873	3	59.3	3	2658.45	-3.75746
kEEEEEIEENTVLLTEIR	1	A0A060MN32	N-Term(iTRAQ8plex); K1(iTRAQ8plex)	1.11143	2	59.3	3	2811.5	-1.81798
vVVEGVNIIk	1	A0A060MNZ2	N-Term(iTRAQ8plex); K10(iTRAQ8plex)	1.0719	12	59.28	2	1678.07	-3.87816
sEETIAFEPk	1	A0A060MMI3	N-Term(iTRAQ8plex); K10(iTRAQ8plex)	1.21967	2	59.28	2	1758.97	-1.72646
tNSSVVVEDNPAIR	1	A0A060MEP5	N-Term(iTRAQ8plex)	1.55835	12	59.28	2	1804.97	-2.33414
nTYLLSEQETAk	1	A0A068E1T2	N-Term(iTRAQ8plex); K12(iTRAQ8plex)	0.978467	2	59.28	2	2005.11	2.02771
dIDGLTEFVNIYGAk	1	A0A068E511	N-Term(iTRAQ8plex); K15(iTRAQ8plex)	0.931158	2	59.27	2	2263.23	-4.36075
yGYHSPEANSLEELYk	1	A0A060MHI7	N-Term(iTRAQ8plex); K16(iTRAQ8plex)	1.16419	2	59.27	3	2508.28	-3.27506
iAQGVVSINAFk	2	A0A090K8B1;A0A068E874	N-Term(iTRAQ8plex); K12(iTRAQ8plex)			59.24	2	1855.12	-2.25616
nILNAANEVIk	1	A0A090M0I9	N-Term(iTRAQ8plex); K11(iTRAQ8plex)	1.07606	3	59.23	3	1807.08	-2.82299
yDDLGSmYQIVTQQDLDR	1	A0A068E551	N-Term(iTRAQ8plex); M7(Oxidation)	1.04711	1	59.22	2	2480.19	0.87451
dQDLGSVLNSGIk	1	A0A090K1R3	N-Term(iTRAQ8plex); K13(iTRAQ8plex)	0.842269	3	59.2	3	1954.1	-3.98253
vVEAEAEVPLAmAEALR	1	A0A060MM85	N-Term(iTRAQ8plex); M12(Oxidation)	1.16551	4	59.2	2	2118.14	-1.38928
gMLDAAVcGEVFTSPTPDk	1	A0A068EE10	N-Term(iTRAQ8plex); C8(Carbamidomethyl); K19(iTRAQ8plex)	1.18205	1	59.2	3	2603.32	-3.76072
eVPAGAEALSHR	1	A0A068E8Q8	N-Term(iTRAQ8plex)	2.03693	8	59.2	3	1540.84	-0.12933
lAGPDVPAMPFAPTLEDEFmINPDk	1	A0A068E5D5	N-Term(iTRAQ8plex); M20(Oxidation); K25(iTRAQ8plex)	0.922484	2	59.19	3	3339.7	-3.45921
ikPGDYDEIQGIDQLDR	1	A0A060MKB6	N-Term(iTRAQ8plex); K2(iTRAQ8plex)	1.28069	6	59.19	3	2583.37	-5.49519
aHSAIEAGADNk	1	A0A060MDC8	N-Term(iTRAQ8plex); K12(iTRAQ8plex)	1.91727	5	59.17	2	1791.98	-1.54817
lDEHAYITPGLGDAGDR	1	A0A060MEE8	N-Term(iTRAQ8plex)	1.12309	3	59.17	2	2104.05	-4.866
qAFENGNPIYEIITk	1	A0A060MB27	N-Term(iTRAQ8plex); K15(iTRAQ8plex)	0.95948	3	59.15	3	2345.29	-2.90817
gELQcIGATTLDEYR	1	A0A068E9M2	N-Term(iTRAQ8plex); C5(Carbamidomethyl)	1.18197	3	59.13	2	2030.01	-0.844882
aEDQDEPEYELR	1	A0A060MH60	N-Term(iTRAQ8plex)	1.05174	6	59.11	2	1797.84	-1.26297
hVPVTPQEIADSAIk	1	A0A068E5Q8	N-Term(iTRAQ8plex); K15(iTRAQ8plex)	1.25184	4	59.09	3	2213.27	-2.39139
qADNVNNYLFk	1	A0A068EF31	N-Term(iTRAQ8plex); K11(iTRAQ8plex)	1.01408	7	59.08	2	1934.06	-2.05678
sAGQQVEFQGQTYTVR	1	A0A068E510	N-Term(iTRAQ8plex)	1.36958	2	59.07	2	2103.07	-1.89319
vLFVDDHEmVR	1	A0A060MHH1	N-Term(iTRAQ8plex); M9(Oxidation)	1.13201	10	59.06	3	1679.87	-1.08903
tANIGDVIVVSVk	1	A0A060MQI6	N-Term(iTRAQ8plex); K13(iTRAQ8plex)	0.955983	6	59.03	2	1923.16	-5.27965
qYFMNETVTVDEHR	1	A0A068E6X0	N-Term(iTRAQ8plex)	1.85361	1	59.03	3	2073	-1.6268
eVAQGYEcGITVEk	2	C6ZDJ2;A0A068ECM1	N-Term(iTRAQ8plex); C8(Carbamidomethyl); K14(iTRAQ8plex)			59.03	2	2191.15	0.379988
gLNIDFMPLELNEk	1	A0A060MGE2	N-Term(iTRAQ8plex); K14(iTRAQ8plex)	0.783366	1	59.02	2	2241.24	-0.747751
eTNIANFDASVEVAFR	1	A0A068EEL9	N-Term(iTRAQ8plex)	0.937503	10	59.01	2	2087.07	-2.01679
sMPQALFVVDPR	1	A0A068E7K7	N-Term(iTRAQ8plex)	1.19076	8	59	2	1663.91	-0.15698
tVELAQLADk	1	A0A090JZK9	N-Term(iTRAQ8plex); K10(iTRAQ8plex)	0.835229	4	58.99	2	1696	-4.94381
aGDQIVLPVDck	2	A0A090K8U0;A0A068E9Q9	N-Term(iTRAQ8plex); C11(Carbamidomethyl); K12(iTRAQ8plex)			58.95	2	1923.07	-4.60774
gDEFGSLIITHYQR	1	A7IY62	N-Term(iTRAQ8plex)	0.843172	7	58.92	2	1940.01	-4.32586
iEDIPDPVFAQk	1	A0A068E754	N-Term(iTRAQ8plex); K12(iTRAQ8plex)	0.884281	10	58.92	2	1980.12	-3.567
eLLVDMIAVQDLQk	1	A0A060MLA6	N-Term(iTRAQ8plex); K14(iTRAQ8plex)	0.752285	4	58.9	2	2223.28	-1.33658
aYFDEQELIkPFNk	1	A0A068EEL4	N-Term(iTRAQ8plex); K10(iTRAQ8plex); K14(iTRAQ8plex)	0.804085	3	58.9	3	2654.49	-3.65993
dFVNELPALPDTk	1	A0A060MLT3	N-Term(iTRAQ8plex); K13(iTRAQ8plex)	1.41	28	58.89	2	2067.16	-0.841523
qQVLGDVTQVVVPDTLR	1	A0A090K8A9	N-Term(iTRAQ8plex)	0.821646	3	58.88	3	2171.23	-0.226038
nIGVSNFTIEQLELLEAk	1	A0A068E8N7	N-Term(iTRAQ8plex); K18(iTRAQ8plex)	0.77583	3	58.88	3	2626.48	-2.88773
nVEYVEDDk	1	A0A060MJ23	N-Term(iTRAQ8plex); K9(iTRAQ8plex)	1.01618	8	58.87	2	1718.9	-3.28657
vTGEVQEIEEk	1	C6ZDI5	N-Term(iTRAQ8plex); K11(iTRAQ8plex)	0.93042	6	58.87	2	1869.04	-1.32937
nPIINQQLEQLk	1	A0A068E3T9	N-Term(iTRAQ8plex); K12(iTRAQ8plex)	0.719677	3	58.87	3	2046.21	-4.21133
iIFMGTPDFSTk	1	A0A068E7Q5	N-Term(iTRAQ8plex); K12(iTRAQ8plex)	0.616606	2	58.84	2	1965.09	-2.7381
dQAAVEAHNNTDHFk	1	A0A068E4M1	N-Term(iTRAQ8plex); K15(iTRAQ8plex)	1.12205	3	58.84	3	2305.17	-3.06077
iEAGYTQDTmAQTIGLSk	1	A0A060MDW6	N-Term(iTRAQ8plex); M10(Oxidation); K18(iTRAQ8plex)	1.40565	3	58.83	3	2551.34	-4.71615
nLDDFNQMLEAGATR	1	A0A060MEH6	N-Term(iTRAQ8plex)	1.4966	2	58.8	2	1998.98	-2.9652
nDTMNLYDIIDEFk	1	A0A068EAI4	N-Term(iTRAQ8plex); K14(iTRAQ8plex)	1.005	2	58.79	3	2339.2	-3.85359
gSSNYPIEILk	1	A0A068E9F8	N-Term(iTRAQ8plex); K11(iTRAQ8plex)	0.795895	9	58.78	2	1829.06	-2.79075
iANEQVEGIGFAIPSNEVk	1	A0A068E7H5	N-Term(iTRAQ8plex); K19(iTRAQ8plex)	0.874026	3	58.78	2	2623.45	-3.47969
kPIIATDEDLENNNR	1	A0A090K2P6	N-Term(iTRAQ8plex); K1(iTRAQ8plex)	0.772642	4	58.78	3	2350.28	-2.98629
lQESAFLLk	1	A0A068E7B4	N-Term(iTRAQ8plex); K9(iTRAQ8plex)	0.557117	5	58.77	2	1657.01	-3.5599
dEFLEVSEEILk	1	A5H0E2	N-Term(iTRAQ8plex); K12(iTRAQ8plex)	0.418081	3	58.77	2	2059.15	1.74544
dYVEQQNAEGIELDR	1	A0A068E6J0	N-Term(iTRAQ8plex)	1.33201	4	58.77	2	2083.02	-3.22198
eELIDFAQQVADAk	1	A0A068E571	N-Term(iTRAQ8plex); K14(iTRAQ8plex)	0.642406	3	58.76	3	2185.19	-1.47632
aASSLTGDNSTIPNHk	1	A0A060MBT3	N-Term(iTRAQ8plex); K16(iTRAQ8plex)	1.5124	9	58.76	3	2221.2	0.174306
sIEISEQALESVEPGVTk	1	A0A090M105	N-Term(iTRAQ8plex); K18(iTRAQ8plex)	0.898681	8	58.76	3	2524.39	-3.5501
vNSLEIVTLLDkPNR	1	A0A060MI60	N-Term(iTRAQ8plex); K12(iTRAQ8plex)	0.877997	5	58.76	3	2319.38	-2.16088
vEEAYNFIk	1	A0A068E7K7	N-Term(iTRAQ8plex); K9(iTRAQ8plex)	2.02634	6	58.73	2	1720.97	-4.3636
yLNEGFSGGEk	1	A7IY62	N-Term(iTRAQ8plex); K11(iTRAQ8plex)	0.910447	11	58.73	2	1808.96	-2.69731
qFIEQYGGQLISk	1	A0A060MR09	N-Term(iTRAQ8plex); K13(iTRAQ8plex)	0.851949	3	58.73	2	2119.2	-1.52602
ikPGDTIVEPTSGNTGIGLAFVcAAk	1	A0A068EEQ7	N-Term(iTRAQ8plex); K2(iTRAQ8plex); C23(Carbamidomethyl); K26(iTRAQ8plex)	0.465558	4	58.72	4	3528.98	-1.70528
lVLNEIVHPIVR	1	A0A090K7P7	N-Term(iTRAQ8plex)	1.02956	6	58.72	3	1706.06	-1.31656
lALLQLTDMAk	1	A0A068E4G1	N-Term(iTRAQ8plex); K11(iTRAQ8plex)	1.04984	4	58.71	2	1825.1	-3.37033
iGLEPEELTLLAk	1	A0A090JZD9	N-Term(iTRAQ8plex); K13(iTRAQ8plex)	0.417961	7	58.7	2	2034.22	-3.22118
aHAHEFEQSTMNESR	1	A0A068EAU3	N-Term(iTRAQ8plex)	1.6008	3	58.7	2	2077.96	-3.16989
aNLTPDDVDMFVPHQANIR	1	A0A068E6T2	N-Term(iTRAQ8plex)	1.02612	4	58.68	3	2457.25	-1.0307
aPGSVGmASDASR	1	A0A060MQJ5	N-Term(iTRAQ8plex); M7(Oxidation)	1.84315	8	58.67	2	1525.76	-0.346236
lAEIAFQVNQDTDNIGAR	2	A0A090K3E4;A0A068ECN8	N-Term(iTRAQ8plex)			58.64	3	2279.19	-3.45795
tQNIGATDLDk	2	A0A090K347;A0A068EDB8	N-Term(iTRAQ8plex); K11(iTRAQ8plex)			58.62	2	1784	-2.74101
sELEYLDEmIAGIk	1	A0A068E9P8	N-Term(iTRAQ8plex); M9(Oxidation); K14(iTRAQ8plex)	1.11176	1	58.56	2	2235.2	-2.95414
mIAPVLEDLAGDFEGk	1	A0A060MCA0	N-Term(iTRAQ8plex); K16(iTRAQ8plex)	0.762884	5	58.56	3	2313.26	-1.40367
qVLVGTIEVPMTLATVGGGTk	1	A0A090K5D4	N-Term(iTRAQ8plex); K21(iTRAQ8plex)	0.9748	2	58.56	3	2679.55	-1.04816
eYADELGVNYSYDDEALLk	1	A0A068E712	N-Term(iTRAQ8plex); K19(iTRAQ8plex)	1.08048	8	58.56	2	2815.4	-3.23109
gNIEITHSDAQk	1	A0A068E979	N-Term(iTRAQ8plex); K12(iTRAQ8plex)	1.41741	2	58.55	2	1921.05	-5.37891
lNIMGINTAEEFNDR	1	Q9S1H5	N-Term(iTRAQ8plex)	1.01508	1	58.54	2	2041.02	-4.19684
yVITASDVQDAVDk	1	A0A060MMN9	N-Term(iTRAQ8plex); K14(iTRAQ8plex)	0.820518	3	58.54	3	2132.16	-2.99235
nIAIIAHVDHGk	1	A0A068E941	N-Term(iTRAQ8plex); K12(iTRAQ8plex)	1.10116	6	58.51	2	1896.12	-3.06921
sIGYQQDFLSYLk	1	A0A090K0J9	N-Term(iTRAQ8plex); K13(iTRAQ8plex)	0.720706	2	58.51	2	2170.2	0.471069
vSQQSAYNEPSPGSSIPVNGVR	1	A0A090K2F9	N-Term(iTRAQ8plex)	1.9307	2	58.51	2	2577.32	-0.859826
aDDGITFGVEk	1	A0A060MQH5	N-Term(iTRAQ8plex); K11(iTRAQ8plex)	1.34746	10	58.5	2	1759.96	-3.0551
sSLAFDTIYAEGQR	1	A0A060MKB6	N-Term(iTRAQ8plex)	0.507546	3	58.5	2	1861.96	-1.58252
eVSTSDFADELIk	1	A0A090K7P3	N-Term(iTRAQ8plex); K13(iTRAQ8plex)	0.780994	5	58.5	2	2062.11	-0.931931
emEEIGASTGLPLVLHGGTGIPTk	1	A0A060MQ60	N-Term(iTRAQ8plex); M2(Oxidation); K24(iTRAQ8plex)	1.39831	6	58.48	4	3031.65	-2.0739
tGIDTLAPALGSVHGPYk	1	A0A060MQ60	N-Term(iTRAQ8plex); K18(iTRAQ8plex)	0.921491	10	58.47	3	2405.36	-2.72298
eTSTIASLNDNYYR	1	A0A068E309	N-Term(iTRAQ8plex)	1.05553	6	58.46	2	1950.96	-4.59649
iAQVNTVDIDEVFAR	1	A0A068E3M0	N-Term(iTRAQ8plex)	1.08924	10	58.46	2	1994.08	-0.716607
sIFGETQVEEYk	1	A0A068EDC6	N-Term(iTRAQ8plex); K12(iTRAQ8plex)	0.917463	6	58.46	3	2038.09	-4.49762
eDDPLVVYATSAGYk	1	A0A090K337	N-Term(iTRAQ8plex); K15(iTRAQ8plex)	0.660021	13	58.45	2	2236.19	-0.620592
tLIDQLVAEGk	1	A0A090K3G3	N-Term(iTRAQ8plex); K11(iTRAQ8plex)	1.17966	9	58.44	2	1795.07	-2.86865
aQLSEIEVEVSAk	1	A0A068E873	N-Term(iTRAQ8plex); K13(iTRAQ8plex)	0.777083	2	58.44	2	2011.14	-5.37491
lDSLIISAADk	1	A0A068E7L4	N-Term(iTRAQ8plex); K11(iTRAQ8plex)	0.807188	3	58.43	2	1754.05	-1.30047
vNFDDNALFk	1	A0A060MGJ5	N-Term(iTRAQ8plex); K10(iTRAQ8plex)	0.483943	8	58.41	3	1790.99	-1.54589
iADYAGDYIVSTSEGk	1	A0A068E693	N-Term(iTRAQ8plex); K16(iTRAQ8plex)	1.40816	4	58.4	3	2297.21	-0.832344
aENVDYEIIDVmGLPk	1	A0A090K316	N-Term(iTRAQ8plex); M12(Oxidation); K16(iTRAQ8plex)	1.21853	2	58.4	2	2430.3	-3.60461
eMEEIGASTGLPLVLHGGTGIPTk	1	A0A060MQ60	N-Term(iTRAQ8plex); K24(iTRAQ8plex)	1.07627	6	58.39	4	3015.66	-1.6662
sSDFEAIAEESFR	1	C6ZDI4	N-Term(iTRAQ8plex)	0.747428	4	58.37	2	1791.87	-0.626762
vYTNDDLVGVELGGALk	1	A0A068EC13	N-Term(iTRAQ8plex); K17(iTRAQ8plex)	0.88835	4	58.37	2	2371.33	0.142642
vIETPFIAGVAMNGIEVk	1	A0A060MM85	N-Term(iTRAQ8plex); K18(iTRAQ8plex)	0.700422	6	58.36	3	2496.43	-1.87384
dELEDVAADNDVmGIPSLLVFk	1	A0A060MLW8	N-Term(iTRAQ8plex); M13(Oxidation); K22(iTRAQ8plex)	0.70052	3	58.36	2	3014.58	-2.29868
tIFPGIQGGPLEHVIAAk	1	C6ZDK3	N-Term(iTRAQ8plex); K18(iTRAQ8plex)	0.252728	11	58.35	3	2456.44	-2.29805
gNALTNAVGVLk	1	A0A068E7L4	N-Term(iTRAQ8plex); K12(iTRAQ8plex)	0.835977	2	58.34	2	1765.08	-0.184853
aNNTGDHAFYNITGQk	1	A0A090M461	N-Term(iTRAQ8plex); K16(iTRAQ8plex)	1.11682	11	58.3	2	2359.22	-0.296058
lTLIQDDGSLVDVER	1	A0A068E3T9	N-Term(iTRAQ8plex)	0.879809	2	58.26	2	1977.08	-2.17986
vVDEGVNGPIAk	1	A0A068E511	N-Term(iTRAQ8plex); K12(iTRAQ8plex)	0.887787	5	58.25	3	1806.06	0.0162543
iQSFIDENDNLk	1	A0A068E9F8	N-Term(iTRAQ8plex); K12(iTRAQ8plex)	0.678471	6	58.25	2	2044.11	-3.29343
aLQDNQALSLGLNTINGELTNk	1	A7KJJ0	N-Term(iTRAQ8plex); K22(iTRAQ8plex)	0.662695	2	58.25	3	2935.63	-1.3919
iQGFLGSLGDk	1	A0A068EDH1	N-Term(iTRAQ8plex); K11(iTRAQ8plex)	0.619994	4	58.24	2	1743.02	-3.12895
vEQLPYDESLSQLSELNLTGETk	1	A0A090M105	N-Term(iTRAQ8plex); K23(iTRAQ8plex)	0.834981	3	58.23	3	3201.68	-4.70451
sELLVVTGLSGAGk	1	A0A068E723	N-Term(iTRAQ8plex); K14(iTRAQ8plex)	1.07693	5	58.21	2	1939.17	2.16779
lLADVGLVGFPSVGk	1	A0A068EBJ3	N-Term(iTRAQ8plex); K15(iTRAQ8plex)	0.815731	3	58.21	3	2080.26	-1.86423
nIIAVASGVISGMGFGDNAk	1	A0A068EC13	N-Term(iTRAQ8plex); K20(iTRAQ8plex)	0.520138	2	58.21	2	2529.39	-1.856
qVELNYEHEVR	1	A0A068E512	N-Term(iTRAQ8plex)	0.851127	3	58.19	3	1719.89	-1.03416
lWENGNYLk	1	A0A060MAV2	N-Term(iTRAQ8plex); K9(iTRAQ8plex)	0.554164	1	58.19	2	1744.98	-1.99476
dHELVVFYDNDVDR	1	A0A068E6F7	N-Term(iTRAQ8plex)	1.08851	1	58.14	3	2039.99	-1.7243
lSSEVAAILR	1	A0A060MI35	N-Term(iTRAQ8plex)	1.21648	16	58.13	3	1362.82	-1.6655
vYSGTLTSGSYVk	1	A0A068EAK9	N-Term(iTRAQ8plex); K13(iTRAQ8plex)	1.047	18	58.13	2	1970.1	-1.9599
fDSDIQLEYNGk	1	Q9EYQ9	N-Term(iTRAQ8plex); K12(iTRAQ8plex)	0.701586	4	58.12	2	2037.07	-1.69978
lHLVGDELAk	1	A0A068EBD4	N-Term(iTRAQ8plex); K10(iTRAQ8plex)	1.14172	15	58.12	3	1703.03	-2.17925
lVMGELYNIk	1	A0A090K5H0	N-Term(iTRAQ8plex); K10(iTRAQ8plex)	0.611422	5	58.09	2	1788.05	-4.30217
eYFGSASEFQk	1	A0A068ECE4	N-Term(iTRAQ8plex); K11(iTRAQ8plex)	1.24048	11	58.09	2	1900.98	-3.76834
qLATNEGYETFVVPDDIGGR	2	A0A060MFX0;A0A068E6U0	N-Term(iTRAQ8plex)			58.09	2	2485.24	-5.12559
vVIFDDEDYEFAk	1	A0A060MBC4	N-Term(iTRAQ8plex); K13(iTRAQ8plex)	0.988076	1	58.03	3	2198.14	-3.15223
vLDQGLTNIk	1	A0A060MPD5	N-Term(iTRAQ8plex); K10(iTRAQ8plex)	1.0624	7	58.02	2	1709.04	-1.62856
aSFTPSEASAIAEALGQIR	1	A0A060MN61	N-Term(iTRAQ8plex)	1.18054	2	58.01	2	2223.19	0.808789
vPAIVYGYGTk	1	A0A068E7K6	N-Term(iTRAQ8plex); K11(iTRAQ8plex)	1.00597	15	57.99	2	1776.04	-4.00334
lVTQVLSIDTk	1	A5H0E4	N-Term(iTRAQ8plex); K11(iTRAQ8plex)	0.739463	6	57.98	2	1825.12	-1.72002
dAAYDIIQAk	2	A0A090K7H7;A0A068E690	N-Term(iTRAQ8plex); K10(iTRAQ8plex)			57.97	2	1715.98	-0.440773
dATIDMLGTSNk	1	A0A060MHM1	N-Term(iTRAQ8plex); K12(iTRAQ8plex)	0.956782	8	57.97	2	1874.01	-3.53943
qFFSSNVPIHR	1	A0A090K9R3	N-Term(iTRAQ8plex)	1.00683	2	57.97	3	1635.89	-0.856913
sPYIILDDVDIDk	1	A0A068EAI7	N-Term(iTRAQ8plex); K13(iTRAQ8plex)	0.586108	5	57.96	3	2114.18	-1.86425
eLGADAImLITPYYNk	1	A0A068E8D1	N-Term(iTRAQ8plex); M8(Oxidation); K16(iTRAQ8plex)	0.954541	1	57.95	3	2436.32	-3.61893
sNPNDLVTNVDk	1	A0A068E7Z9	N-Term(iTRAQ8plex); K12(iTRAQ8plex)	1.18371	2	57.93	2	1924.06	-2.344
eYTSPLITNDGVTIAk	1	A0A060MHM1	N-Term(iTRAQ8plex); K16(iTRAQ8plex)	1.08254	13	57.93	3	2330.3	-4.17384
aLPENIDDSSMQSLLk	1	A0A068E7C0	N-Term(iTRAQ8plex); K16(iTRAQ8plex)	0.805556	2	57.93	3	2369.27	-4.13293
qEVDIIAEQLk	1	A0A068E7V6	N-Term(iTRAQ8plex); K11(iTRAQ8plex)	0.819143	3	57.92	2	1894.11	-1.64818
iIEDYMANEk	1	A0A090K6F8	N-Term(iTRAQ8plex); K10(iTRAQ8plex)	0.743336	4	57.91	2	1833.98	-5.17688
iTNETGQFNTIQDSISSISQDQR	1	A0A090K0A4	N-Term(iTRAQ8plex)	1.08445	1	57.88	2	2886.43	-3.14731
sLPLLLMYGTEDk	1	A0A068E3Y1	N-Term(iTRAQ8plex); K13(iTRAQ8plex)	0.552154	1	57.86	2	2088.18	-2.48969
eISEAYEILSDENkR	1	A0A068E4I8	N-Term(iTRAQ8plex); K14(iTRAQ8plex)	1.05609	9	57.83	3	2404.28	-2.33175
lIDFLQDEmGAk	1	A0A090K7P3	N-Term(iTRAQ8plex); M9(Oxidation); K12(iTRAQ8plex)	0.290932	3	57.82	2	2004.09	-1.85678
eHGIIESIYDIDGTGHR	1	A0A090K1Y6	N-Term(iTRAQ8plex)	0.996176	7	57.8	3	2216.11	-5.97118
tVAEVGNIVEFYDGLk	1	A0A060MG20	N-Term(iTRAQ8plex); K16(iTRAQ8plex)	0.759881	5	57.78	2	2362.3	-4.61694
tVGIDQINFYVPR	1	C6ZDF9	N-Term(iTRAQ8plex)	1.0675	3	57.77	3	1826.01	-1.12199
sTVATVTEIYDYIR	1	A0A060MKB6	N-Term(iTRAQ8plex)	0.723837	2	57.77	2	1935.03	-3.29902
vVTTNSILYDmVk	1	A0A068E8Z3	N-Term(iTRAQ8plex); M11(Oxidation); K13(iTRAQ8plex)	0.610982	6	57.77	2	2107.2	1.15025
eIFHETDEEINk	1	A0A060MLT3	N-Term(iTRAQ8plex); K12(iTRAQ8plex)	1.26126	4	57.76	2	2112.1	-2.53359
yDDEQVVYIVDGAk	1	A0A090M4P0	N-Term(iTRAQ8plex); K14(iTRAQ8plex)	0.840338	3	57.76	2	2222.17	-4.6783
vMVSDYQFDPLk	1	A0A068E7K6	N-Term(iTRAQ8plex); K12(iTRAQ8plex)	0.87432	5	57.75	2	2050.11	-3.16658
qFVDcPVYVDNDANVAALGEk	1	Q56198	N-Term(iTRAQ8plex); C5(Carbamidomethyl); K21(iTRAQ8plex)	1.08529	5	57.75	3	2932.5	0.0833217
vNDkEEQLEANTVVWAAGVR	1	A0A068E6A9	N-Term(iTRAQ8plex); K4(iTRAQ8plex)	0.918721	1	57.71	3	2836.53	-2.60549
hLRDELESATGQR	1	A0A068EEL4	N-Term(iTRAQ8plex)	1.45729	3	57.69	2	1815.96	-1.37081
sEEELINILk	1	A0A090K3G9	N-Term(iTRAQ8plex); K10(iTRAQ8plex)	0.274683	5	57.68	2	1796.06	-0.420989
tEGGAVWLDASk	1	C6ZDI3	N-Term(iTRAQ8plex); K12(iTRAQ8plex)	1.00032	1	57.68	2	1842.01	-4.37664
lIQAADFDVDk	1	A0A068E473	N-Term(iTRAQ8plex); K11(iTRAQ8plex)	0.973246	7	57.68	2	1843.03	-5.50792
vADEGDmISLVDIVSSGGEFPR	1	A0A068EAR9	N-Term(iTRAQ8plex); M7(Oxidation)	0.970218	2	57.68	3	2613.3	-0.969133
eANNLQGNEIHNGQR	1	A5H0F6	N-Term(iTRAQ8plex)	1.8713	3	57.68	2	1998	-2.61239
nLcVVGDSDQSIYGWR	1	A0A090M0I9	N-Term(iTRAQ8plex); C3(Carbamidomethyl)	1.00321	1	57.63	2	2173.06	-1.24333
tTVNEIHDLNEk	1	A0A068E4X1	N-Term(iTRAQ8plex); K12(iTRAQ8plex)	0.979527	2	57.62	2	2021.1	-3.87487
sTPYNEEFEIPYR	1	A0A068E7W5	N-Term(iTRAQ8plex)	0.885506	3	57.6	3	1948.96	-1.05735
sSNELLLATEYLEk	1	A0A060MMV9	N-Term(iTRAQ8plex); K14(iTRAQ8plex)	1.06302	4	57.59	2	2218.24	-3.30088
nLEAGEIVSQVLTVQk	1	A0A068E8V2	N-Term(iTRAQ8plex); K16(iTRAQ8plex)	1.04913	5	57.59	3	2336.36	-2.03518
eISVEGVSIGGGk	1	A0A068E5H0	N-Term(iTRAQ8plex); K13(iTRAQ8plex)	0.800472	2	57.58	2	1840.06	-4.31489
yYNmFGIGAVDSDAVk	2	A0A090K347;A0A068EDB8	N-Term(iTRAQ8plex); M4(Oxidation); K16(iTRAQ8plex)			57.56	3	2374.21	-3.3314
dELEDVAADNDVMGIPSLLVFk	1	A0A060MLW8	N-Term(iTRAQ8plex); K22(iTRAQ8plex)	0.565123	2	57.54	4	2998.59	-1.36961
qITASELASNLNVSk	1	A0A060MJ85	N-Term(iTRAQ8plex); K15(iTRAQ8plex)	0.811756	1	57.53	2	2183.24	-5.09637
yNDVLIkPEIR	1	A0A068EDE2	N-Term(iTRAQ8plex); K7(iTRAQ8plex)	1.0998	3	57.52	2	1968.17	-4.26714
lALENYGLDPEk	1	A0A068ECD9	N-Term(iTRAQ8plex); K12(iTRAQ8plex)	1.37967	9	57.49	2	1970.1	-3.64809
eINEFSALVYYPEEk	1	A0A060MR57	N-Term(iTRAQ8plex); K15(iTRAQ8plex)	0.765595	3	57.49	2	2439.28	-3.9323
dQSVIGIGEVSk	1	A0A068EAH7	N-Term(iTRAQ8plex); K12(iTRAQ8plex)	1.30187	3	57.48	2	1840.06	-1.72217
lNMDEFAmGGSTETSYFk	1	A0A060MHI7	N-Term(iTRAQ8plex); M8(Oxidation); K18(iTRAQ8plex)	0.907243	4	57.46	3	2652.27	-1.84246
lESSSNDEALHR	1	A0A068E664	N-Term(iTRAQ8plex)	1.70475	2	57.44	3	1661.84	-1.26531
tNYETDLFMPIIR	1	A0A090M188	N-Term(iTRAQ8plex)	1.22846	2	57.41	2	1917.01	-0.538819
dGFLLAQDISSYSLTLVSR	1	A0A068E9F1	N-Term(iTRAQ8plex)	0.847633	2	57.41	3	2389.28	-3.41477
qMLEYGTQIVAGVTPGk	1	A0A068E8S2	N-Term(iTRAQ8plex); K17(iTRAQ8plex)	0.785849	3	57.41	3	2400.34	-0.271917
eLFGDFPSQEFPLmTk	1	A0A068E3B5	N-Term(iTRAQ8plex); M14(Oxidation); K16(iTRAQ8plex)	0.852331	1	57.41	3	2510.3	-4.42861
tINDPIADmLTR	1	A0A060MJ23	N-Term(iTRAQ8plex); M9(Oxidation)	1.55023	8	57.4	3	1679.89	-3.74837
aLFENIEASPk	1	A0A090K267	N-Term(iTRAQ8plex); K11(iTRAQ8plex)	1.08832	2	57.4	2	1827.05	0.816811
mINALELPTEGAVYVNSETYDNk	1	A0A090JYK4	N-Term(iTRAQ8plex); K23(iTRAQ8plex)	0.900882	1	57.39	3	3179.62	-6.75628
gIPLTTSIAALNR	1	A0A068E7W5	N-Term(iTRAQ8plex)	0.563872	3	57.38	3	1630.98	1.08707
sFFNLNEAk	1	A0A090K729	N-Term(iTRAQ8plex); K9(iTRAQ8plex)	0.959341	6	57.38	2	1677.94	-1.73832
tTVTGVEmFR	1	A0A068EEK7	N-Term(iTRAQ8plex); M8(Oxidation)	1.30097	28	57.37	3	1460.77	-1.88566
vIDNIILAPSLLk	1	A0A068E4G3	N-Term(iTRAQ8plex); K13(iTRAQ8plex)	0.931833	2	57.37	3	2017.28	-2.83921
aFYEANAPVNQTDLk	1	A0A068E979	N-Term(iTRAQ8plex); K15(iTRAQ8plex)	1.11516	4	57.35	3	2289.23	-1.01605
vGTIAGSYVIDGk	2	C6ZDJ2;A0A068ECM1	N-Term(iTRAQ8plex); K13(iTRAQ8plex)			57.32	2	1888.09	-3.61955
aQLAQDIEEVk	1	A0A068E8T4	N-Term(iTRAQ8plex); K11(iTRAQ8plex)	1.20156	3	57.28	2	1852.07	1.32087
eIELEDPYENmGAk	1	A0A060MHM1	N-Term(iTRAQ8plex); M11(Oxidation); K14(iTRAQ8plex)	1.27005	13	57.28	2	2262.14	-2.5499
dVLIVYDDLTk	1	A0A068E6R4	N-Term(iTRAQ8plex); K11(iTRAQ8plex)	0.798075	10	57.27	2	1902.1	-0.648907
lNEYELNVTQATVSR	1	A0A060MD33	N-Term(iTRAQ8plex)	0.958738	1	57.26	2	2041.08	-4.39224
vNQQNYLVDVGYADVPk	1	A0A068EAV9	N-Term(iTRAQ8plex); K17(iTRAQ8plex)	0.874855	1	57.26	3	2530.37	-2.10149
nVTGGFGAEGASTLTQQVVk	1	A0A090K1R3	N-Term(iTRAQ8plex); K20(iTRAQ8plex)	0.986956	7	57.26	3	2572.42	-0.474041
tLDGVEGQIQGITR	1	A7IY69	N-Term(iTRAQ8plex)	1.09273	11	57.24	3	1790.99	-2.89845
aLFAGDLQSLSAMELk	1	C6ZDI3	N-Term(iTRAQ8plex); K16(iTRAQ8plex)	0.843214	5	57.24	3	2302.29	-2.84358
aEIYNPLIQQLLDEDk	1	A0A068EEP7	N-Term(iTRAQ8plex); K16(iTRAQ8plex)	0.955948	3	57.24	3	2510.39	-2.3368
sLGNVIVPDQIVk	1	A0A090K3J6	N-Term(iTRAQ8plex); K13(iTRAQ8plex)	1.00547	9	57.23	2	1990.21	-2.20077
vQPSNNANVTNTQSVTk	1	A0A068EDB8	N-Term(iTRAQ8plex); K17(iTRAQ8plex)	0.727145	7	57.23	3	2410.31	-3.79462
hQLETVVEHR	1	A0A068E7F8	N-Term(iTRAQ8plex)	1.29615	1	57.22	3	1551.85	-0.580266
vHTHQDEIENNDLSYER	1	A0A068E6U9	N-Term(iTRAQ8plex)	1.40569	3	57.22	3	2403.15	-0.588315
yLENPDFVEIENTEk	1	A0A068E4L6	N-Term(iTRAQ8plex); K15(iTRAQ8plex)	0.935201	3	57.22	2	2448.26	-5.70572
mEEDGLFEVLPk	1	A0A068E7K7	N-Term(iTRAQ8plex); M1(Oxidation); K12(iTRAQ8plex)	1.06963	8	57.17	2	2031.09	-3.29236
iGISSYLSTQPDIDVVGEGk	1	A0A060MHH1	N-Term(iTRAQ8plex); K20(iTRAQ8plex)	0.803288	3	57.17	4	2686.47	-1.01024
mVDEDVYcDDVLTQIR	1	A0A060MHS0	N-Term(iTRAQ8plex); M1(Oxidation); C8(Carbamidomethyl)	1.04668	1	57.14	2	2291.08	-1.91045
sIIQVLGTDQFk	1	A0A060MN19	N-Term(iTRAQ8plex); K12(iTRAQ8plex)	0.771618	4	57.12	2	1957.15	-1.86439
fGIEADFIDTTk	1	A0A090K552	N-Term(iTRAQ8plex); K12(iTRAQ8plex)	0.753552	2	57.12	2	1965.07	-3.50736
aIEFVEDLPk	1	A0A068EF61	N-Term(iTRAQ8plex); K10(iTRAQ8plex)	1.24515	10	57.11	2	1769.02	-3.30436
rPDLDAIGGAIGVSR	1	A0A060MQT1	N-Term(iTRAQ8plex)	1.36115	2	57.09	2	1801.02	-1.93015
gIVVIAHNMLEHTGR	1	A0A068E3Y1	N-Term(iTRAQ8plex)	1.13255	4	57.07	3	1951.08	-1.64067
sNEGTIIAVGAGR	1	A7KJI7	N-Term(iTRAQ8plex)	1.26738	11	57.06	2	1548.86	-2.82281
dFASLLHEDLk	1	A0A060MNZ5	N-Term(iTRAQ8plex); K11(iTRAQ8plex)	1.263	20	57.05	2	1896.07	-1.71092
gALQDTIYQLMGGVR	1	A0A068EEZ5	N-Term(iTRAQ8plex)	0.399342	2	57.05	2	1926.03	-5.73087
mNPLALDLNEk	1	C6ZDH9	N-Term(iTRAQ8plex); M1(Oxidation); K11(iTRAQ8plex)	1.17064	7	57.03	2	1882.05	-2.73062
iETVNHLTIPk	1	A0A090K337	N-Term(iTRAQ8plex); K11(iTRAQ8plex)	0.791311	16	57.03	2	1873.14	-0.176796
dVAmHIAAINPk	1	A0A060MGK3	N-Term(iTRAQ8plex); M4(Oxidation); K12(iTRAQ8plex)	1.19131	17	57.03	2	1904.08	-4.42347
sLQEMGDIAHQLGNR	1	A0A060MRI3	N-Term(iTRAQ8plex)	0.997613	1	57.03	3	1973.02	-0.865159
dGVVQFEGELDTLk	2	C6ZDJ2;A0A068ECM1	N-Term(iTRAQ8plex); K14(iTRAQ8plex)			57	2	2158.19	0.394523
dVNVTFPEEYHAEELAGk	1	A0A060MH01	N-Term(iTRAQ8plex); K18(iTRAQ8plex)	1.05864	10	57	3	2656.36	-3.001
vTTSLIQTIALDQR	1	A0A068E2S8	N-Term(iTRAQ8plex)	0.614184	3	56.98	2	1863.09	0.0286875
mLQEAVDALIDNGR	1	A0A068EEL4	N-Term(iTRAQ8plex); M1(Oxidation)	1.09487	3	56.96	2	1864.97	-1.06854
vANISEFLDEPIDIDk	1	A0A068EDC6	N-Term(iTRAQ8plex); K16(iTRAQ8plex)	0.800701	4	56.96	3	2426.32	-1.86253
aYGAELVLTPGSEAmk	1	A0A068EEQ7	N-Term(iTRAQ8plex); M15(Oxidation); K16(iTRAQ8plex)	0.974176	5	56.95	2	2261.22	-5.95854
nLINSANYVVPDGTGVVk	1	A0A068E8Y9	N-Term(iTRAQ8plex); K18(iTRAQ8plex)	1.41029	3	56.93	3	2468.38	-6.28284
vFSDTQDIADELk	1	A0A060MGF1	N-Term(iTRAQ8plex); K13(iTRAQ8plex)	1.05484	3	56.92	2	2089.11	-8.1241
tLYGNDNVLATDIk	1	A0A068E764	N-Term(iTRAQ8plex); K14(iTRAQ8plex)	1.05277	1	56.92	2	2145.19	-3.40111
aYLEFVNPQVIAVTGSNGk	1	A0A068E5R9	N-Term(iTRAQ8plex); K19(iTRAQ8plex)	0.954788	3	56.92	2	2615.46	-0.836921
gLPQIIISEENIk	2	A0A090K7F0;A0A068E8P9	N-Term(iTRAQ8plex); K13(iTRAQ8plex)			56.89	3	2062.23	-1.07069
aLYEAGADVVk	1	A0A068EEZ5	N-Term(iTRAQ8plex); K11(iTRAQ8plex)	0.938225	10	56.88	2	1744.01	-2.8479
tAIIFPGQGSQk	1	A0A090K3G3	N-Term(iTRAQ8plex); K12(iTRAQ8plex)	1.01439	3	56.88	2	1855.08	-5.40774
vEENIDVQEImTk	1	A0A068EAG6	N-Term(iTRAQ8plex); M11(Oxidation); K13(iTRAQ8plex)	1.08561	3	56.88	3	2172.16	-2.26931
sAVTDSDGIIk	1	A0A068EDE2	N-Term(iTRAQ8plex); K11(iTRAQ8plex)	1.11438	7	56.86	3	1713.98	-2.2278
tTLEDIANTk	1	C6ZDJ9	N-Term(iTRAQ8plex); K10(iTRAQ8plex)	1.11819	5	56.86	2	1713.98	-4.49318
dVQDIVEAVGGk	1	A0A068EAV1	N-Term(iTRAQ8plex); K12(iTRAQ8plex)	0.774591	3	56.86	2	1838.05	1.3391
aVDNGDGVLLIVk	1	A0A068EE10	N-Term(iTRAQ8plex); K13(iTRAQ8plex)	0.641249	2	56.86	3	1921.15	-3.02869
iEGIPTVDVHATk	1	A0A060MM81	N-Term(iTRAQ8plex); K13(iTRAQ8plex)	0.991227	9	56.86	3	1988.16	-2.00647
gLQSSALAMAVVAAAENIk	1	A0A068EA68	N-Term(iTRAQ8plex); K19(iTRAQ8plex)	0.531165	4	56.85	3	2452.4	-0.353177
iNNISPGAIVTEHTR	1	O07882	N-Term(iTRAQ8plex)	1.7216	5	56.84	2	1926.07	0.201151
eLIYIPLAINDQTR	1	A0A068E309	N-Term(iTRAQ8plex)	0.942955	3	56.83	3	1963.11	-2.83438
gVHTLGSLATDGYESAR	1	A0A090K3J1	N-Term(iTRAQ8plex)	1.61271	11	56.79	3	2038.04	-5.52906
aFNDEGSHTLk	1	A0A060MQ70	N-Term(iTRAQ8plex); K11(iTRAQ8plex)	0.918088	4	56.77	2	1826.98	-1.90805
lREEQHGHQIEAVGR	1	A0A068E468	N-Term(iTRAQ8plex)	0.879351	4	56.76	3	2063.1	-2.07564
gFNVNVNGIQcEIIGk	1	A0A090K6T3	N-Term(iTRAQ8plex); C11(Carbamidomethyl); K16(iTRAQ8plex)	0.833623	1	56.74	2	2370.28	-8.89159
iIEHcIENR	1	A0A090M120	N-Term(iTRAQ8plex); C5(Carbamidomethyl)	1.05433	10	56.71	3	1487.79	-0.226771
iVTSQDNEFDTVk	1	A0A068E7P4	N-Term(iTRAQ8plex); K13(iTRAQ8plex)	1.34521	3	56.7	2	2104.12	-6.51196
dHQIIDSETFSL	1	A0A068ECZ5	N-Term(iTRAQ8plex)	0.792918	1	56.68	2	1708.87	-1.78985
tAAIMLTNPNTLGIFEk	1	A0A060MNM5	N-Term(iTRAQ8plex); K17(iTRAQ8plex)	0.537872	2	56.68	2	2442.38	-3.29534
aVNLYDHANQLEQALR	1	A0A060MPI4	N-Term(iTRAQ8plex)	0.895039	7	56.67	2	2159.15	-1.32939
dLDIDVVLEcTGFFADk	2	I3RTC2;A0A068E6H5	N-Term(iTRAQ8plex); C10(Carbamidomethyl); K17(iTRAQ8plex)			56.63	3	2565.33	-4.15594
aGVGVDNIDVDAATk	1	A0A068EB92	N-Term(iTRAQ8plex); K15(iTRAQ8plex)	1.70155	4	56.62	2	2053.13	-2.68714
aYLLVEPDLSFDNEk	1	A0A068E5X3	N-Term(iTRAQ8plex); K15(iTRAQ8plex)	0.7159	9	56.62	3	2361.27	-2.67593
tALSDIEVIHEDVEGk	1	A0A068E485	N-Term(iTRAQ8plex); K16(iTRAQ8plex)	1.17268	8	56.61	3	2363.29	-1.91719
eIAIQVLDTk	1	A0A060MGK3	N-Term(iTRAQ8plex); K10(iTRAQ8plex)	0.917731	20	56.6	3	1738.05	-1.92526
dVLEAVQMSVNPk	1	A0A060MM85	N-Term(iTRAQ8plex); K13(iTRAQ8plex)	0.77165	2	56.59	2	2038.15	1.17162
eNLAEVIEk	1	A0A060MCA0	N-Term(iTRAQ8plex); K9(iTRAQ8plex)	1.0565	12	56.56	2	1652.96	-2.43594
gAVAEVIQVPSDLTk	1	A0A068E8T4	N-Term(iTRAQ8plex); K15(iTRAQ8plex)	1.1357	4	56.55	2	2135.25	-1.27171
lLVGAAIGIAk	1	A0A068EEZ5	N-Term(iTRAQ8plex); K11(iTRAQ8plex)	0.577282	2	56.54	2	1634.08	-1.54683
eLSVAGLLAQAIIR	1	A0A068E9P2	N-Term(iTRAQ8plex)	0.771638	3	56.54	3	1758.08	1.4259
vIMVPNTPVETDEVIAENYLPSSk	1	A0A068E263	N-Term(iTRAQ8plex); K24(iTRAQ8plex)	1.039	3	56.54	3	3253.74	-1.93517
aGcGYVPLDISmPEER	2	Q9X2N4;A0A068E9J8	N-Term(iTRAQ8plex); C3(Carbamidomethyl); M12(Oxidation)			56.53	2	2114	-7.96067
aLVPLAYIDLDEYINNTQEGINEk	1	A0A060MG21	N-Term(iTRAQ8plex); K24(iTRAQ8plex)	1.37673	2	56.53	3	3343.78	-2.2084
acLIAGELAk	1	A0A090JZ91	N-Term(iTRAQ8plex); C2(Carbamidomethyl); K10(iTRAQ8plex)	0.138245	3	56.5	2	1653.98	-2.26748
gDVMDLNHAAPYGGSPIk	2	A0A090K7H7;A0A068E690	N-Term(iTRAQ8plex); K18(iTRAQ8plex)			56.48	2	2450.28	-5.94777
vQQAVEAAIk	1	A0A090K825	N-Term(iTRAQ8plex); K10(iTRAQ8plex)	0.751233	3	56.47	3	1665.02	-0.124517
lLGYLDIEDINQGLR	1	A0A068E389	N-Term(iTRAQ8plex)	0.895516	2	56.47	2	2036.13	-1.33325
tmAPVSLSSEPEYQR	1	A0A068EDF8	N-Term(iTRAQ8plex); M2(Oxidation)	0.773005	2	56.46	2	2015.01	2.8009
rLVDVAQDVIVR	1	A0A068EEL4	N-Term(iTRAQ8plex)	1.12008	2	56.46	3	1687.01	-1.36382
qELSLDEATEk	1	A0A068E8M0	N-Term(iTRAQ8plex); K11(iTRAQ8plex)	1.02141	2	56.45	2	1871.01	-7.14099
sSISEDVQIIk	1	A0A060MPM6	N-Term(iTRAQ8plex); K11(iTRAQ8plex)	0.816534	4	56.43	2	1827.06	-2.9925
vALYGIDFLmAEk	1	A0A090M0S8	N-Term(iTRAQ8plex); M10(Oxidation); K13(iTRAQ8plex)	0.68663	3	56.43	2	2094.17	-1.75589
eQQNQLYQTLQAEVADNNDNk	1	A0A068E7U9	N-Term(iTRAQ8plex); K21(iTRAQ8plex)	0.935675	1	56.42	3	3071.55	0.395496
sQIEDELQYPGHIk	1	A0A068E8N5	N-Term(iTRAQ8plex); K14(iTRAQ8plex)	1.04428	3	56.42	2	2265.25	7.71343
vVFSVGSGGSTGADk	1	C6ZDH8	N-Term(iTRAQ8plex); K15(iTRAQ8plex)	1.24914	7	56.41	2	1976.08	-3.67674
aLSGFNVTIPHk	1	A0A090K6C8	N-Term(iTRAQ8plex); K12(iTRAQ8plex)	0.69216	2	56.4	3	1892.12	-2.70341
qIEEVENALEk	1	A0A068EDS8	N-Term(iTRAQ8plex); K11(iTRAQ8plex)	1.18508	4	56.39	2	1910.06	-2.16343
eIVNTETLLMDNR	1	A0A068E9J8	N-Term(iTRAQ8plex)	1.02498	2	56.38	3	1851.98	0.512522
iVGAILFEQTMDR	1	A5H0E3	N-Term(iTRAQ8plex)	0.94836	16	56.34	3	1796.98	-2.04734
dSDVLVcTVIGFPLGASTTETk	1	A0A060MEH6	N-Term(iTRAQ8plex); C7(Carbamidomethyl); K22(iTRAQ8plex)	0.782191	5	56.34	3	2918.56	-2.76158
eDSVIIADSk	1	A0A090K8Y6	N-Term(iTRAQ8plex); K10(iTRAQ8plex)	1.11636	1	56.33	2	1684.96	-0.410961
sIIQYTGVSDck	1	A0A068E5Z4	N-Term(iTRAQ8plex); C11(Carbamidomethyl); K12(iTRAQ8plex)	0.900042	11	56.33	2	1979.07	-3.70276
yGLNSGGEPTQGAGAVAMMISQNPR	1	C6ZDF9	N-Term(iTRAQ8plex)	0.903047	1	56.29	2	2810.38	-1.57967
eMDYLDIDQDMAQR	1	A7IY62	N-Term(iTRAQ8plex)	0.923837	2	56.27	2	2046.94	-2.26979
mHDFNTmSTEmSEDVIR	1	A0A090M0S8	N-Term(iTRAQ8plex); M1(Oxidation); M7(Oxidation); M11(Oxidation)	0.938556	2	56.27	3	2395.05	-1.42013
lAIAGATGLVGR	1	A0A068E510	N-Term(iTRAQ8plex)	1.07989	2	56.26	3	1402.86	-3.92992
lLDALSGAVk	1	A0A068E3N8	N-Term(iTRAQ8plex); K10(iTRAQ8plex)	0.418075	6	56.26	2	1594.99	-2.61744
dNPVEFIAIASGk	1	A0A060MI06	N-Term(iTRAQ8plex); K13(iTRAQ8plex)	0.695097	5	56.25	2	1969.11	-5.32818
qLLEAGVHFGHQTR	1	A0A068E7K7	N-Term(iTRAQ8plex)	1.24887	2	56.24	3	1897.03	-0.729572
aGYTAVVSHR	1	A7KJI9	N-Term(iTRAQ8plex)	1.88224	14	56.23	3	1364.76	-1.93669
yILSIDQGTTSSR	1	A0A068E5X7	N-Term(iTRAQ8plex)	0.856146	5	56.23	3	1744.93	-4.70703
nTFETAGNQHGVHGENFmQLLAAR	1	A0A068EB99	N-Term(iTRAQ8plex); M18(Oxidation)	0.908296	4	56.23	3	2962.44	-3.07528
qTAATTLAQk	1	A0A060MKZ9	N-Term(iTRAQ8plex); K10(iTRAQ8plex)	1.12376	11	56.22	2	1640.97	-3.78636
nPLIGQDGASHVFGk	1	A0A068E2L5	N-Term(iTRAQ8plex); K15(iTRAQ8plex)	0.477889	3	56.2	3	2148.2	-0.638434
lGADYVATGHYAR	1	A0A068E6M7	N-Term(iTRAQ8plex)	1.19785	4	56.17	2	1697.88	-3.95917
lNAIGQAFAk	1	A0A068E3X0	N-Term(iTRAQ8plex); K10(iTRAQ8plex)	0.47984	3	56.16	2	1640.99	-1.5615
gEINEGEVIEGTVVR	1	C6ZDI5	N-Term(iTRAQ8plex)	1.03212	9	56.16	2	1905.02	-3.92055
nIGImAHIDAGk	1	A0A068EAK9	N-Term(iTRAQ8plex); M5(Oxidation); K12(iTRAQ8plex)	1.38154	6	56.14	2	1864.06	-1.02085
lSSTSNTATSPTTNSGk	2	A0A090K347;A0A068EDB8	N-Term(iTRAQ8plex); K17(iTRAQ8plex)			56.13	3	2262.2	-2.00939
lFTQAGFSNIk	1	A0A060MCZ7	N-Term(iTRAQ8plex); K11(iTRAQ8plex)	0.776712	1	56.11	2	1834.06	-2.68214
qLQVGVVAETGR	1	A0A068E7G2	N-Term(iTRAQ8plex)	1.21906	8	56.09	3	1560.9	-0.543656
eDASmNFAAIDELk	1	A0A060MFP0	N-Term(iTRAQ8plex); M5(Oxidation); K14(iTRAQ8plex)	0.824143	2	56.09	2	2178.1	-7.52329
nTTVTVAGISk	1	A0A060MQH5	N-Term(iTRAQ8plex); K11(iTRAQ8plex)	1.28925	11	56.08	2	1699.02	-2.50737
lQLVAFSNDAPEk	1	A0A060MB12	N-Term(iTRAQ8plex); K13(iTRAQ8plex)	1.11588	1	56.08	2	2040.15	-2.21109
lNLVNQSVIDPEk	1	A0A060MN61	N-Term(iTRAQ8plex); K13(iTRAQ8plex)	1.26895	3	56.06	2	2077.21	1.6946
dSNGVLDTVQLTEAEQAIEAAEEAk	2	A0A090JZ46;A0A068E3T6	N-Term(iTRAQ8plex); K25(iTRAQ8plex)			56.06	4	3239.69	4.05076
gDENFVADGLSFDEmkR	1	A0A090K6F8	N-Term(iTRAQ8plex); M15(Oxidation); K16(iTRAQ8plex)	0.900657	4	56.06	3	2554.26	-4.12818
lFEDTNEDVVEIQR	1	A0A060ME07	N-Term(iTRAQ8plex)	1.13286	2	56	2	2011.02	-2.06345
sQTQVTEAIIEASPNLk	1	A0A068EB92	N-Term(iTRAQ8plex); K17(iTRAQ8plex)	0.737247	3	56	2	2437.38	0.0586127
vVmLTSYIEDNEVYR	1	A0A060MHH1	N-Term(iTRAQ8plex); M3(Oxidation)	0.778072	3	55.99	2	2151.09	-2.62728
fGADVVTILGVAEDASIk	1	A0A060MLA6	N-Term(iTRAQ8plex); K18(iTRAQ8plex)	0.664607	2	55.99	3	2413.37	-2.68672
vNVSEPDVEDTISILR	1	A0A068E9G6	N-Term(iTRAQ8plex)	1.1357	4	55.95	2	2090.12	-5.65931
eEQHGHQIEAVGR	1	A0A068E468	N-Term(iTRAQ8plex)	1.79591	3	55.94	2	1793.92	-1.6599
nmTSLDFAEITk	1	A0A060MES5	N-Term(iTRAQ8plex); M2(Oxidation); K12(iTRAQ8plex)	1.01575	3	55.94	2	1994.07	-2.05075
eLQIAIEEAQTGNQQPAEk	1	A0A068E7G2	N-Term(iTRAQ8plex); K19(iTRAQ8plex)	0.983459	2	55.92	3	2705.45	-2.29082
aILAGDALLTk	1	A0A090M1K3	N-Term(iTRAQ8plex); K11(iTRAQ8plex)	0.876241	7	55.91	3	1694.07	-1.21105
iIVASDSVGETAELVAR	1	A0A090K801	N-Term(iTRAQ8plex)	1.02211	6	55.9	2	2034.15	6.46344
lLFIGDIVGk	1	A0A060MLF9	N-Term(iTRAQ8plex); K10(iTRAQ8plex)	0.805788	4	55.89	2	1683.06	-1.57506
eLQSLGLDVk	1	A0A060MJL6	N-Term(iTRAQ8plex); K10(iTRAQ8plex)	1.15814	6	55.89	2	1710.02	-4.4896
lANEIVEATGk	1	A0A068E7L4	N-Term(iTRAQ8plex); K11(iTRAQ8plex)	0.87098	4	55.88	3	1753.03	-3.14607
dPETLEAVEYFVk	1	A0A060MEE8	N-Term(iTRAQ8plex); K13(iTRAQ8plex)	0.991077	8	55.87	3	2148.16	-3.27217
vENTFPFITIk	1	A0A068E4W3	N-Term(iTRAQ8plex); K11(iTRAQ8plex)	0.830137	2	55.86	2	1917.12	-3.65576
iYGNDEIGELALAFNNLSk	1	A0A068E878	N-Term(iTRAQ8plex); K19(iTRAQ8plex)	0.739715	2	55.86	2	2689.47	1.94223
eTPVEVEFDQVEkL	1	A7KJG6	N-Term(iTRAQ8plex); K13(iTRAQ8plex)	1.15033	2	55.85	2	2270.23	-2.82462
dLEQAFEDk	1	A0A090K1G1	N-Term(iTRAQ8plex); K9(iTRAQ8plex)	1.24457	3	55.84	2	1702.9	-3.87508
aLTEENLGLNSIDPk	1	A0A090K316	N-Term(iTRAQ8plex); K15(iTRAQ8plex)	1.08702	2	55.84	2	2222.22	-12.2238
qIVNENYPIER	1	A0A068E4V5	N-Term(iTRAQ8plex)	1.26823	4	55.82	3	1678.91	2.85888
tINTLAVDVLDIk	1	A0A060MEH0	N-Term(iTRAQ8plex); K13(iTRAQ8plex)	0.357639	1	55.81	3	2023.22	-0.952996
vDSIQYDPNR	1	A0A060MES5	N-Term(iTRAQ8plex)	1.25926	5	55.78	2	1510.78	-0.0942123
dITEDIATGLNTSYETAEk	1	A0A060MCB5	N-Term(iTRAQ8plex); K19(iTRAQ8plex)	0.941602	10	55.78	3	2679.37	-3.22576
vIGQSGVLDTSR	1	A0A068E8U0	N-Term(iTRAQ8plex)	1.36661	3	55.77	2	1535.87	-0.369313
eTIEQLSLVYYDEk	1	A0A060MM81	N-Term(iTRAQ8plex); K14(iTRAQ8plex)	0.379458	4	55.76	3	2338.25	-4.9652
lQPENSTMAPIYLDNVTVLGk	1	A0A068E7C6	N-Term(iTRAQ8plex); K21(iTRAQ8plex)	0.833007	2	55.76	3	2911.6	-1.50592
aIFLDmDGTILHk	1	A0A068E5M7	N-Term(iTRAQ8plex); M6(Oxidation); K13(iTRAQ8plex)	0.954749	5	55.74	3	2098.18	-3.35194
iAVSEAVTNAVk	1	A0A060MHQ3	N-Term(iTRAQ8plex); K12(iTRAQ8plex)	0.904656	3	55.72	2	1810.09	-0.234488
gENEVLNPGNTDAmVEHLLPk	1	A0A060MED0	N-Term(iTRAQ8plex); M14(Oxidation); K21(iTRAQ8plex)	1.05147	5	55.72	3	2901.52	-1.53922
vLINDDHPF	1	A0A060MLF9	N-Term(iTRAQ8plex)	1.30906	1	55.7	2	1373.73	-2.98439
sAGASAQVLGk	1	A0A060MES5	N-Term(iTRAQ8plex); K11(iTRAQ8plex)	0.989341	8	55.7	2	1596.95	-1.6258
eGELIDLGVENEIVDk	1	A0A068E5A2	N-Term(iTRAQ8plex); K16(iTRAQ8plex)	0.834217	5	55.66	2	2380.3	-2.51752
iVGAILFEQTmDR	1	A5H0E3	N-Term(iTRAQ8plex); M11(Oxidation)	0.917755	18	55.65	3	1812.98	-2.69207
nVLSEDEYNQLMSQLNLESIENk	1	K8DVJ8	N-Term(iTRAQ8plex); K23(iTRAQ8plex)	0.739626	1	55.65	3	3318.71	3.61015
kVLISAPATGDLk	3	Q8L2Q6;I3RTC2;A0A068E6H5	N-Term(iTRAQ8plex); K1(iTRAQ8plex); K13(iTRAQ8plex)			55.64	3	2225.39	-3.73002
aELPEVAELDLVR	1	A0A060MNM5	N-Term(iTRAQ8plex)	0.807113	3	55.63	3	1757.99	-0.78713
nNELTDTSFEEIFR	1	A0A060MH17	N-Term(iTRAQ8plex)	1.36025	3	55.63	2	2018.99	-5.10911
gIDVDFPLSTmTVVTGVSGSGk	1	A0A060MKB6	N-Term(iTRAQ8plex); M11(Oxidation); K22(iTRAQ8plex)	0.604335	1	55.63	3	2791.49	-3.00932
lDVLTEMVEPk	1	A0A068EA17	N-Term(iTRAQ8plex); K11(iTRAQ8plex)	0.721187	7	55.61	2	1882.08	-3.12427
vMSLDMGTVVAGTk	1	A0A068E9M2	N-Term(iTRAQ8plex); K14(iTRAQ8plex)	0.806376	2	55.6	2	2017.12	-4.80062
lQDTVIVLISNVDGk	1	A0A090M188	N-Term(iTRAQ8plex); K15(iTRAQ8plex)	0.77131	9	55.6	2	2222.31	-5.96861
sLEIQPEQNVYmVSGk	1	A0A068E7J7	N-Term(iTRAQ8plex); M12(Oxidation); K16(iTRAQ8plex)	1.25489	5	55.59	2	2446.3	-2.39425
hAVGTVIEAELDk	2	C6ZDJ2;A0A068ECM1	N-Term(iTRAQ8plex); K13(iTRAQ8plex)			55.58	3	1990.14	-2.13818
dLTPIVPAIMPVVYk	1	A0A068EA68	N-Term(iTRAQ8plex); K15(iTRAQ8plex)	0.57932	2	55.56	3	2264.35	-2.17837
amQEYEGQVVQVLcEGSSk	1	A0A068E592	N-Term(iTRAQ8plex); M2(Oxidation); C14(Carbamidomethyl); K19(iTRAQ8plex)	1.02244	1	55.55	3	2766.38	-1.95768
yVAHLVDER	1	A0A060MFJ6	N-Term(iTRAQ8plex)	1.12187	5	55.54	3	1405.77	-0.946835
dVIDILENLk	1	C6ZDH6	N-Term(iTRAQ8plex); K10(iTRAQ8plex)	0.724126	3	55.54	2	1780.06	-3.00992
gDVALFFGLSGTGk	1	A0A090K7G3	N-Term(iTRAQ8plex); K14(iTRAQ8plex)	0.0813349	1	55.54	3	1977.12	-1.25064
vLDTPLAESNIVGTSIGAAmLGk	1	A0A068E5D5	N-Term(iTRAQ8plex); M20(Oxidation); K23(iTRAQ8plex)	1.1458	5	55.53	3	2881.63	4.58719
fADAQDDAAk	1	A0A068E8G6	N-Term(iTRAQ8plex); K10(iTRAQ8plex)	0.756108	1	55.51	2	1659.88	-2.53233
gQEIFDTLSk	1	A0A068E4W2	N-Term(iTRAQ8plex); K10(iTRAQ8plex)	1.02352	4	55.48	2	1745.98	-2.99135
aENLVIVESPAk	1	A0A068E631	N-Term(iTRAQ8plex); K12(iTRAQ8plex)	1.69335	3	55.47	2	1878.12	3.62214
eQYIATAYVGk	1	A0A090K316	N-Term(iTRAQ8plex); K11(iTRAQ8plex)	1.03499	1	55.46	2	1851.04	-6.2339
aEAHINAGAk	2	Q8L2Q6;A0A068E6H5	N-Term(iTRAQ8plex); K10(iTRAQ8plex)			55.43	2	1589.92	-0.119988
dVAMHIAAINPk	1	A0A060MGK3	N-Term(iTRAQ8plex); K12(iTRAQ8plex)	1.30777	7	55.43	2	1888.09	-2.9517
eLENAGADATk	1	A0A068ECE4	N-Term(iTRAQ8plex); K11(iTRAQ8plex)	1.10947	9	55.42	2	1726.94	-3.83353
iELDDTVANILNSAGNLENNk	1	A0A068E8T2	N-Term(iTRAQ8plex); K21(iTRAQ8plex)	0.718822	1	55.41	3	2865.52	-8.39015
mDNVPQLILAGQTDSTALGTk	1	A0A068E4G1	N-Term(iTRAQ8plex); M1(Oxidation); K21(iTRAQ8plex)	1.51061	3	55.4	3	2797.52	0.727806
vFDVIAHAEAk	1	A0A068E2L0	N-Term(iTRAQ8plex); K11(iTRAQ8plex)	0.0862078	2	55.4	2	1808.05	-0.957042
aVEGLSEEQLQQVVIAYEPIWAIGTGk	1	A0A060MLT3	N-Term(iTRAQ8plex); K27(iTRAQ8plex)	0.761952	1	55.39	4	3536.94	-1.37588
dmDGYYLIVQQER	1	A0A068EDS5	N-Term(iTRAQ8plex); M2(Oxidation)	0.903926	1	55.38	2	1949.95	-5.01373
lTVFEDNMLDNIDk	1	A0A060MIE0	N-Term(iTRAQ8plex); K14(iTRAQ8plex)	0.539804	2	55.38	2	2275.2	-2.4956
kYIDNALTEASVSHVEIER	1	A0A060MNZ5	N-Term(iTRAQ8plex); K1(iTRAQ8plex)	1.54077	1	55.37	4	2782.53	2.74969
dIYGEVFTDSIGQEGSk	1	A0A068E8Z3	N-Term(iTRAQ8plex); K17(iTRAQ8plex)	0.359577	6	55.34	2	2453.27	0.0046056
yVVIGHSER	1	A0A060MLT3	N-Term(iTRAQ8plex)	1.47092	15	55.33	3	1363.76	-1.95261
fVFLTGEGAQLER	1	A0A068E214	N-Term(iTRAQ8plex)	0.871714	5	55.31	2	1770.97	-1.76697
lALLQLTDmAk	1	A0A068E4G1	N-Term(iTRAQ8plex); M9(Oxidation); K11(iTRAQ8plex)	1.3167	15	55.31	2	1841.1	-2.17038
fTQEALDVLSQk	1	A0A068E5Y8	N-Term(iTRAQ8plex); K12(iTRAQ8plex)	0.624346	7	55.29	3	1987.13	-2.27198
iAVLTGVGLk	1	A0A068E984	N-Term(iTRAQ8plex); K10(iTRAQ8plex)	1.09779	5	55.28	2	1579.03	-4.6324
emDYLDIDQDmAQR	1	A7IY62	N-Term(iTRAQ8plex); M2(Oxidation); M11(Oxidation)	1.44699	3	55.27	2	2078.93	-0.631123
nMLGLVcDPVAGLVEVPcVk	1	A0A060MLA1	N-Term(iTRAQ8plex); C7(Carbamidomethyl); C18(Carbamidomethyl); K20(iTRAQ8plex)	0.770477	2	55.27	3	2778.5	-4.85287
lLNLSDILHER	1	A0A068E9G6	N-Term(iTRAQ8plex)	1.46515	1	55.27	3	1626.95	-1.68699
lLESEVSQLHNR	1	A0A068E3T9	N-Term(iTRAQ8plex)	1.04431	5	55.27	3	1728.95	-0.922071
qLEQLITLTGNDLNLVSR	1	A0A060MG31	N-Term(iTRAQ8plex)	0.968494	2	55.25	2	2331.32	0.863433
sNTYNTIQDDQPNFINDVLAVEGIk	1	A0A068E894	N-Term(iTRAQ8plex); K25(iTRAQ8plex)	1.31219	1	55.24	3	3416.78	0.869976
dITEASDGVVIGSEIVk	1	A0A090M239	N-Term(iTRAQ8plex); K17(iTRAQ8plex)	1.34012	2	55.21	2	2340.31	-0.454079
nPmIDEVIQQkPR	1	A0A068E635	N-Term(iTRAQ8plex); M3(Oxidation); K11(iTRAQ8plex)	1.1828	3	55.21	3	2192.23	-2.65484
lGEVALVPDDSPISNR	1	A0A068E3P7	N-Term(iTRAQ8plex)	1.16209	6	55.2	2	1986.08	-2.34118
vGGSNYQVPVEVRPER	1	A0A060ME53	N-Term(iTRAQ8plex)	1.59551	14	55.18	2	2090.13	-1.74015
gIEIGDSIVPDTTFTQLSEFR	1	A0A068EB67	N-Term(iTRAQ8plex)	1.16483	1	55.18	2	2629.36	-1.24235
dAVGTGAYDHNGIIQEATR	1	A0A068E6I6	N-Term(iTRAQ8plex)	1.39476	4	55.17	2	2292.15	0.700168
tELQNDENVLLFGEDVGVNGGVFR	1	A0A060MMF4	N-Term(iTRAQ8plex)	1.19215	1	55.15	2	2925.47	-5.88677
iIETIEALGITR	1	A0A068E681	N-Term(iTRAQ8plex)	0.407926	2	55.14	3	1632.98	-2.14424
fEGTEDAVETILEAIk	1	A7KJI9	N-Term(iTRAQ8plex); K16(iTRAQ8plex)	1.0385	7	55.14	2	2373.3	-2.3358
vTSIQTLEDVk	1	A0A090K3G3	N-Term(iTRAQ8plex); K11(iTRAQ8plex)	1.0887	4	55.13	2	1841.08	-2.32026
sNATELLNEIR	1	A0A068E6R4	N-Term(iTRAQ8plex)	0.997338	3	55.12	3	1563.86	-0.472987
iAVLTSGGDSPGmNAAVR	1	A0A060MH17	N-Term(iTRAQ8plex); M13(Oxidation)	1.66473	3	55.12	3	2036.07	-2.94415
gYSNQEIASASHITIk	1	A0A060MHH1	N-Term(iTRAQ8plex); K16(iTRAQ8plex)	1.19625	3	55.11	3	2327.27	-4.28903
iSEAQLITVVTNk	1	A0A090K2B1	N-Term(iTRAQ8plex); K13(iTRAQ8plex)	1.11643	2	55.1	2	2024.21	-5.28823
lNQYFNEATQNPIYk	1	A7KJH9	N-Term(iTRAQ8plex); K15(iTRAQ8plex)	0.698098	2	55.09	2	2451.31	0.473682
sLGATVEEVSLPNTk	1	A0A060MHI7	N-Term(iTRAQ8plex); K15(iTRAQ8plex)	1.00194	6	55.07	2	2153.22	-3.55149
lLDAQQIEAIVER	1	A0A068E8U0	N-Term(iTRAQ8plex)	0.855965	2	55.05	3	1802.03	0.43731
dLVSEVTNAVEk	1	A0A068E533	N-Term(iTRAQ8plex); K12(iTRAQ8plex)	0.34954	2	55.05	3	1912.08	-1.479
nTYGTGGFMLMNTGEEAVTSk	1	A0A068E5X7	N-Term(iTRAQ8plex); K21(iTRAQ8plex)	0.987129	4	55.02	3	2816.4	-0.70043
gAYVVFESDk	1	A0A068ECD9	N-Term(iTRAQ8plex); K10(iTRAQ8plex)	1.04787	1	55	2	1722.94	-4.22963
tGIEVDDIIDYTk	1	A0A068E7X4	N-Term(iTRAQ8plex); K13(iTRAQ8plex)	0.929399	3	55	2	2090.15	-1.05538
sTDLVIAGEDAGSk	1	A0A090K729	N-Term(iTRAQ8plex); K14(iTRAQ8plex)	0.991911	3	54.97	2	1971.08	-2.23685
eIDDVTSINEVk	1	A0A068E395	N-Term(iTRAQ8plex); K12(iTRAQ8plex)	0.821137	4	54.95	3	1970.08	-5.08454
gLDINELTLEER	1	A0A060MKY2	N-Term(iTRAQ8plex)	1.24787	5	54.94	3	1705.93	0.269236
nLTSILNNNELIENLVDPk	1	A0A068E4F8	N-Term(iTRAQ8plex); K19(iTRAQ8plex)	0.669011	2	54.93	3	2761.56	0.193802
kDELLESLNEGDVIEGk	1	C6ZDI5	N-Term(iTRAQ8plex); K1(iTRAQ8plex); K17(iTRAQ8plex)	0.871694	7	54.92	3	2800.57	-1.67363
nGDSVAQSYDmIDNAPEEk	1	A0A068EEK7	N-Term(iTRAQ8plex); M11(Oxidation); K19(iTRAQ8plex)	1.3625	11	54.91	3	2707.29	-3.097
sVISPIIITNSDNTSSISVSDVTTVTk	1	A0A068E754	N-Term(iTRAQ8plex); K27(iTRAQ8plex)	0.92695	7	54.91	3	3386.88	1.67995
lNEYIVGQDDAk	2	A0A090K3E4;A0A068ECN8	N-Term(iTRAQ8plex); K12(iTRAQ8plex)			54.87	2	1973.08	-2.4786
nADITEDDLk	1	A0A068ECN3	N-Term(iTRAQ8plex); K10(iTRAQ8plex)	1.35121	5	54.85	2	1741.94	-2.7644
eLEEIEAEk	1	A0A090K4T6	N-Term(iTRAQ8plex); K9(iTRAQ8plex)	1.21991	6	54.84	2	1697.93	-6.02212
nIIYPLLEEMDLR	1	A0A068E888	N-Term(iTRAQ8plex)	0.55867	1	54.84	3	1923.06	0.39558
nNVDVLTLTATPIPR	1	A0A068EER8	N-Term(iTRAQ8plex)	1.3493	2	54.83	3	1928.11	-1.40878
fAEScGGVGYTLk	1	A0A068E4G1	N-Term(iTRAQ8plex); C5(Carbamidomethyl); K13(iTRAQ8plex)	1.26126	2	54.83	2	1997.05	-3.82677
nSELAEVGAGIGIGGNVIDk	1	A0A068E2S9	N-Term(iTRAQ8plex); K20(iTRAQ8plex)	1.08311	1	54.83	3	2521.4	-1.39725
lSGVGSVEIADk	1	A0A068EFC2	N-Term(iTRAQ8plex); K12(iTRAQ8plex)	0.931226	2	54.82	2	1783.04	-1.79092
qIQSLNIVNEk	1	A0A068E4W9	N-Term(iTRAQ8plex); K11(iTRAQ8plex)	0.895538	4	54.8	2	1894.12	-2.48045
dGLNSDcILLFSER	1	A0A068E9V9	N-Term(iTRAQ8plex); C7(Carbamidomethyl)	1.19532	1	54.77	2	1942.98	-3.56492
sISDLVSLNEDDYVVR	1	A0A060MLX3	N-Term(iTRAQ8plex)	0.827807	3	54.76	2	2128.11	0.521062
mEEDGLFEVLPk	1	A0A068E7K7	N-Term(iTRAQ8plex); K12(iTRAQ8plex)	0.8101	3	54.75	2	2015.09	-3.11594
eAQFVYGTTDVEHPGVAk	1	A0A068EF75	N-Term(iTRAQ8plex); K18(iTRAQ8plex)	1.30698	6	54.75	2	2556.35	-2.9469
nLVVGYVQSIAAHPDADk	1	A0A068E7X4	N-Term(iTRAQ8plex); K18(iTRAQ8plex)	1.18954	4	54.75	3	2505.39	-0.73734
iNTTNDGLYTTVYDQNGk	2	A0A090K347;A0A068EDB8	N-Term(iTRAQ8plex); K18(iTRAQ8plex)			54.74	3	2625.35	-2.60147
aDSGEVIQTLSk	1	A0A068ECD9	N-Term(iTRAQ8plex); K12(iTRAQ8plex)	1.13674	14	54.72	2	1856.05	-3.04262
eDIIYTIQSNELER	1	A0A068EE17	N-Term(iTRAQ8plex)	0.860623	3	54.72	2	2027.06	-0.977956
eTEINADDFASk	1	A0A068ECV6	N-Term(iTRAQ8plex); K12(iTRAQ8plex)	0.728563	3	54.69	3	1948	-3.85604
lVENNAVLGAk	1	A0A090JZD9	N-Term(iTRAQ8plex); K11(iTRAQ8plex)	0.416983	5	54.66	2	1736.05	-3.38745
tVELVVTETEPGIk	1	A0A068EBY1	N-Term(iTRAQ8plex); K14(iTRAQ8plex)	0.996707	12	54.65	3	2123.24	-0.993286
qLNEEAPYEYVSk	1	A7KJH5	N-Term(iTRAQ8plex); K13(iTRAQ8plex)	1.13482	4	54.65	2	2178.15	-0.912807
iALAmIEEAEk	1	A0A068EEQ7	N-Term(iTRAQ8plex); M5(Oxidation); K11(iTRAQ8plex)	0.612818	3	54.64	2	1842.04	-2.96893
aPAIFVIQNNNYAISTPR	1	A0A060MKZ9	N-Term(iTRAQ8plex)	0.914945	2	54.64	2	2293.26	0.477507
gIIYVDEIDk	1	A0A068E473	N-Term(iTRAQ8plex); K10(iTRAQ8plex)	1.13103	7	54.63	2	1773.02	-1.24665
vETAMIENR	1	A0A068EBY1	N-Term(iTRAQ8plex)	1.57379	3	54.6	3	1366.73	-1.34929
sNDPVVYLEHMk	1	A0A060MMF4	N-Term(iTRAQ8plex); K12(iTRAQ8plex)	0.898093	7	54.6	3	2040.1	-1.84803
lDELVATGYPVLLATSR	1	A0A090KBB4	N-Term(iTRAQ8plex)	0.941592	2	54.59	2	2122.2	-4.75393
aIEDSILDPEk	1	A7KJI0	N-Term(iTRAQ8plex); K11(iTRAQ8plex)	0.77651	5	54.54	2	1838.03	-3.50389
mNPLALDLNEk	1	C6ZDH9	N-Term(iTRAQ8plex); K11(iTRAQ8plex)	1.00103	1	54.54	2	1866.06	-2.79696
aSSVANDTNHSYTTR	1	A7IY69	N-Term(iTRAQ8plex)	1.59186	5	54.54	3	1927.94	-1.65457
aLDEMNmVVEGIYTTk	1	A0A068EC13	N-Term(iTRAQ8plex); M7(Oxidation); K16(iTRAQ8plex)	0.915838	3	54.54	3	2438.26	-4.8348
qANDSELQLNNk	1	A5H0F4	N-Term(iTRAQ8plex); K12(iTRAQ8plex)	0.922541	6	54.53	2	1982.07	-3.37709
amEDSGVISPVVDLDIk	1	A0A068E8H8	N-Term(iTRAQ8plex); M2(Oxidation); K17(iTRAQ8plex)	1.29487	2	54.53	2	2412.32	2.4069
lDISSDSHPFYTGR	1	A0A060MQ55	N-Term(iTRAQ8plex)	1.26877	14	54.52	3	1898.95	-0.530637
nFGGETFESAk	1	A0A090K3S3	N-Term(iTRAQ8plex); K11(iTRAQ8plex)	1.6871	15	54.5	2	1794.94	-2.50599
iFENTANEmQGTTLEVQHR	1	A0A068E7D1	N-Term(iTRAQ8plex); M9(Oxidation)	0.79881	2	54.5	3	2538.24	-6.10762
gTTTEDIAQSISPGLR	1	A0A068E4V5	N-Term(iTRAQ8plex)	1.4184	8	54.49	3	1950.04	-4.10099
qNLVEELQSFLDk	1	A0A090M461	N-Term(iTRAQ8plex); K13(iTRAQ8plex)	0.531221	1	54.48	3	2171.21	-2.37067
dYSQEGFLEAFYAEEGSk	1	A0A068E478	N-Term(iTRAQ8plex); K18(iTRAQ8plex)	0.752486	1	54.48	3	2678.31	-1.0444
iEQMIQDLHk	1	A0A068E5B4	N-Term(iTRAQ8plex); K10(iTRAQ8plex)	0.632229	5	54.43	2	1863.06	-1.92488
yNIDDTFDAVFk	1	A0A068E614	N-Term(iTRAQ8plex); K12(iTRAQ8plex)	0.85424	1	54.41	2	2056.08	-2.72953
mANQEQIIEAIk	1	A0A068E9H7	N-Term(iTRAQ8plex); M1(Oxidation); K12(iTRAQ8plex)	2.01286	1	54.4	2	2012.13	-2.01368
vTNTGGTIVFDPNVR	1	A0A068EAP0	N-Term(iTRAQ8plex)	1.49789	2	54.39	2	1894.03	-2.84339
aIVDVVVIPVGTDGPSVSk	1	Q56200	N-Term(iTRAQ8plex); K19(iTRAQ8plex)	1.12264	3	54.39	2	2460.46	1.38324
fLIIGTGGIFNDADVIk	1	A0A068E970	N-Term(iTRAQ8plex); K17(iTRAQ8plex)	0.756285	2	54.38	3	2401.39	-2.87439
mHEQDFNLLEGR	1	A0A068E8V5	N-Term(iTRAQ8plex)	0.98177	2	54.38	3	1792.89	-1.90718
gALDTSGVDGRR	1	A0A060MAS8	N-Term(iTRAQ8plex)	1.32172	3	54.36	2	1507.81	-2.93801
qLLDAYQIk	2	A0A090K645;A0A068E453	N-Term(iTRAQ8plex); K9(iTRAQ8plex)			54.35	2	1700.02	2.38131
lEGAHLEYEk	1	C6ZDJ5	N-Term(iTRAQ8plex); K10(iTRAQ8plex)	1.0973	7	54.35	2	1797	-2.92076
lFGEYLLNAQGEDVVAGIR	1	A0A090JZ91	N-Term(iTRAQ8plex)	0.590026	2	54.35	2	2368.28	-1.93737
qLAAIYLASGIDPEk	1	A0A068EDE2	N-Term(iTRAQ8plex); K15(iTRAQ8plex)	0.81999	1	54.3	2	2197.26	-4.35377
dGFGVHDVDHIAGR	1	A0A060MH60	N-Term(iTRAQ8plex)	1.37197	14	54.28	4	1798.91	-1.49967
dEPLQFQTALLDYSDYLGR	1	A0A068E941	N-Term(iTRAQ8plex)	1.24859	1	54.26	3	2548.28	-2.56857
eAEELLLAEAPVAPVYQk	1	A0A090K9X7	N-Term(iTRAQ8plex); K18(iTRAQ8plex)	0.769907	2	54.26	2	2578.46	-0.0440057
vIFNEIIPDSFAYINEPTQTNLENk	1	A0A068EEL4	N-Term(iTRAQ8plex); K25(iTRAQ8plex)	0.824115	3	54.26	3	3517.87	0.024901
lTNVIIENASk	1	A0A090K1M5	N-Term(iTRAQ8plex); K11(iTRAQ8plex)	0.97678	3	54.23	2	1810.08	-2.58933
sDVNNTEDYGAGQIQVLEGLEAVR	1	A0A068E862	N-Term(iTRAQ8plex)	1.04805	1	54.2	3	2881.44	-1.8557
vVTNTGQVcTAGTR	1	A0A068EAI7	N-Term(iTRAQ8plex); C9(Carbamidomethyl)	0.78638	4	54.17	2	1767.93	-1.30204
sLVNEVGEGNSTk	1	A0A068E3R9	N-Term(iTRAQ8plex); K13(iTRAQ8plex)	1.02264	1	54.17	2	1942.07	-2.42217
lVEEAPSPILTEEk	1	A0A068E4S2	N-Term(iTRAQ8plex); K14(iTRAQ8plex)	0.998641	4	54.17	2	2163.23	-3.86833
aISVGIPGIQVDGmDALAVYQATk	1	A0A060MKZ9	N-Term(iTRAQ8plex); M14(Oxidation); K24(iTRAQ8plex)	0.61759	2	54.16	3	3041.67	-1.91497
aVIISTGAEYk	1	A0A068EDQ4	N-Term(iTRAQ8plex); K11(iTRAQ8plex)	0.952474	4	54.15	2	1760.03	-4.50925
eELEQVVQDLSTk	1	A5H0F2	N-Term(iTRAQ8plex); K13(iTRAQ8plex)	0.974796	7	54.15	2	2126.17	-3.97562
eILINEVFYVATEAk	1	A0A068E3C7	N-Term(iTRAQ8plex); K15(iTRAQ8plex)	0.735905	2	54.15	3	2347.33	-1.69996
tLLAQGNHDIIk	1	A0A068E2S8	N-Term(iTRAQ8plex); K12(iTRAQ8plex)	0.5553	4	54.15	2	1931.15	0.778563
lYPSLLSADFLNLQQELk	1	A0A068E5H5	N-Term(iTRAQ8plex); K18(iTRAQ8plex)	0.542066	1	54.13	3	2700.54	-2.65702
qQFEVPVQAAVGQk	1	A0A060MHK6	N-Term(iTRAQ8plex); K14(iTRAQ8plex)	1.12142	3	54.12	2	2137.22	-0.642093
aNLTPDDVDmFVPHQANIR	1	A0A068E6T2	N-Term(iTRAQ8plex); M10(Oxidation)	1.27161	10	54.11	3	2473.24	-1.36182
sLLTEEEkQEVAPk	1	A0A068ECN8	N-Term(iTRAQ8plex); K8(iTRAQ8plex); K14(iTRAQ8plex)	0.845097	2	54.11	2	2513.45	-2.51327
gALQDTIYQLmGGVR	1	A0A068EEZ5	N-Term(iTRAQ8plex); M11(Oxidation)	0.697678	2	54.09	2	1942.03	-2.18527
vASQQLINSELQAYDVMk	1	A0A090K4W3	N-Term(iTRAQ8plex); K18(iTRAQ8plex)	1.09018	1	54.08	3	2645.43	-3.92829
iVEEVMNAVSIPVMAk	1	A0A060MKY2	N-Term(iTRAQ8plex); K16(iTRAQ8plex)	0.611816	3	54.06	3	2338.33	-2.42367
nDTmNLYDIIDEFk	1	A0A068EAI4	N-Term(iTRAQ8plex); M4(Oxidation); K14(iTRAQ8plex)	1.70502	1	54.06	3	2355.19	-3.56016
dLQDITLLGNQNNk	1	A0A090M3U2	N-Term(iTRAQ8plex); K14(iTRAQ8plex)	1.0966	2	54.05	2	2194.23	-1.33697
tAIAEGLAQAIVNNEVPETLk	1	A0A068E9M2	N-Term(iTRAQ8plex); K21(iTRAQ8plex)	0.882102	9	54.04	4	2789.59	0.293219
eVINEVDYFHALDR	1	A0A068E5L3	N-Term(iTRAQ8plex)	1.3708	2	54.02	3	2024.04	-1.7513
lEQFNPGGSIk	1	A0A068E2T4	N-Term(iTRAQ8plex); K11(iTRAQ8plex)	1.22341	1	54.01	2	1798.03	-3.61679
mLIDNPILLk	1	A0A068E4L8	N-Term(iTRAQ8plex); K10(iTRAQ8plex)	0.835576	1	53.98	2	1778.1	-2.84291
iLELTMTHGAR	1	A0A068EFC2	N-Term(iTRAQ8plex)	0.806009	2	53.97	3	1545.87	0.342002
lLDLGAPGIIVQNEk	1	A0A068EEL4	N-Term(iTRAQ8plex); K15(iTRAQ8plex)	1.04245	6	53.95	2	2188.31	-3.11543
tTYcGLVTESLLDQEVILk	1	A0A068E511	N-Term(iTRAQ8plex); C4(Carbamidomethyl); K19(iTRAQ8plex)	0.928146	1	53.94	2	2790.54	0.0266924
fEEEQESLLNQTATLk	1	A0A068E8T4	N-Term(iTRAQ8plex); K16(iTRAQ8plex)	1.32843	2	53.93	2	2488.32	-8.14447
qEIMDIANNk	1	A0A068E5B4	N-Term(iTRAQ8plex); K10(iTRAQ8plex)	0.953488	2	53.91	2	1783.98	-1.20775
dIVINSIGETmDLYGVNR	1	A0A060MQM0	N-Term(iTRAQ8plex); M11(Oxidation)	0.951379	3	53.91	2	2329.2	-1.13875
vQQLGPNEDEVELQk	1	A0A068E473	N-Term(iTRAQ8plex); K15(iTRAQ8plex)	1.03537	6	53.91	3	2334.27	-2.85611
lAYEINDFSEGYYNIVR	1	C6ZDG4	N-Term(iTRAQ8plex)	0.708109	4	53.91	2	2370.18	-5.67337
vEPELLYQAWTDQR	1	A0A060MIG1	N-Term(iTRAQ8plex)	0.901773	2	53.9	3	2052.07	-0.0563737
aTLETIEEYLIAIk	1	A0A090K7P3	N-Term(iTRAQ8plex); K14(iTRAQ8plex)	0.354389	2	53.88	3	2215.3	-2.23246
tLIEQSAQQVk	1	A0A090K3I0	N-Term(iTRAQ8plex); K11(iTRAQ8plex)	0.334364	4	53.86	2	1853.1	5.13874
qLDIPVIGIGAGk	1	A0A090K3D2	N-Term(iTRAQ8plex); K13(iTRAQ8plex)	1.25437	4	53.86	3	1889.17	-1.51708
tVVcVVSGGNNDINR	1	A0A060MNE6	N-Term(iTRAQ8plex); C4(Carbamidomethyl)	0.732141	1	53.85	2	1907.99	0.13905
nVGIESQSEQDYLk	1	A0A068EEW5	N-Term(iTRAQ8plex); K14(iTRAQ8plex)	0.861452	2	53.85	2	2218.18	0.668785
sLGNGVDPmDVIEEYGADSLR	1	A0A068E485	N-Term(iTRAQ8plex); M9(Oxidation)	0.921159	4	53.84	2	2557.23	-2.05998
lSSIEAEISEIk	1	A0A090K2B1	N-Term(iTRAQ8plex); K12(iTRAQ8plex)	0.667268	3	53.83	2	1927.12	-0.847418
iIVVGGGLAGLMSTIk	1	A0A068E6D5	N-Term(iTRAQ8plex); K16(iTRAQ8plex)	0.442475	1	53.83	3	2137.33	0.892946
qNHTPSEQQDSNSEDVNLATDSk	1	A0A068E608	N-Term(iTRAQ8plex); K23(iTRAQ8plex)	1.78354	1	53.83	3	3152.51	-2.12565
lSIIVQTAEPAk	1	A0A060MEE0	N-Term(iTRAQ8plex); K12(iTRAQ8plex)	0.633519	2	53.79	3	1878.15	-2.59372
iALDHIDEIIR	1	A0SJA2	N-Term(iTRAQ8plex)	0.887631	3	53.79	3	1611.93	-1.53528
tVLSDAHPYNIGNLGk	1	A0A068E4G1	N-Term(iTRAQ8plex); K16(iTRAQ8plex)	1.35538	5	53.78	3	2307.29	-2.57469
gINFMEPGTEVYEGmVVGEHNR	1	A0A068E941	N-Term(iTRAQ8plex); M15(Oxidation)	1.0873	1	53.78	3	2785.32	-2.00065
smPQALFVVDPR	1	A0A068E7K7	N-Term(iTRAQ8plex); M2(Oxidation)	1.55661	4	53.77	2	1679.91	-2.06975
tALENVMEGLITVk	1	A0A090JYK4	N-Term(iTRAQ8plex); K14(iTRAQ8plex)	0.68554	1	53.76	3	2126.23	-3.02339
sMQEGELcFGNEPLLR	1	A0A090K0J9	N-Term(iTRAQ8plex); C8(Carbamidomethyl)	0.99696	2	53.76	2	2184.07	0.173358
mDQSQSLSAYEVVNDWEFEk	1	A0A090K2P6	N-Term(iTRAQ8plex); K20(iTRAQ8plex)	0.910148	1	53.76	3	3013.45	-7.03482
eGRPSDEATLTAR	1	C6ZDJ1	N-Term(iTRAQ8plex)	1.4783	4	53.76	2	1706.89	-2.0873
nNLVTAPVGTTLEEAEk	1	A0A068EEZ5	N-Term(iTRAQ8plex); K17(iTRAQ8plex)	0.911859	10	53.75	3	2394.33	-0.959468
lNPGVEAHTHEFIQTGQEDSk	1	A0A068E8C6	N-Term(iTRAQ8plex); K21(iTRAQ8plex)	0.982953	2	53.75	4	2945.52	-1.8263
mILGLALIPSk	1	A0A060MM81	N-Term(iTRAQ8plex); K11(iTRAQ8plex)	0.323331	5	53.74	2	1764.13	-0.436803
vAVIGQTGNLTPADk	1	A0A060MIS2	N-Term(iTRAQ8plex); K15(iTRAQ8plex)	1.28846	8	53.74	3	2092.22	0.312224
vVDVAVQIGQLLk	1	A0A060MH08	N-Term(iTRAQ8plex); K13(iTRAQ8plex)	0.0898806	2	53.73	3	1990.25	-0.0366725
gWEVIDEEQAIELAQEk	1	A0A060MGD0	N-Term(iTRAQ8plex); K17(iTRAQ8plex)	0.874866	3	53.71	2	2595.37	-3.96357
dIScNLGSLNIVNVmESGk	1	A0A090K3V9	N-Term(iTRAQ8plex); C4(Carbamidomethyl); M15(Oxidation); K19(iTRAQ8plex)	1.22927	2	53.71	2	2674.41	2.50358
gVEIVTEAmAk	1	A7KJJ3	N-Term(iTRAQ8plex); M9(Oxidation); K11(iTRAQ8plex)	0.998006	11	53.69	3	1772	-2.6806
iQGDANVFVFPSLEAGNIGYk	1	A7KJJ6	N-Term(iTRAQ8plex); K21(iTRAQ8plex)	0.752837	5	53.68	3	2847.54	-3.39972
sLGNFVLVHDIIk	1	A0A068E9K7	N-Term(iTRAQ8plex); K13(iTRAQ8plex)	0.552449	3	53.68	3	2063.24	-2.55022
aFDIIVNDEAVDDTAk	1	A0A090M1K3	N-Term(iTRAQ8plex); K16(iTRAQ8plex)	0.848707	4	53.65	3	2344.24	-4.29579
vIYAANLMIEk	1	A0A090M1F2	N-Term(iTRAQ8plex); K11(iTRAQ8plex)	1.04497	2	53.62	2	1873.1	-4.58204
aQDDYASDNDNSNER	1	A0A068E2P5	N-Term(iTRAQ8plex)	1.27358	1	53.61	2	2017.86	-0.515729
dGSLGFLVIQLSDVNSEk	1	A0A060MLX3	N-Term(iTRAQ8plex); K18(iTRAQ8plex)	0.683427	2	53.61	3	2529.4	-1.96981
aGIITGLPDAYGR	1	A0A090M0S8	N-Term(iTRAQ8plex)	1.00793	5	53.59	2	1607.9	-2.33478
tLVSDIVYVPFk	1	A0A090K6C8	N-Term(iTRAQ8plex); K12(iTRAQ8plex)	0.965593	1	53.59	2	1989.19	0.764881
aQIEETDSEFDkEk	1	A0A060MHM1	N-Term(iTRAQ8plex); K12(iTRAQ8plex); K14(iTRAQ8plex)	1.099	9	53.58	3	2581.38	0.406003
sGYLVITSDk	1	A7KJI4	N-Term(iTRAQ8plex); K10(iTRAQ8plex)	0.830304	3	53.57	2	1690.98	-1.37348
qLNIDVTNTPk	1	C6ZDH5	N-Term(iTRAQ8plex); K11(iTRAQ8plex)	0.732903	2	53.57	2	1851.08	-1.30479
sLEIQPEQNVYMVSGk	1	A0A068E7J7	N-Term(iTRAQ8plex); K16(iTRAQ8plex)	1.04721	3	53.57	2	2430.33	4.33782
aLSDQTQFIVITHR	1	A0A068E8T4	N-Term(iTRAQ8plex)	1.86722	1	53.57	3	1933.08	-1.26067
gDENFVADGLSFDEMk	1	A0A090K6F8	N-Term(iTRAQ8plex); K16(iTRAQ8plex)	1.17133	2	53.55	2	2382.16	-4.53767
vDTIFVVGNNSR	1	A0A068E389	N-Term(iTRAQ8plex)	1.24774	3	53.53	3	1624.89	-2.27287
lTTAFDTIYELAQNR	1	A0A068E6U4	N-Term(iTRAQ8plex)	0.537788	2	53.53	2	2060.1	0.767357
aMIVGIPNVGk	1	A0A068E635	N-Term(iTRAQ8plex); K11(iTRAQ8plex)	0.815399	2	53.52	2	1707.04	-5.10414
vVGNSGQVcIAGSR	1	A0A060MK74	N-Term(iTRAQ8plex); C9(Carbamidomethyl)	1.68767	5	53.52	3	1707.91	-1.56902
nYEQLFNEk	1	A0A068E681	N-Term(iTRAQ8plex); K9(iTRAQ8plex)	0.644434	1	53.51	2	1792.97	-1.87261
vGVVSSNNEIYk	1	A0A068E539	N-Term(iTRAQ8plex); K12(iTRAQ8plex)	1.2851	2	53.49	2	1917.09	-0.591753
qLIEEDGQEYEGELDR	1	A0A060MJL6	N-Term(iTRAQ8plex)	1.2389	2	53.49	2	2227.05	-5.65971
sAPAEGDGEIHk	1	A0A068E8A6	N-Term(iTRAQ8plex); K12(iTRAQ8plex)	0.866158	3	53.45	3	1818.98	-1.88804
vLVAmDEFNGIISSYQANR	1	A0A068E743	N-Term(iTRAQ8plex); M5(Oxidation)	1.20786	1	53.43	3	2447.25	-1.83728
lINEEGPAHHR	1	A0A060MCF1	N-Term(iTRAQ8plex)	1.90679	3	53.42	3	1576.85	-1.5519
fQNTAVEINQDYLEQk	1	A0A068E2K5	N-Term(iTRAQ8plex); K16(iTRAQ8plex)	1.08036	2	53.42	2	2548.35	-0.284233
fDmTETEVHDLR	1	A0A090K7L9	N-Term(iTRAQ8plex); M3(Oxidation)	1.30149	3	53.42	3	1812.87	-2.26663
lLLNADDPFVSR	1	A0A068EAU3	N-Term(iTRAQ8plex)	1.04171	2	53.4	3	1663.93	0.0984589
nAGVDmTTPEPIEQAcQVFEQk	1	A0A068E9F8	N-Term(iTRAQ8plex); M6(Oxidation); C16(Carbamidomethyl); K22(iTRAQ8plex)	1.13869	1	53.4	3	3116.54	-2.75367
gVGDSTDVVQk	1	A0A068E6L6	N-Term(iTRAQ8plex); K11(iTRAQ8plex)	0.96062	2	53.39	3	1712.95	-8.99082
lDAGDGFQGAEISPYYDSLLVk	1	A0A068E933	N-Term(iTRAQ8plex); K22(iTRAQ8plex)	0.774983	3	53.38	2	2966.55	-4.18461
dVEQYFLGDSEYk	1	A0A060MEM3	N-Term(iTRAQ8plex); K13(iTRAQ8plex)	1.08048	4	53.36	2	2201.11	-5.50008
eDPEYTDVVDLDLSTVEPSLSGPk	1	A0A090K2B3	N-Term(iTRAQ8plex); K24(iTRAQ8plex)	0.691	1	53.36	3	3213.65	-1.72648
iGTPIVAANEk	1	A0A068E6A9	N-Term(iTRAQ8plex); K11(iTRAQ8plex)	1.17607	13	53.34	2	1721.03	-7.22639
gEYIINWDPIAR	1	A0A068E485	N-Term(iTRAQ8plex)	0.96422	2	53.34	3	1750.94	-0.0605696
lSSIDQFEQIINENk	1	A0A068EDS5	N-Term(iTRAQ8plex); K15(iTRAQ8plex)	0.746527	3	53.32	3	2386.3	-2.35021
tVLQNVYNTLk	1	A0A068E4D7	N-Term(iTRAQ8plex); K11(iTRAQ8plex)	0.815616	8	53.3	3	1901.13	-2.37856
sILINMIk	1	A0A060MCB5	N-Term(iTRAQ8plex); K8(iTRAQ8plex)	0.648998	4	53.29	2	1539.97	-3.56964
eLVVTNSIQLDESR	1	A0A068E9P2	N-Term(iTRAQ8plex)	1.21815	5	53.29	2	1907.03	-2.63881
qFNQIQEFIk	1	A0A060MK74	N-Term(iTRAQ8plex); K10(iTRAQ8plex)	1.20776	5	53.28	3	1903.08	-2.77155
iTGASFEAVGLPDcIQQGk	1	A0A068E654	N-Term(iTRAQ8plex); C14(Carbamidomethyl); K19(iTRAQ8plex)	1.09324	1	53.27	2	2599.4	-1.74784
sPEDVVAIGDSVk	1	C6ZDI5	N-Term(iTRAQ8plex); K13(iTRAQ8plex)	1.14012	13	53.23	2	1924.08	-3.68851
aGLGmTQGILNLVPAAR	1	A0A060MEE8	N-Term(iTRAQ8plex); M5(Oxidation)	0.843033	2	53.23	2	2002.14	-0.989932
mIIAIVQDQDSQELSDk	1	A0A060MHF2	N-Term(iTRAQ8plex); M1(Oxidation); K17(iTRAQ8plex)	0.975847	2	53.22	3	2557.36	-2.89939
vmVEASTDEDAQR	1	A0A068EAG6	N-Term(iTRAQ8plex); M2(Oxidation)	1.43227	3	53.21	2	1770.84	-2.62747
gRVEHVESNEVLVR	1	A0A060MJL6	N-Term(iTRAQ8plex)	1.48119	3	53.21	4	1927.06	-2.73756
iDAPDAEDMQFk	1	A0A068ED46	N-Term(iTRAQ8plex); K12(iTRAQ8plex)	0.984478	12	53.2	3	1988.02	-4.09057
aYEGDVIGLVGINGSGk	1	A0A068E6U7	N-Term(iTRAQ8plex); K17(iTRAQ8plex)	1.01651	2	53.2	2	2257.26	-2.24523
aILDGEYDHIPEDAFR	1	A7KJI3	N-Term(iTRAQ8plex)	1.18991	8	53.18	3	2165.08	-0.935886
aAELQHGTIPELEk	1	A0A068E9G6	N-Term(iTRAQ8plex); K14(iTRAQ8plex)	1.53931	3	53.14	2	2144.21	-2.43896
lGTSFISTGEDk	1	A0A090LZT4	N-Term(iTRAQ8plex); K12(iTRAQ8plex)	0.80908	1	53.13	2	1863.03	-2.01578
eDLLDALEQLYQR	1	A0A068E3A9	N-Term(iTRAQ8plex)	0.869088	1	53.1	3	1910.01	-4.15117
eATGVDFFNIQSDDEAk	1	A0A068EAS2	N-Term(iTRAQ8plex); K17(iTRAQ8plex)	0.994193	4	53.1	3	2494.25	-2.84209
mLLAAESLPLNIGFTGk	1	A0A068E2U1	N-Term(iTRAQ8plex); K17(iTRAQ8plex)	0.77375	3	53.09	2	2383.38	-1.74317
iANVMDNSGELGQSELAINPPk	1	A0A068EF10	N-Term(iTRAQ8plex); K22(iTRAQ8plex)	0.875465	1	53.08	3	2905.55	-1.55601
tVLSNLEQPk	1	A0A060MNZ8	N-Term(iTRAQ8plex); K10(iTRAQ8plex)	1.07639	12	53.07	2	1737.04	1.46852
tAVITGSAGGLGk	1	A0A090M0V5	N-Term(iTRAQ8plex); K13(iTRAQ8plex)	0.933134	11	53.05	2	1740.04	-3.89773
vQDPLSELVk	1	A0A090K130	N-Term(iTRAQ8plex); K10(iTRAQ8plex)	0.778701	3	53.04	3	1736.04	-3.28425
sVVSVEDDVER	1	A5H0D9	N-Term(iTRAQ8plex)	1.43782	6	53.03	3	1537.8	-3.08261
vVTSGGPELAk	1	A7IY62	N-Term(iTRAQ8plex); K11(iTRAQ8plex)	1.03433	12	53.02	2	1665.99	-3.01734
iGETHEGASQmDWmEQEQDR	1	A0A068EAK9	N-Term(iTRAQ8plex); M11(Oxidation); M14(Oxidation)	1.49478	1	53.01	3	2713.17	-2.2651
gYQSPYmVTDSDk	1	A0A060MHM1	N-Term(iTRAQ8plex); M7(Oxidation); K13(iTRAQ8plex)	1.36944	5	52.99	2	2115.04	-3.89082
sLNNLSSNVIFPNQSLk	1	A0A090KBH0	N-Term(iTRAQ8plex); K17(iTRAQ8plex)	0.756187	4	52.99	2	2483.4	-1.50639
yVTIDTQSDPESNTTPSTEk	1	A0A068E6K0	N-Term(iTRAQ8plex); K20(iTRAQ8plex)	1.29645	4	52.97	2	2821.41	-2.08094
eVYETPAAEVIVNAHk	1	A0A090KA05	N-Term(iTRAQ8plex); K16(iTRAQ8plex)	1.8059	2	52.97	3	2378.3	-5.81304
vDGFNQAMDLLQSNR	1	A0A090LYK9	N-Term(iTRAQ8plex)	1.15829	4	52.96	2	2012.01	-6.10775
lLATAGEEIVGEGAk	1	A0A068E4G9	N-Term(iTRAQ8plex); K15(iTRAQ8plex)	0.380244	2	52.96	3	2066.19	-0.444847
hNAGTGHAALcELNYTVEQk	1	A5H0F4	N-Term(iTRAQ8plex); C11(Carbamidomethyl); K20(iTRAQ8plex)	1.05814	2	52.96	3	2821.45	-1.59346
dVLEAVQmSVNPk	1	A0A060MM85	N-Term(iTRAQ8plex); M8(Oxidation); K13(iTRAQ8plex)	0.781169	3	52.95	3	2054.14	-2.87576
mVSSGTEATLDTLR	1	A0A068E4X4	N-Term(iTRAQ8plex)	1.31346	4	52.93	3	1784.93	-5.43847
nLHTVcEEAk	1	A0A060MKJ2	N-Term(iTRAQ8plex); C6(Carbamidomethyl); K10(iTRAQ8plex)	0.894181	2	52.93	2	1808.98	0.566334
iLEGTTASVPPQGGR	1	A0A068E473	N-Term(iTRAQ8plex)	1.25384	18	52.92	2	1786.99	-1.92038
tDEETAMGIIPGAk	1	A0A068E4M9	N-Term(iTRAQ8plex); K14(iTRAQ8plex)	0.959889	3	52.92	2	2041.11	1.15367
lILcDQDNQcQLk	1	A0A068E822	N-Term(iTRAQ8plex); C4(Carbamidomethyl); C10(Carbamidomethyl); K13(iTRAQ8plex)	0.973225	2	52.92	3	2256.19	-2.5117
dEVIIkDQDGNVQER	1	A0A068EAG9	N-Term(iTRAQ8plex); K6(iTRAQ8plex)	1.11	8	52.92	2	2366.27	-3.13502
fSEGLHQAIEAk	1	A5H0D9	N-Term(iTRAQ8plex); K12(iTRAQ8plex)	1.69506	4	52.91	2	1938.09	2.13137
sEINPLGFSIELGk	1	A0A060MH60	N-Term(iTRAQ8plex); K14(iTRAQ8plex)	0.908299	6	52.91	3	2112.22	1.08258
vLNQETQPIFGTSk	1	A0A060MDW6	N-Term(iTRAQ8plex); K14(iTRAQ8plex)	1.37002	1	52.91	2	2170.23	-0.391713
sFEVDGLVTk	1	A0A068E6D5	N-Term(iTRAQ8plex); K10(iTRAQ8plex)	0.724415	3	52.9	2	1702.98	-1.08882
aDDAITVDTTGk	1	A0A068E4V8	N-Term(iTRAQ8plex); K12(iTRAQ8plex)	1.28219	6	52.88	2	1814.99	-1.86568
emSDFFEGAVAQGADVk	1	A0A068E5Z4	N-Term(iTRAQ8plex); M2(Oxidation); K17(iTRAQ8plex)	0.986676	3	52.87	3	2425.21	-4.04709
kISDSDFNTILETGR	1	A0A068E4J9	N-Term(iTRAQ8plex); K1(iTRAQ8plex)	0.890818	3	52.86	3	2304.26	-2.51774
aLMEVLQSk	1	A0A060MBN2	N-Term(iTRAQ8plex); K9(iTRAQ8plex)	0.230615	4	52.84	2	1626.97	-2.05561
eAVGIEDLPSTLYTAIk	1	C6ZDJ0	N-Term(iTRAQ8plex); K17(iTRAQ8plex)	1.03689	6	52.84	3	2428.37	-3.0497
aLLTTFSEAIAQR	1	A0A068E7C0	N-Term(iTRAQ8plex)	0.49886	1	52.8	2	1724.98	-3.09657
fAIGAMEIEDVVk	1	A0A068E6F2	N-Term(iTRAQ8plex); K13(iTRAQ8plex)	0.918403	2	52.8	3	2030.14	-2.37188
aDFNVPmkDGEITDDNR	2	A0A090K8U0;A0A068E9Q9	N-Term(iTRAQ8plex); M7(Oxidation); K8(iTRAQ8plex)			52.79	2	2561.28	-0.42253
fSPEEAESPGISmEITESLVk	1	A0A068E9I1	N-Term(iTRAQ8plex); M13(Oxidation); K21(iTRAQ8plex)	1.13909	2	52.79	3	2904.49	-2.70276
vTALIDEFNk	1	A0A090K3P8	N-Term(iTRAQ8plex); K10(iTRAQ8plex)	0.756287	2	52.78	2	1758.02	-3.1866
aLVAAAELSDR	1	A0A068E9G6	N-Term(iTRAQ8plex)	1.31717	7	52.77	3	1419.81	-3.92926
qFDYSSVmEVPk	1	A0A060MI88	N-Term(iTRAQ8plex); M8(Oxidation); K12(iTRAQ8plex)	1.12724	8	52.77	2	2054.06	-3.76884
vLAIYEPHPEk	2	A0A090K7F0;A0A068E8P9	N-Term(iTRAQ8plex); K11(iTRAQ8plex)			52.77	2	1904.1	-3.21925
nGLIDDFDIAk	1	A0A060MCB5	N-Term(iTRAQ8plex); K11(iTRAQ8plex)	0.945749	4	52.75	2	1829.02	-3.46748
tEYDLLYLLADNk	1	A0A060MG52	N-Term(iTRAQ8plex); K13(iTRAQ8plex)	0.828216	2	52.75	2	2179.21	-1.76513
aVDLVSDAVVR	1	A0A068E9G6	N-Term(iTRAQ8plex)	1.7286	2	52.74	3	1447.84	-4.64653
gQQEEAMEELLVTFQk	1	A0A060MHS0	N-Term(iTRAQ8plex); K16(iTRAQ8plex)	0.972063	1	52.74	3	2488.31	-2.63946
qEGNDITLIAYGAmVQESLk	1	A0A060MMF4	N-Term(iTRAQ8plex); M14(Oxidation); K20(iTRAQ8plex)	0.958595	5	52.72	2	2804.51	4.80397
sImGVMSLGVGk	1	Q9EYQ9	N-Term(iTRAQ8plex); M3(Oxidation); K12(iTRAQ8plex)	0.596373	4	52.71	2	1803.03	-1.69911
nDFVGAQAISQVR	1	A0A068E7W5	N-Term(iTRAQ8plex)	1.01214	4	52.7	2	1708.92	-4.09439
lDNVVLTPHIGNATYESR	1	C6ZDH5	N-Term(iTRAQ8plex)	1.07516	2	52.7	3	2303.23	-1.8775
eNTSSINIEk	1	K8DVZ1	N-Term(iTRAQ8plex); K10(iTRAQ8plex)	1.97308	1	52.69	2	1742.97	-0.383723
qQEDLEQLSEDSQk	1	A0A068ECR0	N-Term(iTRAQ8plex); K14(iTRAQ8plex)	0.937019	1	52.69	2	2285.16	-3.87802
dSGVITETTEk	1	A0A068E9G6	N-Term(iTRAQ8plex); K11(iTRAQ8plex)	1.20253	3	52.68	2	1787.98	-2.41447
eYYINDAGNQITNLAR	1	A0A090KAR9	N-Term(iTRAQ8plex)	1.26016	3	52.68	2	2159.1	-1.65818
eGNEGVLTVTVPAEk	1	A0A060MH01	N-Term(iTRAQ8plex); K15(iTRAQ8plex)	1.10613	6	52.66	2	2151.2	-6.49861
eETETDLFGEQAVLcGGTTk	1	A0A068E468	N-Term(iTRAQ8plex); C15(Carbamidomethyl); K20(iTRAQ8plex)	0.783051	2	52.65	3	2793.41	0.66891
gIATEFVDEAVDR	1	A0A068E7X4	N-Term(iTRAQ8plex)	1.76518	3	52.62	3	1725.89	-2.46913
gELVDADALEmAGR	1	A0A060MCB5	N-Term(iTRAQ8plex); M11(Oxidation)	1.04336	3	52.62	3	1766.88	-3.08217
yQEVNTLDTALVFTNk	1	A0A090K2B1	N-Term(iTRAQ8plex); K16(iTRAQ8plex)	0.91484	2	52.62	3	2464.35	-1.55913
sYTFYDLNTLEEQGLTk	1	A0A090K2B3	N-Term(iTRAQ8plex); K17(iTRAQ8plex)	0.615176	4	52.62	3	2630.38	0.724757
vHGVDPEQLR	1	C6ZDH9	N-Term(iTRAQ8plex)	1.10491	4	52.62	3	1453.8	-1.33597
vIEGNTGLFVAmPSk	1	A0A068EES1	N-Term(iTRAQ8plex); M12(Oxidation); K15(iTRAQ8plex)	0.95575	3	52.58	2	2187.24	6.40809
vFVTEVVcDSVQFLEPk	1	A0A068EF31	N-Term(iTRAQ8plex); C8(Carbamidomethyl); K17(iTRAQ8plex)	0.593519	3	52.58	3	2604.42	-1.90671
lGIATGMDLAQATk	1	A0A068E950	N-Term(iTRAQ8plex); K14(iTRAQ8plex)	1.01012	2	52.57	3	1998.15	-1.57283
dAAVHAQEFENAANLR	1	A0A068E9M2	N-Term(iTRAQ8plex)	1.33904	9	52.57	2	2060.04	-3.26834
eSGLAIEPAATMAEGAQk	1	A0A060MGJ5	N-Term(iTRAQ8plex); K18(iTRAQ8plex)	0.871028	4	52.57	3	2382.28	2.2306
lFNNSVNILk	2	A0A090K7H7;A0A068E690	N-Term(iTRAQ8plex); K10(iTRAQ8plex)			52.56	2	1770.07	-1.37331
eVENYINAGILLAEAGEVEk	1	A0A090K267	N-Term(iTRAQ8plex); K20(iTRAQ8plex)	1.08622	3	52.54	3	2769.5	-3.20842
aANELIGELk	1	A0A068E933	N-Term(iTRAQ8plex); K10(iTRAQ8plex)	0.622001	5	52.51	3	1666	-2.65905
vLFDLGVVPTk	1	A0A068E695	N-Term(iTRAQ8plex); K11(iTRAQ8plex)	0.716129	5	52.5	3	1796.11	-2.61124
dIGYIcALIR	1	A0A068E605	N-Term(iTRAQ8plex); C6(Carbamidomethyl)	1.11478	2	52.48	3	1497.84	-2.05332
aGVEANYAk	1	A0A090K3S3	N-Term(iTRAQ8plex); K9(iTRAQ8plex)	1.53131	10	52.47	2	1530.87	-2.98206
qAVSAGTATAFNDDLATk	1	A0A068EDV7	N-Term(iTRAQ8plex); K18(iTRAQ8plex)	1.48015	5	52.45	2	2389.28	-1.6187
vVGVIATAGSPk	1	A0A068E2H0	N-Term(iTRAQ8plex); K12(iTRAQ8plex)	2.09746	1	52.42	2	1707.06	1.08804
aEAQQQALALLEk	1	A0A090JYK4	N-Term(iTRAQ8plex); K13(iTRAQ8plex)	0.760725	2	52.42	3	2021.18	-1.90618
dLATSLIVSER	1	A0A060MI39	N-Term(iTRAQ8plex)	1.51736	13	52.4	3	1507.86	-4.13896
aYGAELVLTPGSEAMk	1	A0A068EEQ7	N-Term(iTRAQ8plex); K16(iTRAQ8plex)	0.746	5	52.38	3	2245.23	-3.81352
sDIDPNIEk	1	A0A090M0T7	N-Term(iTRAQ8plex); K9(iTRAQ8plex)	1.03628	7	52.36	2	1638.91	-5.41292
nEIALGNALk	1	A0A068E9X1	N-Term(iTRAQ8plex); K10(iTRAQ8plex)	3.05448	2	52.36	3	1650.99	-3.65943
aLISNmIQGVk	1	A0A060MQH5	N-Term(iTRAQ8plex); M6(Oxidation); K11(iTRAQ8plex)	1.34171	9	52.35	2	1798.06	-5.4331
nNVDGVYSADPk	1	A0A068E8R3	N-Term(iTRAQ8plex); K12(iTRAQ8plex)	1.39733	6	52.35	2	1887	-5.02346
gDGLcISTPSGSTAYNk	1	A0A060MBV6	N-Term(iTRAQ8plex); C5(Carbamidomethyl); K17(iTRAQ8plex)	0.900297	2	52.34	2	2336.19	-4.72656
iAVLTSGGDSPGMNAAVR	1	A0A060MH17	N-Term(iTRAQ8plex)	1.58568	3	52.32	2	2020.07	-3.78604
dGDVVHFR	1	A0A068EA17	N-Term(iTRAQ8plex)	1.29592	4	52.31	3	1248.66	0.408445
qTTGNNNIQNDSVSANADGPk	1	A0A090K2F9	N-Term(iTRAQ8plex); K21(iTRAQ8plex)	1.49529	2	52.28	3	2753.4	2.54382
dEQGFIEQDIQR	1	A0A060MGV6	N-Term(iTRAQ8plex)	1.20329	2	52.27	2	1781.89	-3.31577
nLDQVAIDYk	1	A0A068E538	N-Term(iTRAQ8plex); K10(iTRAQ8plex)	1.4832	2	52.27	2	1787.01	-2.13135
hLALNEATmk	1	A0A060MBV6	N-Term(iTRAQ8plex); M9(Oxidation); K10(iTRAQ8plex)	1.02013	2	52.27	3	1751.99	0.0674236
lVNFQQEIVDHIQPEk	1	C6ZDJ1	N-Term(iTRAQ8plex); K16(iTRAQ8plex)	1.08292	3	52.25	3	2545.42	-2.75958
vEADGVVIDEk	2	A0A090KBM9;A0A060ML76	N-Term(iTRAQ8plex); K11(iTRAQ8plex)			52.24	2	1782	-4.7298
gVYVGVPTk	2	A0A090K7H7;A0A068E690	N-Term(iTRAQ8plex); K9(iTRAQ8plex)			52.22	2	1527.93	-5.21194
dELPTPEDVNIVTk	1	A0A060MBT3	N-Term(iTRAQ8plex); K14(iTRAQ8plex)	0.796886	5	52.22	2	2178.21	-2.78736
gGLVVDVGQR	1	C6ZDI5	N-Term(iTRAQ8plex)	1.08415	5	52.21	3	1303.76	-3.18903
eIGLSLLEk	2	A0A090K8U0;A0A068E9Q9	N-Term(iTRAQ8plex); K9(iTRAQ8plex)			52.18	2	1609.99	-3.14007
sIGLALINR	2	A0A090M1I3;A0A068E4R5	N-Term(iTRAQ8plex)			52.17	3	1260.79	-5.99395
vINASGPWVDEVR	1	A0A068E7G2	N-Term(iTRAQ8plex)	0.785078	1	52.17	2	1745.94	-4.1613
yPEGFEFEEALTR	1	A0A060MH60	N-Term(iTRAQ8plex)	0.965568	2	52.17	3	1891.94	-1.08041
sTLVIGANGGVGQYLVk	1	C6ZDH8	N-Term(iTRAQ8plex); K17(iTRAQ8plex)	0.952265	4	52.17	3	2284.34	-2.16266
sSIVVVGTQWGDEGk	1	C6ZDG7	N-Term(iTRAQ8plex); K15(iTRAQ8plex)	1.16112	1	52.14	2	2170.19	-1.5199
iSTFNDALDQIk	1	A0A068E628	N-Term(iTRAQ8plex); K12(iTRAQ8plex)	0.671623	2	52.13	3	1973.12	-0.326636
mLSEIAISDEk	1	A0A060MHU5	N-Term(iTRAQ8plex); M1(Oxidation); K11(iTRAQ8plex)	1.10067	9	52.12	3	1860.02	-2.94095
mNIILMGLPGAGk	1	C6ZDH6	N-Term(iTRAQ8plex); K13(iTRAQ8plex)	0.385702	1	52.12	3	1923.13	-1.9077
vEIADYLPGDEAGVk	1	A0A068EDR3	N-Term(iTRAQ8plex); K15(iTRAQ8plex)	0.986089	4	52.12	2	2184.19	-4.09267
lAQDLETLDFER	1	A0A060MHR1	N-Term(iTRAQ8plex)	0.61813	3	52.11	2	1753.92	-3.07119
eIFHETDEEINkk	1	A0A060MLT3	N-Term(iTRAQ8plex); K12(iTRAQ8plex); K13(iTRAQ8plex)	1.4921	12	52.11	2	2544.4	-2.50149
aVEALENAEk	1	C6ZDI5	N-Term(iTRAQ8plex); K10(iTRAQ8plex)	1.17845	6	52.08	2	1681.95	-4.09752
tITDLGENISEEDk	1	A5H0F2	N-Term(iTRAQ8plex); K14(iTRAQ8plex)	0.870527	2	52.07	2	2172.15	-1.69228
hYWNIGIAADTDR	1	A0A068ED46	N-Term(iTRAQ8plex)	0.952906	4	52.06	3	1835.93	-0.594618
dGNGILDTVQLTDAEQAIEAAEEAk	1	A0A090JZ46	N-Term(iTRAQ8plex); K25(iTRAQ8plex)	0.363313	1	52.05	4	3209.67	1.52177
yQELNEVFGk	1	A0A068EER8	N-Term(iTRAQ8plex); K10(iTRAQ8plex)	1.30966	2	52.04	2	1835.01	-3.47258
sLcLAQSmYEQGER	1	A0A090LYA2	N-Term(iTRAQ8plex); C3(Carbamidomethyl); M8(Oxidation)	2.15602	2	52.04	2	1991.94	-4.49135
vPFLTQTELENQGAk	1	A0A060MGW4	N-Term(iTRAQ8plex); K15(iTRAQ8plex)	0.938029	2	52.04	3	2283.27	-3.86273
sQLQQLLQLmEGDVVLk	1	A0A068E898	N-Term(iTRAQ8plex); M10(Oxidation); K17(iTRAQ8plex)	0.487922	1	52.03	3	2566.47	-1.81616
vIELAEQAk	2	A0A090JZ46;A0A068E3T6	N-Term(iTRAQ8plex); K9(iTRAQ8plex)			52.02	2	1608.97	-2.60212
aLIFDSEYDPYR	1	A0A060MHK6	N-Term(iTRAQ8plex)	1.13298	2	52.01	2	1792.9	-2.38852
mHDFNTMSTEMSEDVIR	1	A0A090M0S8	N-Term(iTRAQ8plex); M1(Oxidation)	1.29951	3	52.01	3	2363.06	-1.81711
iTEFLNEQSk	1	A0A068E6L6	N-Term(iTRAQ8plex); K10(iTRAQ8plex)	1.0388	2	52	2	1817.02	-1.9342
nLVADELLLYDEER	1	A0A068E4E3	N-Term(iTRAQ8plex)	1.17132	2	52	2	1996.04	-5.97655
qLGVVLFETLk	2	A0A090K645;A0A068E453	N-Term(iTRAQ8plex); K11(iTRAQ8plex)			51.97	3	1855.15	-1.37696
dTVGEDLEVk	1	A0A060MEH6	N-Term(iTRAQ8plex); K10(iTRAQ8plex)	0.985807	7	51.96	2	1712.95	-3.13966
aTTNQTQSVNk	2	A0A090K347;A0A068EDB8	N-Term(iTRAQ8plex); K11(iTRAQ8plex)			51.95	2	1800	-2.05318
eTIAFLANAQNmk	1	A0A068E611	N-Term(iTRAQ8plex); M12(Oxidation); K13(iTRAQ8plex)	1.14189	1	51.95	2	2075.14	-0.675609
mTVAEVGNIVEFYDGLk	1	A0A060MG20	N-Term(iTRAQ8plex); K17(iTRAQ8plex)	0.804551	1	51.95	2	2493.35	-0.446637
sSSETMTWEDGNEYPVIR	1	A0A060MQ55	N-Term(iTRAQ8plex)	1.36619	2	51.94	3	2405.12	-2.76451
nVLQSYADLTk	1	A0A068E7C0	N-Term(iTRAQ8plex); K11(iTRAQ8plex)	0.645841	3	51.91	3	1860.07	-1.11705
gVAIQGILk	1	A0A068E4A5	N-Term(iTRAQ8plex); K9(iTRAQ8plex)	0.64574	2	51.9	2	1506.98	-2.8123
dQLLLVGGLSk	1	A0A060MKV5	N-Term(iTRAQ8plex); K11(iTRAQ8plex)	0.90907	3	51.89	3	1751.07	-10.6037
wYVIDAEDk	1	A0A060MI35	N-Term(iTRAQ8plex); K9(iTRAQ8plex)	1.08072	8	51.88	2	1746.95	-3.333
eQVGAIASNIR	1	A0A060MQH5	N-Term(iTRAQ8plex)	1.44899	11	51.87	3	1461.83	-2.063
vSHILESISAk	1	A0A090K1K9	N-Term(iTRAQ8plex); K11(iTRAQ8plex)	1.03762	8	51.87	3	1792.07	-2.78706
eALEEYLEHQk	1	A0SJA2	N-Term(iTRAQ8plex); K11(iTRAQ8plex)	1.00655	4	51.85	3	1997.08	-0.983546
tVLILVNTk	1	A0A068E902	N-Term(iTRAQ8plex); K9(iTRAQ8plex)	0.98182	8	51.82	3	1609.05	-1.17271
dLTQLATDDVTIYYTk	1	A0A068E453	N-Term(iTRAQ8plex); K16(iTRAQ8plex)	0.919557	1	51.79	3	2468.35	6.2955
aSSYALMGLEDR	1	A0A068E941	N-Term(iTRAQ8plex)	1.13651	5	51.78	2	1616.82	-2.93967
yVGELLNSLQNQk	1	A0A068E309	N-Term(iTRAQ8plex); K13(iTRAQ8plex)	0.574736	5	51.78	2	2114.2	-2.89199
vVTSGLADQLPSSIYIGEVSk	1	A7KJI5	N-Term(iTRAQ8plex); K21(iTRAQ8plex)	1.35867	2	51.77	4	2771.57	1.2971
aLGLPIHTm	1	A7KJJ3	N-Term(iTRAQ8plex); M9(Oxidation)	1.07352	6	51.76	2	1272.72	-5.53853
yGENPQQSAYFVR	1	A0A068E5Y8	N-Term(iTRAQ8plex)	0.749776	3	51.75	2	1862.93	-1.70143
lIEFNNLLPETVGVR	1	A0A068E8T2	N-Term(iTRAQ8plex)	0.8876	2	51.75	2	2018.16	2.79215
eSQSTTGIGEGIAIPHAk	1	A0A068E779	N-Term(iTRAQ8plex); K18(iTRAQ8plex)	1.50374	4	51.75	4	2404.32	-2.8544
dSDkPFMmPVEDVFSITGR	1	A0A068EEK7	N-Term(iTRAQ8plex); K4(iTRAQ8plex); M8(Oxidation)	1.09215	5	51.74	3	2795.41	-2.51483
iVSSPSFSSDk	1	A5H0E3	N-Term(iTRAQ8plex); K11(iTRAQ8plex)	1.07625	18	51.73	2	1761.98	-1.94596
qmQGEEIGEEELQk	1	A0A060MPI4	N-Term(iTRAQ8plex); M2(Oxidation); K14(iTRAQ8plex)	0.992982	5	51.73	3	2272.15	-4.39649
qISMVIVATESAIDSAk	1	C6ZDF9	N-Term(iTRAQ8plex); K17(iTRAQ8plex)	0.933074	4	51.73	3	2371.33	-1.4943
aIADLITGk	1	A0A068E538	N-Term(iTRAQ8plex); K9(iTRAQ8plex)	0.990599	2	51.71	2	1509.94	-3.06466
iVAVLEELR	1	A0A060MEW8	N-Term(iTRAQ8plex)	0.73398	8	51.7	3	1345.83	-2.51276
vNTIAPGYMETELTR	1	A0A060MPA2	N-Term(iTRAQ8plex)	0.468488	1	51.7	2	1999.05	0.150897
nISTGEIDEQSk	1	A0A068E8B6	N-Term(iTRAQ8plex); K12(iTRAQ8plex)	0.89686	2	51.69	2	1929.03	-3.62854
aQDIANQDIk	1	A0A068E7G6	N-Term(iTRAQ8plex); K10(iTRAQ8plex)	0.969805	3	51.66	2	1723.97	-3.75007
aNPYQAEVLENINLNGR	1	A0A068EBA1	N-Term(iTRAQ8plex)	1.55916	2	51.64	2	2219.18	2.3822
eHANEVLk	1	A5H0E3	N-Term(iTRAQ8plex); K8(iTRAQ8plex)	1.48135	8	51.62	3	1547.89	-3.90411
dSTSYMLAEVLk	1	A0A090K1R3	N-Term(iTRAQ8plex); K12(iTRAQ8plex)	1.01824	2	51.62	2	1965.08	-2.79453
sAYNNIFNGDYGVAGNR	2	A0A090JZ46;A0A068E3T6	N-Term(iTRAQ8plex)			51.61	2	2136.03	-4.64586
nLLFATLDPk	1	A0A068E7F8	N-Term(iTRAQ8plex); K10(iTRAQ8plex)	0.93007	4	51.6	2	1740.05	-2.20351
vkPLYLNDAEGDESk	1	A0A068E8Z3	N-Term(iTRAQ8plex); K2(iTRAQ8plex); K15(iTRAQ8plex)	0.514717	6	51.59	3	2590.44	-1.66108
eEQAVIDQIk	1	A0A068E898	N-Term(iTRAQ8plex); K10(iTRAQ8plex)	0.785244	5	51.57	2	1781.02	-4.3778
qAQVTNSSASELPFNVLNAMGGQDNIk	1	A0A090LYY6	N-Term(iTRAQ8plex); K27(iTRAQ8plex)	0.940322	1	51.57	4	3441.78	-2.59607
nGFEPTEVESYLEQLSNEIER	1	A0A090K7N1	N-Term(iTRAQ8plex)	0.481873	2	51.56	3	2787.36	-0.133625
yTWDVNLPEYEIAEADSSDLk	1	A0A068E6K9	N-Term(iTRAQ8plex); K21(iTRAQ8plex)	1.06179	1	51.56	3	3066.53	-4.22345
tGLLLDPYFAGTk	1	A0A068E5X7	N-Term(iTRAQ8plex); K13(iTRAQ8plex)	0.587061	11	51.53	2	2004.16	-2.54621
lNNVVEEGAADVYVk	1	A0A068EEQ7	N-Term(iTRAQ8plex); K15(iTRAQ8plex)	1.08174	3	51.53	3	2228.23	-2.16659
vAEGDLGEFVTPIDISVSk	1	A0A068E7X4	N-Term(iTRAQ8plex); K19(iTRAQ8plex)	0.861626	2	51.53	3	2584.42	-4.01973
vLETFDITEEk	1	A0A068E9M2	N-Term(iTRAQ8plex); K11(iTRAQ8plex)	1.01543	8	51.52	2	1932.07	-2.88584
aVGPTGEVIGVDFSENmLEVGk	1	A0A060MCZ7	N-Term(iTRAQ8plex); M17(Oxidation); K22(iTRAQ8plex)	1.28023	1	51.52	3	2872.52	-2.17924
eTMQQLVEIIk	1	A0A068E485	N-Term(iTRAQ8plex); K11(iTRAQ8plex)	0.632412	2	51.5	2	1940.13	-2.96241
eNQNLNVPIFIk	1	A0A068E970	N-Term(iTRAQ8plex); K12(iTRAQ8plex)	0.991076	3	51.49	2	2037.19	-3.33653
iILGDEQVk	1	A0A060MGJ5	N-Term(iTRAQ8plex); K9(iTRAQ8plex)	0.815656	7	51.48	3	1622.99	-1.13668
hIYAQVIDDVNGk	1	A0A060MNX4	N-Term(iTRAQ8plex); K13(iTRAQ8plex)	1.14865	6	51.46	3	2080.16	-1.95303
dLSINDLPEGEVLIk	1	A0A068E5Z0	N-Term(iTRAQ8plex); K15(iTRAQ8plex)	0.643784	1	51.46	2	2263.27	-15.6486
tITEFYGNNIQESPDFGR	1	A0A090M0H3	N-Term(iTRAQ8plex)	1.01857	1	51.45	2	2392.16	-3.3263
iGEEQLGTEIGk	1	A0A060MKJ2	N-Term(iTRAQ8plex); K12(iTRAQ8plex)	0.872745	4	51.43	2	1882.07	-4.70551
aGLGMTQGILNLVPAAR	1	A0A060MEE8	N-Term(iTRAQ8plex)	0.719713	2	51.42	2	1986.15	0.129515
kIDDNAFLVIHDVR	1	A0A060MLG6	N-Term(iTRAQ8plex); K1(iTRAQ8plex)	0.764529	2	51.42	3	2263.3	-1.40993
fLLTNEFDk	1	A0A090K5H0	N-Term(iTRAQ8plex); K9(iTRAQ8plex)	0.792874	11	51.4	2	1734.98	-2.65992
lNTNENYTGLk	1	A0A060MKJ2	N-Term(iTRAQ8plex); K11(iTRAQ8plex)	1.06045	3	51.4	2	1875.03	-4.85649
yNMVPDEAVAHVAVk	1	A0A060MH60	N-Term(iTRAQ8plex); K15(iTRAQ8plex)	1.32062	3	51.4	3	2251.23	-3.1205
dLDIEDAVLFLGk	1	A0A068E5H3	N-Term(iTRAQ8plex); K13(iTRAQ8plex)	0.580543	2	51.39	3	2056.18	1.83687
aLPWETLIEQSGNFPVQGR	1	A0A068E4X6	N-Term(iTRAQ8plex)	0.504325	1	51.39	3	2446.3	0.0857004
eFALGPTHEEVVTSLVR	1	A0A068E8Q8	N-Term(iTRAQ8plex)	1.47968	3	51.38	2	2188.19	-2.18726
tSTIALNNATLPYAQQLAGk	1	A7KJJ0	N-Term(iTRAQ8plex); K20(iTRAQ8plex)	0.545785	2	51.38	2	2683.52	-1.26173
dGEITDDNR	2	A0A090K8U0;A0A068E9Q9	N-Term(iTRAQ8plex)			51.37	2	1338.64	-3.52115
gIESDAVDk	1	C6ZDG3	N-Term(iTRAQ8plex); K9(iTRAQ8plex)	1.01528	3	51.37	2	1541.86	-4.62862
dDFGGSQVEk	1	A0A068E998	N-Term(iTRAQ8plex); K10(iTRAQ8plex)	0.607443	2	51.37	2	1689.89	-1.29601
tQVASAEQSEPHAR	1	A0A068E717	N-Term(iTRAQ8plex)	2.1839	5	51.35	3	1814.93	-1.53403
dGIAEILGHENYSk	1	A0A060MGH7	N-Term(iTRAQ8plex); K14(iTRAQ8plex)	0.847855	4	51.35	2	2154.16	-2.06538
sLEFTEDDQk	1	A0A068EA17	N-Term(iTRAQ8plex); K10(iTRAQ8plex)	0.960891	7	51.34	2	1819.94	-4.69217
iDIVQWNEDPk	1	A0A060MMV9	N-Term(iTRAQ8plex); K11(iTRAQ8plex)	0.926578	2	51.34	2	1965.08	-2.82378
lNDDQLVMLk	1	A5H0E3	N-Term(iTRAQ8plex); K10(iTRAQ8plex)	1.01116	14	51.33	2	1797.03	-3.38789
gSLDGDSEYNDNNR	1	A0A068E2U1	N-Term(iTRAQ8plex)	1.17676	3	51.33	2	1859.82	-4.90711
nmEDTDAIETFIEQQNVNk	1	A0A068EDF1	N-Term(iTRAQ8plex); M2(Oxidation); K19(iTRAQ8plex)	0.969739	1	51.32	3	2863.42	-2.71088
vENNYQASGEk	1	A0A068EDS8	N-Term(iTRAQ8plex); K11(iTRAQ8plex)	1.30215	5	51.3	2	1846.97	-1.39867
vVLVTAMSPTPAGEGk	1	A0A090K7K4	N-Term(iTRAQ8plex); K16(iTRAQ8plex)	1.04244	3	51.3	3	2165.24	-2.5954
eSYEQAFYNFDPTk	1	A0A060MGZ3	N-Term(iTRAQ8plex); K14(iTRAQ8plex)	0.877592	2	51.3	3	2347.16	-4.55497
vIIETcLLTDEEk	1	A0A060MEH6	N-Term(iTRAQ8plex); C6(Carbamidomethyl); K13(iTRAQ8plex)	0.94821	6	51.29	2	2171.21	2.49066
nDVTFFTVNISSPNTk	1	A0A068E970	N-Term(iTRAQ8plex); K16(iTRAQ8plex)	0.977861	1	51.29	2	2392.3	-0.0889697
eAQYNDDLGQIVPLLk	1	A0A068E5I8	N-Term(iTRAQ8plex); K16(iTRAQ8plex)	1.0009	1	51.27	2	2424.36	-1.64372
fVAFLTEETk	1	A0A068E4V5	N-Term(iTRAQ8plex); K10(iTRAQ8plex)	0.809532	13	51.26	2	1793.02	-3.66304
aLNEAQEITk	1	A0A068EBK3	N-Term(iTRAQ8plex); K10(iTRAQ8plex)	0.812864	1	51.25	2	1725	-2.34081
nEIIGPDELPAk	1	A0A068E214	N-Term(iTRAQ8plex); K12(iTRAQ8plex)	0.814394	5	51.23	2	1904.09	-2.40097
gGSIINLSSVVGAVGNPGQANYVATk	1	C6ZDJ3	N-Term(iTRAQ8plex); K26(iTRAQ8plex)	0.971654	1	51.22	3	3081.71	-0.295499
fNDADLIGLPIR	1	A0A068E8Q8	N-Term(iTRAQ8plex)	1.13791	1	51.21	3	1647.94	0.492211
dNDEDINPYIk	1	A0A090K3A4	N-Term(iTRAQ8plex); K11(iTRAQ8plex)	0.819053	1	51.21	2	1944.01	-3.60797
gLEIHNELLk	1	A0A090K6T3	N-Term(iTRAQ8plex); K10(iTRAQ8plex)	1.05123	2	51.21	2	1774.06	-3.04808
kIAAGADAIVLDVk	1	A0A060MIS2	N-Term(iTRAQ8plex); K1(iTRAQ8plex); K14(iTRAQ8plex)	0.953242	5	51.21	3	2296.43	-3.09205
aDGQHVTGGSILFR	1	A0A060MHS6	N-Term(iTRAQ8plex)	1.752	7	51.2	2	1761.95	-1.37294
fMcLIAAPEGVEk	1	A0A060MEE8	N-Term(iTRAQ8plex); C3(Carbamidomethyl); K13(iTRAQ8plex)	0.795826	4	51.2	2	2073.13	-3.17815
aHNIDPTFQIGk	1	A0A068E4G6	N-Term(iTRAQ8plex); K12(iTRAQ8plex)	1.21565	4	51.2	3	1949.1	-3.33054
aLVLHADHELNASTFTAR	1	A0A068E449	N-Term(iTRAQ8plex)	0.791021	3	51.2	3	2270.21	-2.48433
tDLINAVAEQADLTkk	1	A0A060MLY0	N-Term(iTRAQ8plex); K15(iTRAQ8plex); K16(iTRAQ8plex)	1.5158	29	51.19	3	2642.54	-1.96053
sPYVILEDADLDk	1	A0A060MK74	N-Term(iTRAQ8plex); K13(iTRAQ8plex)	1.28605	6	51.18	3	2086.15	-3.26969
vDGEITDVNEVPALDk	1	A0A060MKB6	N-Term(iTRAQ8plex); K16(iTRAQ8plex)	1.46392	2	51.18	3	2322.28	6.13951
mNELEFVTTHR	1	A0A068E776	N-Term(iTRAQ8plex)	1.07556	1	51.18	3	1680.87	-0.686425
hAIVIGGGLLGLEcAR	1	A0A068E3D2	N-Term(iTRAQ8plex); C14(Carbamidomethyl)	1.68929	1	51.18	3	1940.1	-2.29371
hDVQILGTSLEDLNR	1	A0A090K7L9	N-Term(iTRAQ8plex)	1.45998	3	51.18	3	2014.08	-1.20719
gGGVVFGPTPR	1	A0A060MNZ8	N-Term(iTRAQ8plex)	1.31867	4	51.16	3	1347.77	-2.12912
iILAADIGGTTck	1	Q56198	N-Term(iTRAQ8plex); C12(Carbamidomethyl); K13(iTRAQ8plex)	0.836807	5	51.16	3	1941.13	-2.06356
gNALDFTHFIDR	1	A0A068E574	N-Term(iTRAQ8plex)	1.22956	6	51.16	3	1709.89	-1.55935
gMTSANPLDFPSYEEk	1	A0A090M120	N-Term(iTRAQ8plex); K16(iTRAQ8plex)	1.12804	1	51.15	3	2394.21	0.0498357
dNHIEFPEDLR	1	A0A068E309	N-Term(iTRAQ8plex)	1.05615	8	51.15	3	1688.85	-1.95389
cLNLTHVVDSR	1	A0A068E7I0	N-Term(iTRAQ8plex); C1(Carbamidomethyl)	1.11017	2	51.1	2	1617.87	-1.73507
eQLGDIVVSDk	1	A0A090M2K3	N-Term(iTRAQ8plex); K11(iTRAQ8plex)	0.953554	1	51.09	2	1811.03	-2.65989
tLEYIGNVSINGFPNVEk	1	A0A068E933	N-Term(iTRAQ8plex); K18(iTRAQ8plex)	0.873083	4	51.09	2	2602.43	-0.785064
aAVHTITQGLEk	1	A0A068E5N0	N-Term(iTRAQ8plex); K12(iTRAQ8plex)	0.876869	2	51.09	2	1876.11	-2.99177
tNAVGIAHGcTGk	1	A0A090KA05	N-Term(iTRAQ8plex); C10(Carbamidomethyl); K13(iTRAQ8plex)	1.26691	2	51.09	2	1894.04	-0.643035
eLADQLYTQLk	1	A0A068E8Q8	N-Term(iTRAQ8plex); K11(iTRAQ8plex)	1.11156	7	51.08	2	1930.1	-2.99848
fPLGQAVYFDTEk	1	A0A068E7G2	N-Term(iTRAQ8plex); K13(iTRAQ8plex)	0.830815	4	51.05	2	2123.15	-4.58716
iDLVHPDELmPR	1	A7KJH3	N-Term(iTRAQ8plex); M10(Oxidation)	1.52248	3	51.04	3	1754.94	-1.21611
vQcEVPQEYTGAVIESLGQR	1	A0A068E941	N-Term(iTRAQ8plex); C3(Carbamidomethyl)	1.20661	6	51.03	3	2567.3	-3.75704
vFNREEGDDTLSPGVNQLVR	1	A0A060MJL6	N-Term(iTRAQ8plex)	1.2009	3	51.03	3	2549.32	-1.82556
fADSVTIVHR	1	A0A068EDQ4	N-Term(iTRAQ8plex)	1.25936	8	51.01	3	1448.81	-1.53245
eAFIDIGGMHAR	1	A0A060MF76	N-Term(iTRAQ8plex)	0.884378	2	51	3	1620.85	-0.679224
eGYSVEVIDLR	1	A0A060MMF4	N-Term(iTRAQ8plex)	0.983979	8	50.98	2	1583.85	-2.35597
aQIEETDSEFDk	1	A0A060MHM1	N-Term(iTRAQ8plex); K12(iTRAQ8plex)	0.986623	1	50.98	3	2020.02	-4.38915
eIVELGLQEk	1	A0A060MGL6	N-Term(iTRAQ8plex); K10(iTRAQ8plex)	1.48172	5	50.97	3	1766.05	-2.57798
mELQDAIAHR	1	A0A068E6E0	N-Term(iTRAQ8plex); M1(Oxidation)	1.47729	2	50.97	3	1503.78	-3.71285
dGIIVHQDATR	1	A0A090M0Y9	N-Term(iTRAQ8plex)	1.36543	4	50.96	3	1528.84	-1.44125
qSNTQQSQPAAk	1	A7KJH7	N-Term(iTRAQ8plex); K12(iTRAQ8plex)	0.616957	3	50.94	2	1896.03	-2.5399
vDLGIGNNPGTSSVk	1	A0A068E8U8	N-Term(iTRAQ8plex); K15(iTRAQ8plex)	0.838368	1	50.94	2	2066.17	-1.54949
lLSNEFVAMQSLSQVk	1	A0A068E7I7	N-Term(iTRAQ8plex); K16(iTRAQ8plex)	0.814489	3	50.94	3	2402.36	0.327657
iPENLNQFNENDTYYIIck	1	A0A068E4M9	N-Term(iTRAQ8plex); C18(Carbamidomethyl); K19(iTRAQ8plex)	0.614425	4	50.94	2	2996.52	-3.76699
eISYIQAEGFAGGELk	1	A0A068EAG9	N-Term(iTRAQ8plex); K16(iTRAQ8plex)	0.801356	13	50.93	2	2320.26	-2.3534
vVMLTSYIEDNEVYR	1	A0A060MHH1	N-Term(iTRAQ8plex)	0.88245	2	50.91	2	2135.1	-2.05558
vETLSDETATNTTGNNYDEAk	2	A0A090K129;A0A068E4P1	N-Term(iTRAQ8plex); K21(iTRAQ8plex)			50.91	3	2881.41	-2.30283
eQADNYGHSFER	1	A0A060MHE7	N-Term(iTRAQ8plex)	1.47974	2	50.9	3	1756.82	-2.15587
eDLDEcFNPk	1	A0A060MIE0	N-Term(iTRAQ8plex); C6(Carbamidomethyl); K10(iTRAQ8plex)	0.881232	1	50.9	3	1874.93	-4.25053
lNSVVDAVk	1	A7IY69	N-Term(iTRAQ8plex); K9(iTRAQ8plex)	0.983718	12	50.89	2	1552.95	-4.20569
dYNYITGSFTTk	1	A5H0F1	N-Term(iTRAQ8plex); K12(iTRAQ8plex)	0.975825	5	50.89	2	2018.06	-2.81419
yVSLQDAYLSVVESLk	1	A0A060MIR4	N-Term(iTRAQ8plex); K16(iTRAQ8plex)	0.629659	1	50.88	3	2422.36	-4.12796
lYATVAQQPHLmGEESIk	1	A0A068E8G6	N-Term(iTRAQ8plex); M12(Oxidation); K18(iTRAQ8plex)	1.2463	2	50.88	3	2639.42	-2.84814
eGTTESLSLPNTNLIR	2	C6ZDJ7;A0A068E9C6	N-Term(iTRAQ8plex)			50.86	2	2049.11	0.636427
nNQNIAENTANLLIPESPk	1	A0A090M0Y9	N-Term(iTRAQ8plex); K19(iTRAQ8plex)	0.863355	3	50.83	3	2688.47	-2.19284
yTSGNQVDQAEIDkk	1	A0A060MFC9	N-Term(iTRAQ8plex); K14(iTRAQ8plex); K15(iTRAQ8plex)	1.01349	1	50.83	3	2608.43	-3.49334
kAGIITGLPDAYGR	1	A0A090M0S8	N-Term(iTRAQ8plex); K1(iTRAQ8plex)	0.857809	2	50.81	3	2040.2	-1.20664
sSDQIMQEEIFGPVVGFVk	1	A0A060MRD2	N-Term(iTRAQ8plex); K19(iTRAQ8plex)	0.416894	1	50.8	2	2718.47	1.10536
iAVIEIDEGSIPR	1	A0A068EAU3	N-Term(iTRAQ8plex)	1.08448	4	50.79	3	1715.98	-1.36914
sGIGPVIHNPIk	1	A0A068E7B1	N-Term(iTRAQ8plex); K12(iTRAQ8plex)	0.935054	5	50.77	2	1840.12	-2.91826
tAVTDAHPLENIDDAIk	1	A0A090JY70	N-Term(iTRAQ8plex); K17(iTRAQ8plex)	0.891527	3	50.77	3	2431.32	-2.02875
yNDDMEPGDAFEEFSSAIk	1	A0A090M0V5	N-Term(iTRAQ8plex); K19(iTRAQ8plex)	0.760062	2	50.76	3	2773.3	-2.87196
vTSLNQAIALk	1	A0A068E8T0	N-Term(iTRAQ8plex); K11(iTRAQ8plex)	0.934261	4	50.75	3	1766.1	-2.37201
sLTITNVPGSTLSR	1	A0A068EAG9	N-Term(iTRAQ8plex)	1.11175	13	50.74	2	1750	-2.78047
gIDTLVIEk	1	A0A060MNH4	N-Term(iTRAQ8plex); K9(iTRAQ8plex)	1.03781	8	50.73	2	1595.98	-4.45226
sISEGLNIDSATIR	1	A0A060MHN4	N-Term(iTRAQ8plex)	1.63201	5	50.73	2	1779.96	-7.29867
vDAFQVPIFPNALSIEGR	1	A0A090K2L5	N-Term(iTRAQ8plex)	0.745593	1	50.72	2	2277.24	-4.22908
tQNASVQFLk	1	A0A068EC42	N-Term(iTRAQ8plex); K10(iTRAQ8plex)	0.956276	2	50.71	2	1744.02	0.727804
nAEEVLNTLNk	1	A0A090K1Y6	N-Term(iTRAQ8plex); K11(iTRAQ8plex)	0.973607	9	50.71	2	1853.05	-4.01613
gQAVITEIEGVVDDIk	1	A0A068EEL4	N-Term(iTRAQ8plex); K16(iTRAQ8plex)	0.59709	3	50.71	3	2294.3	-2.57642
fNLDVASYQIQEDDLk	1	A0A068E6B1	N-Term(iTRAQ8plex); K16(iTRAQ8plex)	0.685024	1	50.71	3	2506.32	-3.28954
mIIEEIVGNIANISDSDk	1	A0A060MRI3	N-Term(iTRAQ8plex); K18(iTRAQ8plex)	0.69764	2	50.71	2	2569.39	-2.17495
vSHLVTVEEk	1	A0A060MEP5	N-Term(iTRAQ8plex); K10(iTRAQ8plex)	1.29649	8	50.7	2	1749.03	-3.77604
gQDITAIFYk	1	A0A068EA68	N-Term(iTRAQ8plex); K10(iTRAQ8plex)	1.5335	3	50.7	2	1764.01	-3.19852
gPIVHEQALVQALk	1	C6ZDH5	N-Term(iTRAQ8plex); K14(iTRAQ8plex)	1.04012	9	50.7	3	2111.28	-0.652133
sIDQLLHPNFDEESLk	1	A0A090JZ91	N-Term(iTRAQ8plex); K16(iTRAQ8plex)	0.348596	3	50.7	3	2493.34	-1.54367
eMDLLEGIGLVk	1	A0A090K650	N-Term(iTRAQ8plex); K12(iTRAQ8plex)	0.864255	1	50.69	2	1925.11	-7.16237
dVLGQAQTGTGk	1	A0A060MHR6	N-Term(iTRAQ8plex); K12(iTRAQ8plex)	1.41391	6	50.68	2	1783.01	-4.24804
fTALVVVGDk	1	A0A060MI71	N-Term(iTRAQ8plex); K10(iTRAQ8plex)	1.04875	13	50.67	2	1657.01	-3.41859
lGENAISDILNDPTILEk	1	A0A060MHQ8	N-Term(iTRAQ8plex); K18(iTRAQ8plex)	0.869579	1	50.67	3	2563.45	3.27074
lLDQSGIEHTk	1	A0A060MHL1	N-Term(iTRAQ8plex); K11(iTRAQ8plex)	1.18672	3	50.66	2	1849.06	-3.00915
dQVEALQSk	1	A0A068E604	N-Term(iTRAQ8plex); K9(iTRAQ8plex)	0.787118	3	50.64	2	1625.93	-3.34708
cNLGVVTLNVPR	1	A0A068E8Q9	N-Term(iTRAQ8plex); C1(Carbamidomethyl)	0.685244	2	50.64	3	1645.93	-4.02007
kGEmLDmVTTDNGLTR	1	A0A068E941	K1(iTRAQ8plex); N-Term(iTRAQ8plex); M4(Oxidation); M7(Oxidation)	1.87714	4	50.64	2	2421.25	-3.0578
dYYEVLGVSk	1	A0A068E4I8	N-Term(iTRAQ8plex); K10(iTRAQ8plex)	1.10375	5	50.63	2	1780.99	-3.39508
eVDAIcQVVR	1	A0A068EA17	N-Term(iTRAQ8plex); C6(Carbamidomethyl)	1.17977	3	50.61	3	1492.8	-3.70816
aLFAGDLQSLSAmELk	1	C6ZDI3	N-Term(iTRAQ8plex); M13(Oxidation); K16(iTRAQ8plex)	0.98887	5	50.6	3	2318.28	-2.63143
nSDSIEVEGIk	1	A0A068E4V0	N-Term(iTRAQ8plex); K11(iTRAQ8plex)	0.985707	2	50.59	2	1799	-2.2633
fTDGNcYGLIGANGAGk	1	A0A068EC76	N-Term(iTRAQ8plex); C6(Carbamidomethyl); K17(iTRAQ8plex)	1.19099	1	50.59	3	2323.19	-1.70992
iALEDLIH	1	A0A060MLS8	N-Term(iTRAQ8plex)	1.0953	2	50.58	2	1227.72	-1.22418
qVVNHIENEIk	1	A0A090K1Z1	N-Term(iTRAQ8plex); K11(iTRAQ8plex)	1.12833	2	50.58	2	1931.11	-3.19705
vVDANIAAQR	1	A0A060MM85	N-Term(iTRAQ8plex)	0.674598	3	50.57	3	1360.78	-1.73675
iGNQVLVDDYAHHPR	1	A0A068EB72	N-Term(iTRAQ8plex)	0.779626	2	50.57	4	2038.08	-0.979003
qVQHFVDEAR	1	A0A060MNA4	N-Term(iTRAQ8plex)	0.700009	5	50.57	3	1532.81	-0.498241
rIEAISDEGTFTEFDR	1	A0A090M120	N-Term(iTRAQ8plex)	1.11118	1	50.57	3	2190.1	-0.410566
lFAQHGIDSTIDk	1	A0A068E574	N-Term(iTRAQ8plex); K13(iTRAQ8plex)	1.32731	4	50.56	2	2053.15	-4.04058
fYDDEAQEIDLR	1	A0A068E743	N-Term(iTRAQ8plex)	1.1338	5	50.55	2	1817.88	-2.17049
lVELAHEAGFPk	1	A0A090K3I0	N-Term(iTRAQ8plex); K12(iTRAQ8plex)	0.14256	5	50.55	2	1919.12	-1.18767
gNIVDGDQImFIIGQAMSk	1	A0A068EAG6	N-Term(iTRAQ8plex); M10(Oxidation); K19(iTRAQ8plex)	1.22563	2	50.53	3	2661.42	-0.794087
kQYEVEDNASPIEFVTGR	1	A0A060MG02	N-Term(iTRAQ8plex); K1(iTRAQ8plex)	1.06356	2	50.53	3	2690.42	-2.71325
lDVDENPSTAAk	1	A0A060MCA0	N-Term(iTRAQ8plex); K12(iTRAQ8plex)	1.08665	11	50.52	2	1868.02	-2.30267
lQSTYVEGLQk	2	A0A090K645;A0A068E453	N-Term(iTRAQ8plex); K11(iTRAQ8plex)			50.5	2	1874.09	4.71479
qLNDNDALDSLTYTR	1	A0A068E3H6	N-Term(iTRAQ8plex)	0.746264	1	50.5	2	2043.02	-4.03393
aVPIYQTSSYVFDNTEHAR	1	A0A068E489	N-Term(iTRAQ8plex)	1.52064	1	50.49	3	2502.25	-1.97748
aPVGAPPmSVPHLDTR	1	A0A068E512	N-Term(iTRAQ8plex); M8(Oxidation)	1.05446	3	50.46	3	1965.05	-1.9225
eDDkASSENPVGPGPR	1	A0A060MH60	N-Term(iTRAQ8plex); K4(iTRAQ8plex)	1.46129	6	50.46	2	2263.17	-3.66488
dVANEAEIEVk	1	A0A060MME7	N-Term(iTRAQ8plex); K11(iTRAQ8plex)	1.58385	4	50.44	2	1825.01	-3.45419
tQLVSSDFFTIVk	1	A0A068E3B5	N-Term(iTRAQ8plex); K13(iTRAQ8plex)	0.610898	2	50.43	3	2093.21	-2.0416
tQEDAGLIIPVEISVYEDR	1	A0A060MJK7	N-Term(iTRAQ8plex)	1.00943	1	50.43	2	2451.29	-2.71829
sFLTNFQEk	1	A0A068EDE2	N-Term(iTRAQ8plex); K9(iTRAQ8plex)	0.948748	4	50.4	2	1721.96	-4.57999
lIEGPVGLIITNDk	1	A0A068E5F5	N-Term(iTRAQ8plex); K14(iTRAQ8plex)	0.905584	3	50.4	3	2090.26	-5.02701
eIVNTETLLmDNR	1	A0A068E9J8	N-Term(iTRAQ8plex); M10(Oxidation)	2.20276	1	50.38	3	1867.97	-1.2134
aYDETGEWLPk	1	A0A090K7P3	N-Term(iTRAQ8plex); K11(iTRAQ8plex)	0.436443	2	50.35	2	1917.02	-1.2847
iIPLGGVGEIAk	1	A0A060MGL6	N-Term(iTRAQ8plex); K12(iTRAQ8plex)	0.849794	5	50.34	3	1775.12	-1.87706
tVENFVTHAk	1	C6ZDJ9	N-Term(iTRAQ8plex); K10(iTRAQ8plex)	1.40623	10	50.32	2	1754	-3.85538
qcALVWGIHPVVk	1	A0A068EBD4	N-Term(iTRAQ8plex); C2(Carbamidomethyl); K13(iTRAQ8plex)	0.803476	3	50.32	3	2115.23	-3.34879
vFSIVDADAVPEELk	1	A0A068E5I8	N-Term(iTRAQ8plex); K15(iTRAQ8plex)	1.0569	3	50.31	2	2240.27	1.08266
fDILDDDAEEDkNLk	1	A0A068EAI4	N-Term(iTRAQ8plex); K12(iTRAQ8plex); K15(iTRAQ8plex)	1.60475	7	50.31	3	2692.43	-3.74009
aSEVPSAIFGTk	2	A0A090K129;A0A068E4P1	N-Term(iTRAQ8plex); K12(iTRAQ8plex)			50.3	2	1815.04	-3.01131
lNVTAVYTLDQVk	1	A7KJJ2	N-Term(iTRAQ8plex); K13(iTRAQ8plex)	0.840956	11	50.3	3	2072.22	0.635065
nEVAVYALGGLGEIGk	1	A0A090K825	N-Term(iTRAQ8plex); K16(iTRAQ8plex)	0.568141	1	50.3	3	2198.26	-0.785625
fELSELNQSk	1	A0A090JZN7	N-Term(iTRAQ8plex); K10(iTRAQ8plex)	0.673852	3	50.29	2	1803.01	-1.46144
yNSEVTQNLVk	1	A0A060MI88	N-Term(iTRAQ8plex); K11(iTRAQ8plex)	1.3191	13	50.29	2	1903.08	0.44858
sFIDmAYTLLSEk	1	A0A068EAI4	N-Term(iTRAQ8plex); M5(Oxidation); K13(iTRAQ8plex)	1.33653	2	50.29	3	2142.16	-2.14499
sYALNYLLPEHVATAHk	1	A0A068E8Q9	N-Term(iTRAQ8plex); K17(iTRAQ8plex)	0.498464	2	50.28	4	2535.41	-1.58955
iTDAGIEEMYIR	1	A0A068EEL4	N-Term(iTRAQ8plex)	1.00789	3	50.26	3	1714.9	-0.530643
eLIAIIGPSGSGk	1	K8DVJ8	N-Term(iTRAQ8plex); K13(iTRAQ8plex)	0.79263	2	50.25	3	1850.12	-3.10625
gATVYVSNNPAEEGR	1	A0A060MBN2	N-Term(iTRAQ8plex)	0.696426	3	50.25	3	1867.93	-6.62061
kVADSEETDGNVGIGHTR	1	A0A068EAG9	N-Term(iTRAQ8plex); K1(iTRAQ8plex)	1.17553	5	50.25	3	2493.32	1.19208
dNENNFEEFHk	1	A0A068E468	N-Term(iTRAQ8plex); K11(iTRAQ8plex)	0.421834	2	50.25	3	2031.01	1.12199
vVNYHNEPGIDFTDSk	1	A0A060MRD2	N-Term(iTRAQ8plex); K16(iTRAQ8plex)	0.561712	6	50.24	3	2443.26	-3.64921
aYGETGGTPWLDQk	1	C6ZDJ9	N-Term(iTRAQ8plex); K14(iTRAQ8plex)	0.991591	6	50.23	2	2131.12	-5.18054
lALSEITVIPSR	1	A0A068E2M3	N-Term(iTRAQ8plex)	1.12641	2	50.22	3	1602.97	-0.387987
iIPELNFEYDESIDYGNk	1	A0A068E5B4	N-Term(iTRAQ8plex); K18(iTRAQ8plex)	1.08919	2	50.22	3	2767.42	-2.3661
hEEPQTSSTESR	1	A0A060MCB5	N-Term(iTRAQ8plex)	0.980596	6	50.21	3	1691.81	-0.586337
qmFITLNPINEk	1	A0A068E7N6	N-Term(iTRAQ8plex); M2(Oxidation); K12(iTRAQ8plex)	1.28144	2	50.2	2	2072.16	-1.78008
eTGIGGLAGTPTGEAIk	1	A0A060MSS0	N-Term(iTRAQ8plex); K17(iTRAQ8plex)	0.7063	1	50.2	2	2180.24	1.11408
iVDISETYMDPMAk	1	A0A068EBL0	N-Term(iTRAQ8plex); K14(iTRAQ8plex)	0.876505	4	50.2	3	2221.17	-0.552258
iSVEVNHVDk	1	A0A068E3Q1	N-Term(iTRAQ8plex); K10(iTRAQ8plex)	1.59153	2	50.2	2	1748.01	-3.07174
eFVPVLMFSPk	1	A0A060MQ70	N-Term(iTRAQ8plex); K11(iTRAQ8plex)	0.645738	2	50.18	2	1902.1	-3.19569
vSNENFEILVTEVTk	1	A0A090M188	N-Term(iTRAQ8plex); K15(iTRAQ8plex)	1.0395	2	50.17	3	2330.3	-3.07806
eSPAFDQLSTk	1	A7KJI3	N-Term(iTRAQ8plex); K11(iTRAQ8plex)	1.09048	5	50.16	2	1831.01	-0.398043
iLGSSLNELLk	1	A0A068E625	N-Term(iTRAQ8plex); K11(iTRAQ8plex)	0.928248	11	50.15	2	1795.11	-2.25828
kPQIDVATDLADVR	1	A0A068E9F7	N-Term(iTRAQ8plex); K1(iTRAQ8plex)	0.182779	2	50.15	3	2149.24	-0.825309
dNFLSAEEAk	1	A5H0E1	N-Term(iTRAQ8plex); K10(iTRAQ8plex)	0.858725	8	50.14	2	1731.93	-3.91569
iLDLMQAVDDFIPTPER	1	A0A068EEK7	N-Term(iTRAQ8plex)	1.19853	4	50.14	3	2277.22	6.05251
qAVEDVHNLck	1	A0A068E927	N-Term(iTRAQ8plex); C10(Carbamidomethyl); K11(iTRAQ8plex)	1.31032	2	50.14	2	1921.03	-5.66763
fDLTPVGEPANIAk	1	A0A090K825	N-Term(iTRAQ8plex); K14(iTRAQ8plex)	0.442293	4	50.13	3	2080.19	-1.99846
aSIGGVLNVSELNVIk	1	A0A068E7X0	N-Term(iTRAQ8plex); K16(iTRAQ8plex)	0.977235	1	50.11	2	2221.33	-3.93741
yIAPTLLDGITFNAk	1	A0A090M0H3	N-Term(iTRAQ8plex); K15(iTRAQ8plex)	0.590311	3	50.11	3	2245.3	-1.35932
nFEQFIDQk	1	A0A068E7G2	N-Term(iTRAQ8plex); K9(iTRAQ8plex)	1.24896	10	50.1	3	1776.97	-1.95056
aDLVSFALk	1	A0A060MDC8	N-Term(iTRAQ8plex); K9(iTRAQ8plex)	1.71327	11	50.07	2	1571.96	-3.5809
lAVGLLVDk	1	A0A060MK31	N-Term(iTRAQ8plex); K9(iTRAQ8plex)	0.915534	8	50.06	2	1535.99	-2.71955
nADVGVGFNAATNEWVNmLEAGIVDPTk	1	A0A060MHM1	N-Term(iTRAQ8plex); M18(Oxidation); K28(iTRAQ8plex)	1.60304	1	50.05	4	3556.8	-5.39196
yPDLIVHR	1	A0A068E707	N-Term(iTRAQ8plex)	0.99913	2	50.05	3	1316.76	-0.262747
qScSAIVDQLEQPIk	1	A0A068E7W5	N-Term(iTRAQ8plex); C3(Carbamidomethyl); K15(iTRAQ8plex)	0.784196	2	50.04	3	2324.27	-1.22273
vVLEYGESAPk	1	A7KJI6	N-Term(iTRAQ8plex); K11(iTRAQ8plex)	1.00209	6	50.03	2	1800.03	-3.14664
aWVQSDAFk	1	C6ZDK2	N-Term(iTRAQ8plex); K9(iTRAQ8plex)	0.991096	2	50	2	1659.93	-1.94047
nIENTYDGTGFVIAR	1	A0A068E654	N-Term(iTRAQ8plex)	1.8009	2	49.99	2	1974.02	-3.94055
iSSSSSIISAADPVR	1	C6ZDG9	N-Term(iTRAQ8plex)	0.781797	1	49.98	2	1793.98	-3.44508
vHALTVGNGLESDVk	1	A0A090K3I0	N-Term(iTRAQ8plex); K15(iTRAQ8plex)	0.252533	3	49.96	3	2147.23	-0.895059
vALGLAQFLk	1	C6ZDJ7	N-Term(iTRAQ8plex); K10(iTRAQ8plex)	0.53637	5	49.95	2	1668.06	-3.39704
mPISSLNLLTEQLIk	1	A0A068E853	N-Term(iTRAQ8plex); K15(iTRAQ8plex)	1.62712	1	49.95	3	2308.37	-1.96658
iNSENMGQFER	1	A0A068E9K9	N-Term(iTRAQ8plex)	1.02316	2	49.94	2	1628.8	-1.11721
gLIGYTTEFMSQTR	1	A0A068E941	N-Term(iTRAQ8plex)	0.913315	2	49.93	2	1907.98	-2.98446
mIQNVNQALAEk	2	A0A090K8L6;A0A068E8C3	N-Term(iTRAQ8plex); K12(iTRAQ8plex)			49.93	2	1967.11	-3.62076
fASALEDHIk	1	A0A068E898	N-Term(iTRAQ8plex); K10(iTRAQ8plex)	0.763202	6	49.92	3	1738.99	-1.42472
sLEAGTVEINEAGR	1	A0A068EAI7	N-Term(iTRAQ8plex)	1.43281	4	49.9	2	1749.92	-2.50379
iLYSAFDLVk	1	A0A060ME53	N-Term(iTRAQ8plex); K10(iTRAQ8plex)	1.01497	6	49.9	2	1777.07	-2.50346
tGAPLIYELTDDLQVIDk	2	A0A090LZE8;A0A068E9P9	N-Term(iTRAQ8plex); K18(iTRAQ8plex)			49.89	3	2612.46	-1.39477
aQNIILEDTAQGVR	1	A0A068E9K7	N-Term(iTRAQ8plex)	1.14837	3	49.87	2	1832.01	-4.192
[truncated: 12,736 more rows]
