# Supplementary material for: Comparative Proteomic Analysis Provides insight into the Key Proteins as Possible Targets Involved in Aspirin Inhibiting Biofilm Formation of Staphylococcus xylosus
Source: Front Pharmacol. 2017 Aug 21;8:543. doi: 10.3389/fphar.2017.00543 (PMC5566577; doi:10.3389/fphar.2017.00543)
Supplement: TABLE S3 — Identification of proteins. [file Table_3.XLSX]

## Sheet: Sheet1
Accession	Description	Coverage	Proteins	Unique Peptides	7/REF	7/REF Variability [%]	MW [kDa]	calc. pI
A0A068EEK7	Elongation factor Tu OS=Staphylococcus xylosus GN=tuf PE=3 SV=1 - [A0A068EEK7_STAXY]	70.63	5	24	1.02819	35.1061	43.2076	4.81787
A0A068E6H5	Glyceraldehyde-3-phosphate dehydrogenase OS=Staphylococcus xylosus GN=gapA1 PE=3 SV=1 - [A0A068E6H5_STAXY]	66.27	5	3	1.33168	29.1091	36.1072	4.98291
A7KJI9	Enolase OS=Staphylococcus xylosus GN=eno PE=3 SV=1 - [A7KJI9_STAXY]	67.74	1	28	1.36269	31.1702	47.0869	4.65283
A0A060MHM1	60 kDa chaperonin OS=Staphylococcus xylosus GN=groL PE=3 SV=1 - [A0A060MHM1_STAXY]	61.3	6	31	1.10915	32.0327	57.6364	4.62744
Q8L2Q6	Glyceraldehyde-3-phosphate dehydrogenase (Fragment) OS=Staphylococcus xylosus GN=gap PE=3 SV=1 - [Q8L2Q6_STAXY]	54.84	1	1	0.949469		33.3426	4.83057
A0A060MGK3	Elongation factor Ts OS=Staphylococcus xylosus GN=tsf PE=3 SV=1 - [A0A060MGK3_STAXY]	78.08	1	24	1.07505	31.6483	32.3277	5.17334
A5H0F2	Chaperone protein DnaK OS=Staphylococcus xylosus GN=dnaK PE=2 SV=1 - [A5H0F2_STAXY]	75.9	1	54	1.14826	29.2677	66.4666	4.65283
A0A068EAK9	Elongation factor G OS=Staphylococcus xylosus GN=fusA PE=3 SV=1 - [A0A068EAK9_STAXY]	66.67	1	41	1.05188	28.6598	77.0833	4.89404
I3RTC2	Glyceraldehyde-3-phosphate dehydrogenase (Fragment) OS=Staphylococcus xylosus GN=gap PE=3 SV=1 - [I3RTC2_STAXY]	45.99	4	1	1.18939		30.9063	4.69092
A5H0E3	Fructose-bisphosphate aldolase class I (Fragment) OS=Staphylococcus xylosus GN=fda PE=4 SV=1 - [A5H0E3_STAXY]	85.96	4	23	1.14492	29.6285	32.6227	4.86865
A0A090K8U0	Phosphoglycerate kinase OS=Staphylococcus xylosus GN=pgk PE=3 SV=1 - [A0A090K8U0_STAXY]	62.63	1	1	1.46399	20.8839	42.39	4.79248
A0A068E690	L-lactate dehydrogenase OS=Staphylococcus xylosus GN=ldh PE=3 SV=1 - [A0A068E690_STAXY]	51.89	1	2	1.85025	17.5229	34.728	5.05908
A0A060MLY0	DNA-binding protein HBsu OS=Staphylococcus xylosus GN=hup PE=3 SV=1 - [A0A060MLY0_STAXY]	84.44	1	12	0.916407	32.8132	9.63521	9.5249
A0A090K7H7	L-lactate dehydrogenase OS=Staphylococcus xylosus GN=ldh1 PE=3 SV=1 - [A0A090K7H7_STAXY]	50.31	2	2	1.42149	61.2198	34.759	5.12256
A0A060MLT3	Triosephosphate isomerase OS=Staphylococcus xylosus GN=tpiA PE=3 SV=1 - [A0A060MLT3_STAXY]	86.17	1	17	1.35741	31.6043	27.3497	4.71631
A0A068E9Q9	Phosphoglycerate kinase OS=Staphylococcus xylosus GN=pgk PE=3 SV=1 - [A0A068E9Q9_STAXY]	64.39	1	2	1.29957	19.046	42.3891	4.88135
A0A068ECD9	Transketolase OS=Staphylococcus xylosus GN=tkt PE=3 SV=1 - [A0A068ECD9_STAXY]	61.48	1	45	1.13004	37.678	72.4041	5.0083
A7KJJ3	Dihydrolipoyl dehydrogenase OS=Staphylococcus xylosus GN=pdhD PE=4 SV=1 - [A7KJJ3_STAXY]	60.26	1	31	1.03327	35.0978	49.4415	4.86865
A0A068EBD4	Pyruvate kinase OS=Staphylococcus xylosus GN=pyk PE=3 SV=1 - [A0A068EBD4_STAXY]	57.51	1	30	1.25156	27.3224	62.8137	5.03369
A0A060MNZ8	50S ribosomal protein L4 OS=Staphylococcus xylosus GN=rplD PE=3 SV=1 - [A0A060MNZ8_STAXY]	38.65	1	9	1.07596	24.6831	22.3831	10.1548
A0A068E9M2	ATP-dependent Clp protease ATP-binding subunit ClpC OS=Staphylococcus xylosus GN=clpC PE=3 SV=1 - [A0A068E9M2_STAXY]	60.85	1	43	1.12709	30.7751	91.4566	5.64307
A0A090K3S3	2,3-bisphosphoglycerate-independent phosphoglycerate mutase OS=Staphylococcus xylosus GN=gpmI PE=3 SV=1 - [A0A090K3S3_STAXY]	43.56	2	21	1.30912	31.616	56.1387	4.76709
A0A068EEL4	DNA-directed RNA polymerase subunit beta' OS=Staphylococcus xylosus GN=rpoC PE=3 SV=1 - [A0A068EEL4_STAXY]	61.72	2	79	1.11075	21.5268	135.166	6.72705
A7KJI3	ATP synthase subunit beta OS=Staphylococcus xylosus GN=atpD PE=3 SV=1 - [A7KJI3_STAXY]	64.04	1	29	1.0555	41.1475	51.149	4.76709
A0A060MFL5	Cell division protein FtsZ OS=Staphylococcus xylosus GN=ftsZ PE=3 SV=1 - [A0A060MFL5_STAXY]	55.75	1	20	1.2026	36.5909	40.8235	4.88135
A0A068E7G2	Glycerol-3-phosphate dehydrogenase OS=Staphylococcus xylosus GN=glpD PE=3 SV=1 - [A0A068E7G2_STAXY]	61.04	1	36	1.09342	30.143	62.402	6.72705
A0A068EEZ5	Inosine-5'-monophosphate dehydrogenase OS=Staphylococcus xylosus GN=guaB PE=3 SV=1 - [A0A068EEZ5_STAXY]	75	2	30	0.984107	27.049	52.5492	5.59229
A0A060MI88	50S ribosomal protein L5 OS=Staphylococcus xylosus GN=rplE PE=3 SV=1 - [A0A060MI88_STAXY]	72.07	1	15	1.25141	26.1753	20.2547	9.0415
A0A068E9H7	50S ribosomal protein L7/L12 OS=Staphylococcus xylosus GN=rplL PE=3 SV=1 - [A0A068E9H7_STAXY]	90.98	1	11	1.03865	30.859	12.6116	4.4751
A0A090M0S8	Formate acetyltransferase OS=Staphylococcus xylosus GN=pflB PE=4 SV=1 - [A0A090M0S8_STAXY]	51.54	2	34	0.99965	33.7267	84.8261	6.21436
A0A060MMF4	Pyruvate dehydrogenase E1 component beta subunit OS=Staphylococcus xylosus GN=pdhB PE=4 SV=1 - [A0A060MMF4_STAXY]	64.62	1	18	0.982193	33.3625	35.3712	4.70361
A0A068EDB8	Bifunctional autolysin Atl OS=Staphylococcus xylosus GN=SXYLSMQ121_1742 PE=4 SV=1 - [A0A068EDB8_STAXY]	39.66	2	4	0.671301	42.2071	167.343	4.76709
A0A090JZ46	390-kDa surface protein OS=Staphylococcus xylosus GN=SXYL_00152 PE=4 SV=1 - [A0A090JZ46_STAXY]	53.79	4	22	0.478866	62.3015	390.497	4.66553
A0A068EEL9	50S ribosomal protein L1 OS=Staphylococcus xylosus GN=rplA PE=3 SV=1 - [A0A068EEL9_STAXY]	70.13	1	22	1.20096	35.6093	24.9711	9.15869
A5H0F4	Probable malate:quinone oxidoreductase OS=Staphylococcus xylosus GN=mqo2 PE=3 SV=1 - [A5H0F4_STAXY]	71.31	2	36	0.955908	40.2438	55.8459	6.78564
A7KJJ2	Transaldolase OS=Staphylococcus xylosus GN=tal PE=3 SV=1 - [A7KJJ2_STAXY]	91.14	1	19	1.01596	28.2559	25.5941	4.69092
A0A068ED46	Dihydrolipoamide acetyltransferase component of pyruvate dehydrogenase complex OS=Staphylococcus xylosus GN=SXYLSMQ121_1697 PE=3 SV=1 - [A0A068ED46_STAXY]	52.55	2	21	1.03773	43.291	46.4694	4.83057
A0A060MIS2	Pyrimidine-nucleoside phosphorylase OS=Staphylococcus xylosus GN=pdp PE=4 SV=1 - [A0A060MIS2_STAXY]	64.67	1	27	0.956552	30.8558	46.1559	5.0083
A0A090K347	Bifunctional autolysin OS=Staphylococcus xylosus GN=SXYL_01885 PE=4 SV=1 - [A0A090K347_STAXY]	36.41	1	1	0.623888	8.51465	162.854	4.83057
C6ZDF9	3-hydroxy-3-methylglutaryl CoA synthase OS=Staphylococcus xylosus GN=mvaS PE=4 SV=1 - [C6ZDF9_STAXY]	42.93	1	15	0.997464	21.9423	43.4303	4.70361
A0A060MJL6	DNA-directed RNA polymerase subunit beta OS=Staphylococcus xylosus GN=rpoB PE=3 SV=1 - [A0A060MJL6_STAXY]	48.52	11	57	1.1789	29.5425	132.949	4.95752
C6ZDI5	30S ribosomal protein S1 OS=Staphylococcus xylosus GN=rpsA PE=4 SV=1 - [C6ZDI5_STAXY]	54.71	1	22	0.993339	35.6159	43.0869	4.53857
A0A060MBT3	Fumarylacetoacetate hydrolase family protein OS=Staphylococcus xylosus GN=SXYL_01952 PE=4 SV=1 - [A0A060MBT3_STAXY]	78.74	2	23	0.962059	42.7126	33.1669	4.99561
A0A068EAG9	Glutamine--fructose-6-phosphate aminotransferase [isomerizing] OS=Staphylococcus xylosus GN=glmS PE=3 SV=1 - [A0A068EAG9_STAXY]	49.58	1	31	0.899897	32.0135	66.0209	5.0083
A0A060MKY2	Pyridoxal 5'-phosphate synthase subunit PdxS OS=Staphylococcus xylosus GN=pdxS PE=3 SV=1 - [A0A060MKY2_STAXY]	60.34	2	18	1.1139	31.9858	31.8542	5.19873
A0A068E933	Pyruvate carboxylase OS=Staphylococcus xylosus GN=SXYLSMQ121_1678 PE=4 SV=1 - [A0A068E933_STAXY]	57.43	2	60	0.905016	39.2446	128.727	5.0083
A0A068E6A9	NADH dehydrogenase OS=Staphylococcus xylosus GN=SXYL_01981 PE=4 SV=1 - [A0A068E6A9_STAXY]	43.28	1	18	1.1306	33.9131	44.0438	5.8335
A0A068E3T6	FmtB protein OS=Staphylococcus xylosus GN=SXYLSMQ121_0158 PE=4 SV=1 - [A0A068E3T6_STAXY]	52.3	4	6	0.488119	32.6354	223.192	4.84326
A0A068E5Z4	Aspartyl/glutamyl-tRNA(Asn/Gln) amidotransferase subunit B OS=Staphylococcus xylosus GN=gatB PE=3 SV=1 - [A0A068E5Z4_STAXY]	64	2	28	1.00969	21.2101	53.756	5.0083
A0A060MLR2	Cold shock protein CspA OS=Staphylococcus xylosus GN=cspA PE=4 SV=1 - [A0A060MLR2_STAXY]	50	1	3	0.715785	40.1866	7.34659	4.56396
A0A060MFX0	Glucose-6-phosphate isomerase OS=Staphylococcus xylosus GN=pgi PE=3 SV=1 - [A0A060MFX0_STAXY]	49.89	3	1	1.06026	22.8087	49.7829	4.91943
A0A068E9F8	Oligoendopeptidase F OS=Staphylococcus xylosus GN=SXYLSMQ121_1783 PE=4 SV=1 - [A0A068E9F8_STAXY]	52.99	2	36	1.00444	35.9816	69.6642	4.98291
C6ZDG7	Adenylosuccinate synthetase OS=Staphylococcus xylosus GN=purA PE=3 SV=1 - [C6ZDG7_STAXY]	59.48	1	26	1.11028	26.7549	47.057	5.33838
A0A068E7V6	50S ribosomal protein L10 OS=Staphylococcus xylosus GN=rplJ PE=3 SV=1 - [A0A068E7V6_STAXY]	63.31	1	12	1.13283	24.6007	18.0804	4.85596
C6ZDK3	Serine hydroxymethyltransferase OS=Staphylococcus xylosus GN=glyA PE=3 SV=1 - [C6ZDK3_STAXY]	53.88	1	21	0.924982	45.712	45.1568	5.2876
A0A068E6T2	3-oxoacyl-[acyl-carrier-protein] synthase 3 OS=Staphylococcus xylosus GN=fabH PE=3 SV=1 - [A0A068E6T2_STAXY]	51.76	1	14	1.1484	21.0547	33.818	4.88135
A0A060MRD2	1-pyrroline-5-carboxylate dehydrogenase OS=Staphylococcus xylosus GN=rocA PE=3 SV=1 - [A0A060MRD2_STAXY]	61.48	1	27	0.432857	63.1932	56.6425	5.021
A0A090K2B3	Aconitate hydratase OS=Staphylococcus xylosus GN=acnA PE=3 SV=1 - [A0A090K2B3_STAXY]	52.44	2	44	0.690025	47.3618	98.8158	4.89404
A0A060MH01	Trigger factor OS=Staphylococcus xylosus GN=tig PE=3 SV=1 - [A0A060MH01_STAXY]	48.62	2	19	1.17593	31.2839	48.7321	4.33545
A0A060MQ60	Fructose-bisphosphate aldolase OS=Staphylococcus xylosus GN=fba PE=4 SV=1 - [A0A060MQ60_STAXY]	55.59	1	17	1.38282	39.1195	30.6745	4.93213
A0A060MAV2	Putative pyridoxal phosphate-dependent acyltransferase OS=Staphylococcus xylosus GN=SXYL_02370 PE=4 SV=1 - [A0A060MAV2_STAXY]	62.12	2	21	0.872483	25.2394	42.6436	5.16064
A0A090K6F8	Glycine--tRNA ligase OS=Staphylococcus xylosus GN=glyQS PE=3 SV=1 - [A0A090K6F8_STAXY]	55.29	2	25	0.879494	31.7797	53.4011	4.95752
A0A060MH60	Putative dipeptidase OS=Staphylococcus xylosus GN=SXYL_01114 PE=4 SV=1 - [A0A060MH60_STAXY]	53.3	2	25	1.1473	28.6628	52.5786	4.66553
A0A060MGJ5	Succinyl-CoA ligase [ADP-forming] subunit beta OS=Staphylococcus xylosus GN=sucC PE=3 SV=1 - [A0A060MGJ5_STAXY]	63.4	2	23	0.785571	57.4495	42.0739	4.91943
A0A068E941	GTP-binding protein TypA OS=Staphylococcus xylosus GN=SXYL_01826 PE=4 SV=1 - [A0A068E941_STAXY]	57.56	1	33	1.29716	31.7094	69.3945	4.98291
A0A068E473	ATP-dependent Clp protease ATP-binding subunit ClpX OS=Staphylococcus xylosus GN=clpX PE=3 SV=1 - [A0A068E473_STAXY]	58.81	2	24	1.05028	34.1451	46.1658	4.61475
A0A068E6R4	ATP synthase subunit alpha OS=Staphylococcus xylosus GN=atpA PE=3 SV=1 - [A0A068E6R4_STAXY]	46.72	1	23	1.08727	23.1947	54.5275	4.89404
A0A060MNZ5	30S ribosomal protein S3 OS=Staphylococcus xylosus GN=rpsC PE=3 SV=1 - [A0A060MNZ5_STAXY]	62.21	1	17	1.3787	32.5956	24.017	9.80322
C6ZDJ1	Polyribonucleotide nucleotidyltransferase OS=Staphylococcus xylosus GN=pnp PE=3 SV=1 - [C6ZDJ1_STAXY]	56.96	2	38	1.04924	27.4088	76.6387	5.05908
A0A060MEE8	Uracil phosphoribosyltransferase OS=Staphylococcus xylosus GN=upp PE=3 SV=1 - [A0A060MEE8_STAXY]	74.16	1	11	0.965601	23.6359	23.2283	5.47803
A0A068EEQ7	Cysteine synthase OS=Staphylococcus xylosus GN=cysK PE=3 SV=1 - [A0A068EEQ7_STAXY]	70.65	1	17	0.842623	40.3243	32.8699	4.89404
A0A068E6U0	Glucose-6-phosphate isomerase OS=Staphylococcus xylosus GN=pgi PE=3 SV=1 - [A0A068E6U0_STAXY]	49.89	3	1	0.919593		49.7839	4.89404
A5H0D9	Protein translocase subunit SecA OS=Staphylococcus xylosus GN=secA PE=3 SV=1 - [A5H0D9_STAXY]	54.8	3	44	1.05562	33.5989	95.6671	5.21143
A0A060MGY5	50S ribosomal protein L21 OS=Staphylococcus xylosus GN=rplU PE=3 SV=1 - [A0A060MGY5_STAXY]	71.57	1	9	1.12458	22.5214	11.2831	9.80322
A0A068E7K6	50S ribosomal protein L25 OS=Staphylococcus xylosus GN=rplY PE=3 SV=1 - [A0A068E7K6_STAXY]	40.83	1	8	1.10062	25.8558	23.9041	4.33545
A7KJG8	Dps family protein OS=Staphylococcus xylosus GN=dps PE=3 SV=1 - [A7KJG8_STAXY]	95.97	1	14	0.644802	75.7719	17.0424	4.70361
A0A060MCB5	Cell division protein ftsA OS=Staphylococcus xylosus GN=SXYLSMQ121_1627 PE=3 SV=1 - [A0A060MCB5_STAXY]	47.58	2	20	0.920456	21.8738	53.0001	4.4751
A0A068E4G1	Pyruvate oxidase, CidC OS=Staphylococcus xylosus GN=SXYLSMQ121_0364 PE=3 SV=1 - [A0A068E4G1_STAXY]	48.28	2	24	1.21904	32.9804	64.0012	5.84619
A0A060MEH6	Deoxyribose-phosphate aldolase OS=Staphylococcus xylosus GN=deoC PE=3 SV=1 - [A0A060MEH6_STAXY]	90.45	2	19	1.09816	34.7454	23.4459	4.81787
A0A090M188	Alanine--tRNA ligase OS=Staphylococcus xylosus GN=alaS PE=3 SV=1 - [A0A090M188_STAXY]	48.06	2	36	1.09517	25.556	98.9111	5.16064
A0A060MK74	Aldehyde dehydrogenase OS=Staphylococcus xylosus GN=SXYLSMQ121_2440 PE=3 SV=1 - [A0A060MK74_STAXY]	48.42	2	17	1.22791	30.4658	51.765	4.83057
A0A068ECE4	GMP reductase OS=Staphylococcus xylosus GN=guaC PE=3 SV=1 - [A0A068ECE4_STAXY]	48.31	1	15	1.12079	22.8076	35.8921	6.23975
A0A060MI71	30S ribosomal protein S5 OS=Staphylococcus xylosus GN=rpsE PE=3 SV=1 - [A0A060MI71_STAXY]	67.27	1	14	1.28158	46.4504	17.5856	10.1987
A7KJJ0	Alanine dehydrogenase OS=Staphylococcus xylosus GN=ald PE=3 SV=1 - [A7KJJ0_STAXY]	66.58	2	18	0.69371	35.6685	39.6597	5.33838
A0A090JZ91	Pyruvate phosphate dikinase OS=Staphylococcus xylosus GN=ppsA PE=4 SV=1 - [A0A090JZ91_STAXY]	50.06	2	37	0.462758	85.8941	97.5239	4.93213
A0A068E7J7	ATP-dependent zinc metalloprotease FtsH OS=Staphylococcus xylosus GN=ftsH PE=3 SV=1 - [A0A068E7J7_STAXY]	46.08	1	31	1.05838	26.0345	76.2607	5.10986
A0A090KAR9	Arginine--tRNA ligase OS=Staphylococcus xylosus GN=argS PE=3 SV=1 - [A0A090KAR9_STAXY]	50.27	2	26	1.20714	26.1035	62.5935	5.03369
A0A060MHI7	Glutamyl-tRNA(Gln) amidotransferase subunit A OS=Staphylococcus xylosus GN=gatA PE=3 SV=1 - [A0A060MHI7_STAXY]	42.89	2	19	0.960799	26.6186	52.9026	4.85596
A7IY62	ABC-type transport system ATPase component OS=Staphylococcus xylosus GN=SXYL_02009 PE=3 SV=1 - [A7IY62_STAXY]	74.31	1	17	0.91199	33.4237	28.2242	4.79248
A0A068E7K7	30S ribosomal protein S2 OS=Staphylococcus xylosus GN=rpsB PE=3 SV=1 - [A0A068E7K7_STAXY]	64.89	1	22	1.13838	28.3118	29.7174	5.64307
A0A068E9G6	Chaperone protein ClpB OS=Staphylococcus xylosus GN=clpB PE=3 SV=1 - [A0A068E9G6_STAXY]	51.21	2	35	1.30544	27.4386	98.1695	4.94482
A0A068EA17	Ribosome-binding ATPase YchF OS=Staphylococcus xylosus GN=ychF PE=3 SV=1 - [A0A068EA17_STAXY]	66.03	1	23	1.13248	39.9067	40.6516	4.62744
A0A060MNU2	DNA-directed RNA polymerase subunit alpha OS=Staphylococcus xylosus GN=rpoA PE=3 SV=1 - [A0A060MNU2_STAXY]	64.65	1	23	1.17461	23.5344	34.9442	4.83057
A0A068E309	Glycosyl transferase family protein, putative OS=Staphylococcus xylosus GN=SXYLSMQ121_0385 PE=4 SV=1 - [A0A068E309_STAXY]	49.48	2	28	0.872106	30.6654	66.8238	6.22705
A0A068EB99	30S ribosomal protein S4 OS=Staphylococcus xylosus GN=rpsD PE=3 SV=1 - [A0A068EB99_STAXY]	63	1	12	1.14322	24.9868	23.1181	9.68604
A0A090K1Y6	Acetate kinase OS=Staphylococcus xylosus GN=ackA PE=3 SV=1 - [A0A090K1Y6_STAXY]	57.39	2	17	1.06665	29.5629	43.9594	5.23682
A0A090M105	Septation ring formation regulator EzrA OS=Staphylococcus xylosus GN=ezrA PE=4 SV=1 - [A0A090M105_STAXY]	59.33	2	31	1.0508	23.6115	66.0294	4.86865
A0A068E9P8	Methionine--tRNA ligase OS=Staphylococcus xylosus GN=metG PE=3 SV=1 - [A0A068E9P8_STAXY]	50.68	2	30	1.10556	20.5445	75.4345	5.13525
C6ZDH9	Aminotransferase, class I/II OS=Staphylococcus xylosus GN=SXYL_00901 PE=4 SV=1 - [C6ZDH9_STAXY]	49.88	2	21	0.976466	24.7441	48.5484	4.81787
A0A060MES5	50S ribosomal protein L2 OS=Staphylococcus xylosus GN=rplB PE=3 SV=1 - [A0A060MES5_STAXY]	51.99	1	17	0.836642	57.755	30.3256	10.77
A0A068ECM1	Translation initiation factor IF-2 OS=Staphylococcus xylosus GN=infB PE=3 SV=1 - [A0A068ECM1_STAXY]	45.58	1	1	0.886148	47.1699	77.1407	5.17334
A0A068EC76	ABC transporter ATP-binding protein OS=Staphylococcus xylosus GN=SXYL_01482 PE=4 SV=1 - [A0A068EC76_STAXY]	51.5	1	27	1.19041	25.0886	60.0543	4.91943
A0A068E625	GTP-sensing transcriptional pleiotropic repressor CodY OS=Staphylococcus xylosus GN=codY PE=3 SV=1 - [A0A068E625_STAXY]	58.37	4	16	0.970661	26.4343	28.5283	5.99854
A7IY69	General stress protein OS=Staphylococcus xylosus GN=SXYL_01126 PE=4 SV=1 - [A7IY69_STAXY]	69.51	1	10	1.09949	37.5014	18.1215	6.96143
C6ZDI3	Tyrosine--tRNA ligase OS=Staphylococcus xylosus GN=tyrS PE=3 SV=1 - [C6ZDI3_STAXY]	54.76	2	19	1.10256	30.868	47.5042	5.5542
A0A060MI39	50S ribosomal protein L17 OS=Staphylococcus xylosus GN=rplQ PE=3 SV=1 - [A0A060MI39_STAXY]	55.74	1	7	1.48364	32.6831	13.6544	9.84717
C6ZDJ2	Translation initiation factor IF-2 OS=Staphylococcus xylosus GN=infB PE=3 SV=1 - [C6ZDJ2_STAXY]	44.73	1	1	0.741747	85.0198	77.1396	5.16064
A0A060MKB6	UvrABC system protein A OS=Staphylococcus xylosus GN=uvrA PE=3 SV=1 - [A0A060MKB6_STAXY]	48.41	5	44	1.00955	32.1584	104.67	6.26514
A0A090K7K4	Formate--tetrahydrofolate ligase OS=Staphylococcus xylosus GN=fhs PE=3 SV=1 - [A0A090K7K4_STAXY]	50.27	2	24	0.670395	40.9811	59.9811	5.75732
A0A060ME53	30S ribosomal protein S7 OS=Staphylococcus xylosus GN=rpsG PE=3 SV=1 - [A0A060ME53_STAXY]	63.46	1	10	1.43502	36.4226	17.8145	9.93506
A0A090K7P3	Isocitrate dehydrogenase [NADP] OS=Staphylococcus xylosus GN=icd PE=3 SV=1 - [A0A090K7P3_STAXY]	58.91	2	26	0.582499	52.2113	46.2437	4.98291
A0A068E485	Valine--tRNA ligase OS=Staphylococcus xylosus GN=valS PE=3 SV=1 - [A0A068E485_STAXY]	40.07	2	33	1.03826	27.6545	101.413	4.95752
A0A090K3V9	Ribonucleoside-diphosphate reductase OS=Staphylococcus xylosus GN=nrdE PE=3 SV=1 - [A0A090K3V9_STAXY]	33.24	2	23	0.978778	21.843	79.7267	5.36377
A0A068E3M0	Probable manganese-dependent inorganic pyrophosphatase OS=Staphylococcus xylosus GN=ppaC PE=3 SV=1 - [A0A068E3M0_STAXY]	44.48	2	13	0.962131	30.0569	33.889	4.69092
A0A060MHH1	Response regulator protein VraR OS=Staphylococcus xylosus GN=vraR PE=4 SV=1 - [A0A060MHH1_STAXY]	71.77	1	14	0.99437	32.4492	23.7192	5.13525
A0A060MJ23	30S ribosomal protein S8 OS=Staphylococcus xylosus GN=rpsH PE=3 SV=1 - [A0A060MJ23_STAXY]	73.48	1	13	1.23672	30.9488	14.8111	9.49561
A7KJH5	UDP-N-acetylglucosamine 1-carboxyvinyltransferase OS=Staphylococcus xylosus GN=murA2 PE=3 SV=1 - [A7KJH5_STAXY]	46.32	1	19	1.08582	24.3989	44.9834	5.49072
A0A068E433	Universal stress protein family OS=Staphylococcus xylosus GN=SXYLSMQ121_1094 PE=4 SV=1 - [A0A068E433_STAXY]	78.57	2	13	0.763409	66.2493	18.7074	4.94482
A0A060MPI4	UPF0342 protein SXYL_01028 OS=Staphylococcus xylosus GN=SXYL_01028 PE=3 SV=1 - [A0A060MPI4_STAXY]	65.79	1	7	0.908511	29.4346	13.3224	4.23389
A0A068E9P2	Ribose-phosphate pyrophosphokinase OS=Staphylococcus xylosus GN=prs PE=3 SV=1 - [A0A068E9P2_STAXY]	37.07	1	12	0.990589	22.0159	35.1944	5.47803
A0A090K1K9	6-phosphogluconate dehydrogenase, decarboxylating OS=Staphylococcus xylosus GN=gndA PE=3 SV=1 - [A0A090K1K9_STAXY]	65.46	2	26	1.13563	25.3198	51.8338	4.97021
A0A090K1R3	Penicillin-binding protein 2 OS=Staphylococcus xylosus GN=pbp2 PE=4 SV=1 - [A0A090K1R3_STAXY]	43.96	2	31	1.12186	31.634	80.4163	5.46533
A0A068E5X7	Glycerol kinase OS=Staphylococcus xylosus GN=glpK PE=3 SV=1 - [A0A068E5X7_STAXY]	47	2	26	0.872432	38.9135	55.9771	4.83057
A0A060MED0	Hydroxymethylpyrimidine phosphate kinase ThiD OS=Staphylococcus xylosus GN=SXYLSMQ121_2118 PE=4 SV=1 - [A0A060MED0_STAXY]	70.29	2	14	1.01007	36.2786	29.693	5.47803
A0A068E898	Alkyl hydroperoxide reductase protein F OS=Staphylococcus xylosus GN=ahpF PE=3 SV=1 - [A0A068E898_STAXY]	48.13	1	21	0.930656	40.2986	54.6539	4.7417
A0A068E8Z3	Manganese ABC transporter, periplasmic-binding protein SitA OS=Staphylococcus xylosus GN=SXYLSMQ121_2065 PE=3 SV=1 - [A0A068E8Z3_STAXY]	68.93	2	23	0.497671	65.6622	34.7984	5.70654
A0A068E9X6	Uncharacterized protein OS=Staphylococcus xylosus GN=SXYL_02523 PE=4 SV=1 - [A0A068E9X6_STAXY]	67.15	1	8	0.826822	31.2483	15.3415	4.70361
A0A068E717	DNA-binding response regulator ResD OS=Staphylococcus xylosus GN=srrA PE=4 SV=1 - [A0A068E717_STAXY]	49.58	1	12	1.21332	45.7699	27.8753	5.2749
A0A068E5A2	Protein RecA OS=Staphylococcus xylosus GN=recA PE=3 SV=1 - [A0A068E5A2_STAXY]	47.28	5	15	1.0178	26.6284	37.6945	5.36377
Q9K4V3	Superoxide dismutase [Mn/Fe] OS=Staphylococcus xylosus GN=sodA PE=2 SV=1 - [SODM_STAXY]	49.25	5	2	1.18974	45.2141	22.5212	4.98291
A0A068E7X4	Phenylalanine--tRNA ligase beta subunit OS=Staphylococcus xylosus GN=pheT PE=3 SV=1 - [A0A068E7X4_STAXY]	28.88	2	19	0.964128	21.8802	88.5802	4.79248
A0A068EAG6	Phosphoglucosamine mutase OS=Staphylococcus xylosus GN=glmM PE=3 SV=1 - [A0A068EAG6_STAXY]	49.67	2	19	1.003	40.3294	49.0985	4.84326
A0A068E5E8	50S ribosomal protein L19 OS=Staphylococcus xylosus GN=rplS PE=3 SV=1 - [A0A068E5E8_STAXY]	59.48	1	8	1.0659	25.7724	13.3646	11.3706
A0A068E4V5	Threonine--tRNA ligase OS=Staphylococcus xylosus GN=thrS PE=3 SV=1 - [A0A068E4V5_STAXY]	38.91	2	23	1.10795	36.9666	74.5214	5.22412
A0A060MQJ5	50S ribosomal protein L3 OS=Staphylococcus xylosus GN=rplC PE=3 SV=1 - [A0A060MQJ5_STAXY]	59.36	2	11	1.1399	38.3941	23.6302	9.5249
A0A068E7D1	Catalase OS=Staphylococcus xylosus GN=katB PE=3 SV=1 - [A0A068E7D1_STAXY]	43.64	4	16	0.462927	82.2283	57.0617	5.66846
A0A090K2B1	DNA topoisomerase 4 subunit A OS=Staphylococcus xylosus GN=parC PE=3 SV=1 - [A0A090K2B1_STAXY]	42	2	30	1.0441	19.5629	90.5492	6.58057
A0A060MM85	UPF0365 protein SXYL_01283 OS=Staphylococcus xylosus GN=SXYL_01283 PE=3 SV=1 - [A0A060MM85_STAXY]	58.41	1	18	0.885705	38.3849	34.9036	5.99854
C6ZDJ3	3-oxoacyl-[acyl-carrier protein] reductase OS=Staphylococcus xylosus GN=fabG PE=3 SV=1 - [C6ZDJ3_STAXY]	64.75	1	12	1.03578	28.0413	25.9013	5.46533
A0A068EDQ4	Thioredoxin reductase OS=Staphylococcus xylosus GN=trxB PE=3 SV=1 - [A0A068EDQ4_STAXY]	48.41	2	13	1.09353	27.4912	33.7851	5.10986
A5H0E4	Putative glucosamine-6-phosphate isomerase OS=Staphylococcus xylosus GN=SXYL_01009 PE=4 SV=1 - [A5H0E4_STAXY]	56.28	1	12	0.923213	25.575	22.3846	5.36377
A0A060MQH5	50S ribosomal protein L6 OS=Staphylococcus xylosus GN=rplF PE=3 SV=1 - [A0A060MQH5_STAXY]	76.4	1	12	1.32475	31.6675	19.5302	9.43701
A0A090K872	Glucose-6-phosphate 1-dehydrogenase OS=Staphylococcus xylosus GN=zwf PE=3 SV=1 - [A0A090K872_STAXY]	48.38	2	24	1.07818	27.8907	56.9315	5.35107
A0A060MHK6	Elongation factor 4 OS=Staphylococcus xylosus GN=lepA PE=3 SV=1 - [A0A060MHK6_STAXY]	42.83	1	21	1.12067	24.7339	68.3281	4.99561
A0A068E6U4	Glutamate dehydrogenase OS=Staphylococcus xylosus GN=SXYL_01964 PE=3 SV=1 - [A0A068E6U4_STAXY]	47.58	1	15	0.822719	43.9077	45.6782	5.16064
A0A090K3E4	ATP-dependent protease ATPase subunit HslU OS=Staphylococcus xylosus GN=hslU PE=3 SV=1 - [A0A090K3E4_STAXY]	47.97	4	2	1.03101	41.1662	52.5354	5.26221
A0A090K1Z1	Uncharacterized peptidase OS=Staphylococcus xylosus GN=SXYL_01160 PE=3 SV=1 - [A0A090K1Z1_STAXY]	40.57	2	13	1.00259	18.7948	39.1448	4.81787
A0A090K7N1	Putative cell division protein OS=Staphylococcus xylosus GN=SXYL_01696 PE=4 SV=1 - [A0A090K7N1_STAXY]	66.34	2	16	1.29622	40.8598	23.4636	4.77979
A0A068E6D5	Succinate dehydrogenase flavoprotein subunit OS=Staphylococcus xylosus GN=sdhA PE=4 SV=1 - [A0A068E6D5_STAXY]	47.53	1	27	0.592474	54.0554	65.1726	5.61768
A0A068E8Q8	Proline--tRNA ligase OS=Staphylococcus xylosus GN=proS PE=3 SV=1 - [A0A068E8Q8_STAXY]	41.7	3	22	1.14568	33.7657	63.6564	5.0083
C6ZDJ0	Glutamine synthetase OS=Staphylococcus xylosus GN=glnA PE=3 SV=1 - [C6ZDJ0_STAXY]	36.32	2	13	0.934582	46.5573	50.8254	5.10986
A0A060MGL6	Ribonuclease J OS=Staphylococcus xylosus GN=rnj PE=3 SV=1 - [A0A060MGL6_STAXY]	42.19	1	23	1.00987	33.4131	62.4414	6.17627
A0A060MI93	50S ribosomal protein L16 OS=Staphylococcus xylosus GN=rplP PE=3 SV=1 - [A0A060MI93_STAXY]	37.5	1	5	0.94839	29.6929	16.2608	10.5356
C6ZDJ7	Phosphoglucomutase OS=Staphylococcus xylosus GN=pgcA PE=3 SV=1 - [C6ZDJ7_STAXY]	50.63	5	2	0.546642	15.2964	62.1218	5.05908
A0A090LYY6	PTS system glucose-specific EIICBA component OS=Staphylococcus xylosus GN=ptsG PE=4 SV=1 - [A0A090LYY6_STAXY]	37.61	2	23	1.0653	25.4064	73.3824	5.70654
A0A068ECN3	Ribosome-recycling factor OS=Staphylococcus xylosus GN=frr PE=3 SV=1 - [A0A068ECN3_STAXY]	68.48	1	19	1.19133	37.3389	20.1766	5.13525
A0A090M0Y9	Uncharacterized protein OS=Staphylococcus xylosus GN=SXYL_01127 PE=4 SV=1 - [A0A090M0Y9_STAXY]	47.93	2	17	0.940117	18.468	49.5452	4.95752
A0A068E883	GMP synthase [glutamine-hydrolyzing] OS=Staphylococcus xylosus GN=guaA PE=3 SV=1 - [A0A068E883_STAXY]	38.6	1	1	1.0375		58.1484	4.86865
A0A090K5X6	GMP synthase [glutamine-hydrolyzing] OS=Staphylococcus xylosus GN=guaA PE=3 SV=1 - [A0A090K5X6_STAXY]	39.38	1	1	1.82922		58.2615	4.89404
A0A068E8S2	Succinyl-CoA ligase [ADP-forming] subunit alpha OS=Staphylococcus xylosus GN=sucD PE=3 SV=1 - [A0A068E8S2_STAXY]	46.51	1	11	0.784382	44.1827	31.4192	5.18604
A7KJI7	10 kDa chaperonin OS=Staphylococcus xylosus GN=groS PE=3 SV=1 - [A7KJI7_STAXY]	74.74	1	8	1.01893	21.5581	10.2963	4.56396
A0SJA3	Branched-chain-amino-acid aminotransferase OS=Staphylococcus xylosus GN=ilvE PE=3 SV=1 - [A0SJA3_STAXY]	40.78	1	14	0.849061	33.9182	40.0743	4.77979
A0A068E5X3	Phosphoenolpyruvate-protein phosphotransferase OS=Staphylococcus xylosus GN=ptsI PE=3 SV=1 - [A0A068E5X3_STAXY]	39.58	2	21	0.918267	28.3261	63.3861	4.64014
A0A068E779	PTS system, fructose-specific IIA component OS=Staphylococcus xylosus GN=SXYLSMQ121_1996 PE=4 SV=1 - [A0A068E779_STAXY]	22.03	2	12	1.19401	22.2646	68.0635	5.46533
A0A060MCA0	Thioredoxin OS=Staphylococcus xylosus GN=trxA PE=3 SV=1 - [A0A060MCA0_STAXY]	66.35	3	6	0.950101	23.1512	11.4288	4.51318
A0A060MI35	50S ribosomal protein L13 OS=Staphylococcus xylosus GN=rplM PE=3 SV=1 - [A0A060MI35_STAXY]	77.93	1	14	1.28087	26.7133	16.3324	9.40771
C6ZDG4	30S ribosomal protein S6 OS=Staphylococcus xylosus GN=rpsF PE=3 SV=1 - [C6ZDG4_STAXY]	80.2	1	6	1.34877	30.1012	11.919	5.03369
A0A090K4T6	Lipid II:glycine glycyltransferase OS=Staphylococcus xylosus GN=femX PE=4 SV=1 - [A0A090K4T6_STAXY]	53.49	2	23	1.07757	28.9797	47.6267	8.63135
A0A068ECN8	ATP-dependent protease ATPase subunit HslU OS=Staphylococcus xylosus GN=hslU PE=3 SV=1 - [A0A068ECN8_STAXY]	48.61	4	2	0.852292	5.96998	52.5405	5.31299
A0A090K3J6	Isoleucine--tRNA ligase OS=Staphylococcus xylosus GN=ileS PE=3 SV=1 - [A0A090K3J6_STAXY]	31.22	2	30	1.07788	18.5772	105.042	5.22412
A0A090K7G3	Phosphoenolpyruvate carboxykinase [ATP] OS=Staphylococcus xylosus GN=pckA PE=3 SV=1 - [A0A090K7G3_STAXY]	50.66	2	24	0.485251	66.9462	59.2215	4.94482
A0A068E3T9	DNA double-strand break repair Rad50 ATPase OS=Staphylococcus xylosus GN=SXYLSMQ121_0994 PE=4 SV=1 - [A0A068E3T9_STAXY]	38.38	2	36	0.989205	27.3613	114.601	5.8335
A0A068EA68	Flavohemoprotein (Hemoglobin-like protein) (Flavohemoglobin) (Nitric oxide dioxygenase) OS=Staphylococcus xylosus GN=SXYLSMQ121_2465 PE=3 SV=1 - [A0A068EA68_STAXY]	44.88	2	14	0.774696	37.9394	42.6326	4.75439
A0A068E214	Serine--tRNA ligase OS=Staphylococcus xylosus GN=serS PE=3 SV=1 - [A0A068E214_STAXY]	48.48	1	19	0.838332	24.393	48.5434	5.08447
A0A068E8Q9	Ribonucleotide reductase of class III (Anaerobic), large subunit OS=Staphylococcus xylosus GN=SXYLSMQ121_0155 PE=4 SV=1 - [A0A068E8Q9_STAXY]	39.61	1	27	0.548738	48.8496	70.458	6.32861
A0A060MF28	Alkylphosphonate utilization operon protein PhnA OS=Staphylococcus xylosus GN=SXYL_02318 PE=4 SV=1 - [A0A060MF28_STAXY]	37.61	1	4	1.17397	30.8911	12.8804	5.021
A0A068E6X0	Iron-sulfur cluster assembly protein SufD OS=Staphylococcus xylosus GN=SXYLSMQ121_1861 PE=4 SV=1 - [A0A068E6X0_STAXY]	38.62	2	18	1.05835	41.573	48.2185	4.94482
A0A090K4A6	3-oxoacyl-[acyl-carrier-protein] synthase 2 OS=Staphylococcus xylosus GN=fabF PE=3 SV=1 - [A0A090K4A6_STAXY]	40.58	2	12	1.1249	23.6945	43.4706	5.0083
A0A060MKZ9	Pyruvate dehydrogenase E1 component alpha subunit OS=Staphylococcus xylosus GN=SXYLSMQ121_1699 PE=4 SV=1 - [A0A060MKZ9_STAXY]	42.7	2	14	1.15059	39.5225	41.4909	4.93213
C6ZDJ9	Peptidyl-prolyl cis-trans isomerase OS=Staphylococcus xylosus GN=SXYL_01968 PE=3 SV=1 - [C6ZDJ9_STAXY]	48.73	1	8	1.12969	26.5822	21.6484	4.56396
A0A060MJ03	50S ribosomal protein L15 OS=Staphylococcus xylosus GN=rplO PE=3 SV=1 - [A0A060MJ03_STAXY]	72.6	1	12	1.14961	26.318	15.4864	10.3892
A0A060MFP0	Urease accessory protein UreG OS=Staphylococcus xylosus GN=ureG PE=3 SV=1 - [A0A060MFP0_STAXY]	52.94	2	10	1.20138	44.3667	22.3715	4.70361
A0A068E9C6	Phosphoglucosamine mutase OS=Staphylococcus xylosus GN=SXYLSMQ121_1738 PE=3 SV=1 - [A0A068E9C6_STAXY]	50.09	5	3	1.12513	28.3311	62.1408	4.99561
A0A068EAS2	Lysine--tRNA ligase OS=Staphylococcus xylosus GN=lysS PE=3 SV=1 - [A0A068EAS2_STAXY]	41.01	1	22	1.04044	29.8211	56.7994	5.19873
A0A060MM81	Putative phosphoesterase SXYL_01917 OS=Staphylococcus xylosus GN=SXYL_01917 PE=3 SV=1 - [A0A060MM81_STAXY]	57.99	1	10	0.642067	61.9259	19.3369	5.24951
A0A068EB60	D-alanine aminotransferase OS=Staphylococcus xylosus GN=SXYLSMQ121_1052 PE=3 SV=1 - [A0A068EB60_STAXY]	45.91	1	1	0.882073	2.11128	31.6221	5.021
A0A068E9F1	Enoyl-[acyl-carrier-protein] reductase [NADPH] OS=Staphylococcus xylosus GN=SXYLSMQ121_1773 PE=3 SV=1 - [A0A068E9F1_STAXY]	56.25	2	14	0.945315	18.5956	28.0485	6.41748
A0A090K8L6	TelA-like protein OS=Staphylococcus xylosus GN=SXYL_01468 PE=4 SV=1 - [A0A090K8L6_STAXY]	54.52	1	1	0.917577	3.31292	43.119	5.56689
A0A090K337	Probable quinol oxidase subunit 2 OS=Staphylococcus xylosus GN=qoxA PE=3 SV=1 - [A0A090K337_STAXY]	41.82	2	17	0.672401	47.3829	42.6093	5.89697
A0A068E7L4	Methylenetetrahydrofolate--tRNA-(uracil-5-)-methyltransferase TrmFO OS=Staphylococcus xylosus GN=trmFO PE=3 SV=1 - [A0A068E7L4_STAXY]	40.23	2	17	0.919478	26.2628	48.4077	5.66846
A0A068E9K7	Cysteine--tRNA ligase OS=Staphylococcus xylosus GN=cysS PE=3 SV=1 - [A0A068E9K7_STAXY]	39.48	3	17	0.952948	29.2784	53.6488	5.21143
A0A068E8A6	2-oxoglutarate dehydrogenase E1 component OS=Staphylococcus xylosus GN=odhA PE=3 SV=1 - [A0A068E8A6_STAXY]	38.59	3	30	0.679502	39.2171	105.271	5.5415
A0A068E9A8	3-ketoacyl-CoA thiolase, Acetyl-CoA acetyltransferase OS=Staphylococcus xylosus GN=SXYLSMQ121_0356 PE=3 SV=1 - [A0A068E9A8_STAXY]	53.13	2	15	1.17855	35.576	40.8007	4.89404
A0A060MQ70	Phosphopentomutase OS=Staphylococcus xylosus GN=deoB PE=3 SV=1 - [A0A060MQ70_STAXY]	29.62	2	11	1.01204	25.0171	44.1701	4.98291
A0A068EEP7	Glutamate--tRNA ligase OS=Staphylococcus xylosus GN=gltX PE=3 SV=1 - [A0A068EEP7_STAXY]	41.94	3	20	1.01237	36.4446	56.4244	4.99561
A0A090K1U4	D-alanine aminotransferase OS=Staphylococcus xylosus GN=dat PE=3 SV=1 - [A0A090K1U4_STAXY]	48.04	1	1	0.977843	7.79171	31.638	4.81787
A0A068E133	DNA polymerase III subunit beta OS=Staphylococcus xylosus GN=SXYLSMQ121_0002 PE=4 SV=1 - [A0A068E133_STAXY]	59.57	2	23	0.983663	29.2461	41.8127	4.83057
A0A060MN11	33 kDa chaperonin OS=Staphylococcus xylosus GN=hslO PE=3 SV=1 - [A0A060MN11_STAXY]	46.08	1	11	1.29073	31.2478	31.6176	4.66553
A5H0E1	ATP-dependent Clp protease proteolytic subunit OS=Staphylococcus xylosus GN=clpP PE=3 SV=1 - [A5H0E1_STAXY]	31.96	1	9	0.994118	34.7761	21.2119	5.10986
A5H0E2	Alkyl hydroperoxide reductase protein C OS=Staphylococcus xylosus GN=ahpC PE=4 SV=1 - [A5H0E2_STAXY]	82.54	2	13	0.729723	60.7695	21.0294	4.66553
A0A060MMV9	Transcription termination/antitermination protein NusA OS=Staphylococcus xylosus GN=nusA PE=3 SV=1 - [A0A060MMV9_STAXY]	45.64	1	18	1.06678	30.7769	43.5372	4.65283
O07882	Glucose 1-dehydrogenase OS=Staphylococcus xylosus GN=gdh PE=3 SV=1 - [O07882_STAXY]	53.99	1	13	1.2036	36.4694	28.5804	5.03369
A0A060MLA6	3-hexulose-6-phosphate synthase OS=Staphylococcus xylosus GN=SXYL_02291 PE=4 SV=1 - [A0A060MLA6_STAXY]	51.9	1	8	0.858709	24.4855	22.3707	4.60205
A0A060MPA0	Putative universal stress protein Usp OS=Staphylococcus xylosus GN=SXYL_01162 PE=4 SV=1 - [A0A060MPA0_STAXY]	68.61	1	10	0.901733	31.068	15.1363	9.40771
A0A068EF61	Acetate-CoA ligase OS=Staphylococcus xylosus GN=SXYL_02616 PE=4 SV=1 - [A0A068EF61_STAXY]	33.08	1	15	1.12076	30.1078	58.5877	5.21143
A0A068E8T4	Chromosome partition protein Smc OS=Staphylococcus xylosus GN=smc PE=3 SV=1 - [A0A068E8T4_STAXY]	30.7	2	31	1.13695	23.3343	136.453	5.33838
A0A060MHR6	DEAD-box ATP-dependent RNA helicase CshA OS=Staphylococcus xylosus GN=cshA PE=3 SV=1 - [A0A060MHR6_STAXY]	39.76	1	21	1.21063	27.792	56.7866	9.43701
C6ZDH6	Adenylate kinase OS=Staphylococcus xylosus GN=adk PE=3 SV=1 - [C6ZDH6_STAXY]	71.3	1	16	1.09702	33.5618	24.2005	5.13525
A0A068E8C3	Tellurite resistance protein OS=Staphylococcus xylosus GN=SXYLSMQ121_1383 PE=4 SV=1 - [A0A068E8C3_STAXY]	55.05	1	1	0.767365		43.1681	5.68115
A0A090K5H0	2-C-methyl-D-erythritol 4-phosphate cytidylyltransferase OS=Staphylococcus xylosus GN=ispD PE=3 SV=1 - [A0A090K5H0_STAXY]	77.73	2	18	0.884106	33.5844	26.4889	6.01123
A0A090K7L9	Carbamoyl-phosphate synthase (glutamine-hydrolyzing) OS=Staphylococcus xylosus GN=carB PE=3 SV=1 - [A0A090K7L9_STAXY]	30.37	2	32	0.995657	35.5876	116.79	4.83057
A0A060MES4	50S ribosomal protein L29 OS=Staphylococcus xylosus GN=rpmC PE=3 SV=1 - [A0A060MES4_STAXY]	62.32	1	6	1.25434	26.2242	8.05538	9.59814
A0A068E2U1	Urease subunit alpha OS=Staphylococcus xylosus GN=ureC PE=3 SV=1 - [A0A068E2U1_STAXY]	37.04	6	15	1.07062	30.4122	61.2709	5.5415
A0A068EAU3	Putative amino acid ligase found clustered with an amidotransferase OS=Staphylococcus xylosus GN=SXYLSMQ121_0937 PE=4 SV=1 - [A0A068EAU3_STAXY]	45.56	2	18	1.12645	21.8979	49.0579	7.00537
A0A060MQ55	50S ribosomal protein L31 type B OS=Staphylococcus xylosus GN=rpmE PE=3 SV=1 - [A0A060MQ55_STAXY]	77.65	1	6	1.36704	32.657	9.85279	7.50342
A0A090M461	Putative heme-dependent peroxidase OS=Staphylococcus xylosus GN=SXYL_02261 PE=4 SV=1 - [A0A090M461_STAXY]	37.75	2	8	1.22234	34.7931	29.1354	5.18604
A0A060MIE0	Adenylosuccinate lyase OS=Staphylococcus xylosus GN=SXYLSMQ121_0919 PE=3 SV=1 - [A0A060MIE0_STAXY]	51.97	2	24	1.11381	41.0359	49.5292	5.59229
A0A068E6I6	Porphobilinogen synthase OS=Staphylococcus xylosus GN=SXYLSMQ121_1135 PE=3 SV=1 - [A0A068E6I6_STAXY]	61.17	2	17	0.998785	31.1629	34.552	4.79248
A0A090K3H1	Putative dehydrogenase OS=Staphylococcus xylosus GN=SXYL_01992 PE=3 SV=1 - [A0A090K3H1_STAXY]	38.63	2	11	0.929117	28.5404	35.5364	5.45264
A0A068EF75	Sulfate adenylyltransferase OS=Staphylococcus xylosus GN=sat PE=3 SV=1 - [A0A068EF75_STAXY]	47.19	1	18	1.06094	31.1941	44.2586	5.42725
A0A068E754	Glucose-specific phosphotransferase enzyme IIA component OS=Staphylococcus xylosus GN=crr PE=4 SV=1 - [A0A068E754_STAXY]	60.24	1	8	0.995216	32.6742	17.8262	4.80518
A0A068E511	Aspartate--tRNA ligase OS=Staphylococcus xylosus GN=aspS PE=3 SV=1 - [A0A068E511_STAXY]	52.21	1	30	0.926938	29.9522	66.706	5.03369
A0A090K511	Probable transcriptional regulatory protein SXYL_02184 OS=Staphylococcus xylosus GN=SXYL_02184 PE=3 SV=1 - [A0A090K511_STAXY]	35.29	2	8	1.10773	31.4928	26.6002	4.71631
A0A060MK31	Uncharacterized protein OS=Staphylococcus xylosus GN=SXYL_02190 PE=4 SV=1 - [A0A060MK31_STAXY]	52.2	1	12	0.946472	28.3359	23.7368	4.80518
A0A060MNH4	Thioredoxin reductase OS=Staphylococcus xylosus GN=SXYLSMQ121_1307 PE=4 SV=1 - [A0A060MNH4_STAXY]	42.68	2	15	0.960297	26.6785	36.8276	5.63037
C6ZDK0	MarR family transcriptional regulator OS=Staphylococcus xylosus GN=SXYL_02163 PE=4 SV=1 - [C6ZDK0_STAXY]	64.63	2	11	1.02529	30.3919	16.9729	5.68115
A0A068E695	Leucine--tRNA ligase OS=Staphylococcus xylosus GN=leuS PE=3 SV=1 - [A0A068E695_STAXY]	20.27	2	19	0.967846	28.7161	91.5698	5.0083
A0A068E737	Asparagine--tRNA ligase OS=Staphylococcus xylosus GN=asnS PE=3 SV=1 - [A0A068E737_STAXY]	41.63	2	18	0.997382	29.321	49.2115	5.12256
A0A068E468	Ketol-acid reductoisomerase OS=Staphylococcus xylosus GN=ilvC PE=3 SV=1 - [A0A068E468_STAXY]	58.98	1	18	0.610934	64.8052	37.0204	4.93213
A0A060MMN9	UDP-N-acetylmuramoylalanine--D-glutamate ligase OS=Staphylococcus xylosus GN=murD PE=3 SV=1 - [A0A060MMN9_STAXY]	39.2	1	17	1.05311	18.9245	49.8418	5.80811
A0A068EBR5	Protein GrpE OS=Staphylococcus xylosus GN=grpE PE=3 SV=1 - [A0A068EBR5_STAXY]	27.59	1	8	1.02488	30.0863	23.6684	4.39893
A0A060MQE3	30S ribosomal protein S11 OS=Staphylococcus xylosus GN=rpsK PE=3 SV=1 - [A0A060MQE3_STAXY]	41.09	1	5	1.15912	23.9001	13.8574	11.2095
A0A068EEZ7	Uncharacterized protein OS=Staphylococcus xylosus GN=SXYLSMQ121_2367 PE=4 SV=1 - [A0A068EEZ7_STAXY]	43.75	2	15	1.05756	22.4333	39.3149	4.4751
A0A068EB72	UDP-N-acetylmuramate--L-alanine ligase OS=Staphylococcus xylosus GN=murC PE=3 SV=1 - [A0A068EB72_STAXY]	43.25	2	15	1.06239	36.149	49.2675	5.05908
A0A090K801	Putative pyruvate, phosphate dikinase regulatory protein OS=Staphylococcus xylosus GN=SXYL_01293 PE=3 SV=1 - [A0A090K801_STAXY]	56.41	2	12	0.859994	28.8088	30.873	4.89404
A0A090K645	DNA polymerase OS=Staphylococcus xylosus GN=polA PE=3 SV=1 - [A0A090K645_STAXY]	34.82	1	2	0.955354	26.2925	99.3546	4.97021
A7KJH2	23S rRNA (Guanosine-2'-O-)-methyltransferase rlmB-LSU rRNA Gm2251 OS=Staphylococcus xylosus GN=SXYL_02389 PE=4 SV=1 - [A7KJH2_STAXY]	57.83	1	15	1.0458	46.572	27.1552	7.57666
A7KJI4	ATP synthase gamma chain OS=Staphylococcus xylosus GN=atpG PE=3 SV=1 - [A7KJI4_STAXY]	43.06	2	10	0.977862	24.6128	31.9254	6.55127
A0A068E9J8	D-alanine--poly(phosphoribitol) ligase subunit 1 OS=Staphylococcus xylosus GN=dltA PE=3 SV=1 - [A0A068E9J8_STAXY]	44.56	1	1	1.07696	14.7495	55.6653	5.09717
A0A068E453	DNA polymerase OS=Staphylococcus xylosus GN=SXYLSMQ121_1114 PE=3 SV=1 - [A0A068E453_STAXY]	35.16	1	2	0.952775	5.2648	99.4057	4.95752
A0A060MJ47	30S ribosomal protein S10 OS=Staphylococcus xylosus GN=rpsJ PE=3 SV=1 - [A0A060MJ47_STAXY]	52.94	1	8	1.39635	42.1443	11.5833	9.78857
A0A068E7P4	Dihydroxyacetone kinase family protein OS=Staphylococcus xylosus GN=SXYLSMQ121_1585 PE=4 SV=1 - [A0A068E7P4_STAXY]	45.47	2	23	1.03111	32.6535	60.835	4.55127
A0A068E6K0	Peptidase T OS=Staphylococcus xylosus GN=pepT PE=3 SV=1 - [A0A068E6K0_STAXY]	34.15	2	12	1.14297	26.4306	45.8556	4.70361
A0A060MKJ2	Lipoyl synthase OS=Staphylococcus xylosus GN=lipA PE=3 SV=1 - [A0A060MKJ2_STAXY]	43.45	1	15	1.09462	26.7237	35.8703	7.48877
A0A068E8R3	Uridylate kinase OS=Staphylococcus xylosus GN=pyrH PE=3 SV=1 - [A0A068E8R3_STAXY]	44.58	1	10	1.20382	34.5509	26.0122	5.33838
A0A060MQ17	D-alanine--D-alanine ligase OS=Staphylococcus xylosus GN=ddl PE=3 SV=1 - [A0A060MQ17_STAXY]	58.71	1	20	1.04183	21.598	39.8172	4.90674
A0A060MH17	ATP-dependent 6-phosphofructokinase OS=Staphylococcus xylosus GN=pfkA PE=3 SV=1 - [A0A060MH17_STAXY]	50.31	1	16	1.39744	23.6564	34.8036	4.95752
A0A090K3I0	Putative Succinate-semialdehyde dehydrogenase OS=Staphylococcus xylosus GN=SXYL_00218 PE=3 SV=1 - [A0A090K3I0_STAXY]	44.88	2	19	0.478299	94.5372	50.0488	5.5415
A0A090K8A9	UDP-N-acetylmuramoyl-L-alanyl-D-glutamate--L-lysine ligase OS=Staphylococcus xylosus GN=murE PE=3 SV=1 - [A0A090K8A9_STAXY]	48.38	2	21	1.10301	31.4323	54.4466	5.33838
C6ZDH5	D-isomer specific 2-hydroxyacid dehydrogenase OS=Staphylococcus xylosus GN=SXYL_00649 PE=3 SV=1 - [C6ZDH5_STAXY]	53.14	2	15	0.92223	24.2124	34.959	5.2876
A0A090LYK9	Amino acid ABC transporter substrate-binding protein OS=Staphylococcus xylosus GN=SXYL_00264 PE=3 SV=1 - [A0A090LYK9_STAXY]	59.77	2	14	1.1441	34.5064	29.5911	8.96826
A0A068ECR0	Signal recognition particle receptor FtsY OS=Staphylococcus xylosus GN=ftsY PE=3 SV=1 - [A0A068ECR0_STAXY]	44.94	1	18	1.08893	17.6945	45.2588	4.69092
A0A068E5Y3	DNA mismatch repair protein MutS OS=Staphylococcus xylosus GN=mutS PE=3 SV=1 - [A0A068E5Y3_STAXY]	34.16	2	29	0.956419	19.4613	100.726	5.07178
A0A068E979	Hydrolase (HAD superfamily) OS=Staphylococcus xylosus GN=SXYLSMQ121_2145 PE=4 SV=1 - [A0A068E979_STAXY]	57.24	2	15	1.24983	27.6332	32.1532	4.70361
A0A060MBX7	1,4-dihydroxy-2-naphthoyl-CoA synthase OS=Staphylococcus xylosus GN=menB PE=3 SV=1 - [A0A060MBX7_STAXY]	54.78	1	14	1.12372	31.4678	30.3413	5.75732
A0A068E873	50S ribosomal protein L9 OS=Staphylococcus xylosus GN=rplI PE=3 SV=1 - [A0A068E873_STAXY]	74.32	1	11	0.986342	20.6902	16.4288	8.98291
A0A090K2P6	Ribosomal RNA small subunit methyltransferase H OS=Staphylococcus xylosus GN=rsmH PE=3 SV=1 - [A0A090K2P6_STAXY]	58.22	2	15	0.959502	14.4641	34.8712	6.31592
A0A060MBM8	Glycine cleavage system H protein OS=Staphylococcus xylosus GN=gcvH PE=3 SV=1 - [A0A060MBM8_STAXY]	41.27	1	5	0.640833	60.2379	14.0467	3.94189
A5H0F6	Elastin binding protein-like protein OS=Staphylococcus xylosus GN=ebpS PE=4 SV=1 - [A5H0F6_STAXY]	25.51	2	11	1.22465	33.8692	57.691	4.77979
A0A090K5D4	3-hydroxy-3-methylglutaryl coenzyme A reductase OS=Staphylococcus xylosus GN=mvaA PE=3 SV=1 - [A0A090K5D4_STAXY]	41.22	2	17	1.06459	20.5173	46.092	5.41455
A0A068E7S9	Bifunctional protein PyrR OS=Staphylococcus xylosus GN=pyrR PE=3 SV=1 - [A0A068E7S9_STAXY]	45.71	1	9	1.01939	27.7489	19.8146	4.99561
A0A068E605	Methionine aminopeptidase OS=Staphylococcus xylosus GN=map PE=3 SV=1 - [A0A068E605_STAXY]	54	1	14	0.921163	23.1961	27.1961	6.17627
A0A068E4R5	Aminomethyltransferase OS=Staphylococcus xylosus GN=gcvT PE=3 SV=1 - [A0A068E4R5_STAXY]	50.14	1	2	0.928815	19.0032	40.1995	5.18604
A0A068E743	Glycerate kinase OS=Staphylococcus xylosus GN=SXYL_02106 PE=3 SV=1 - [A0A068E743_STAXY]	39.84	1	14	0.919201	25.8599	41.711	4.85596
A0A068EDE2	Tryptophan--tRNA ligase OS=Staphylococcus xylosus GN=trpS PE=3 SV=1 - [A0A068EDE2_STAXY]	28.88	2	10	1.0537	23.9945	37.1091	7.35693
A0A060MH08	Glyceraldehyde-3-phosphate dehydrogenase OS=Staphylococcus xylosus GN=gapA2 PE=3 SV=1 - [A0A060MH08_STAXY]	47.51	2	15	0.572172	87.2965	37.0178	5.10986
A0A090LYG3	Nitroreductase family protein OS=Staphylococcus xylosus GN=SXYL_00229 PE=4 SV=1 - [A0A090LYG3_STAXY]	67.79	2	16	1.40197	25.6656	23.4927	5.22412
A0A090K3P8	Putative ABC-type dipeptide oligopeptide nickel transport system periplasmic component OS=Staphylococcus xylosus GN=SXYL_00298 PE=4 SV=1 - [A0A090K3P8_STAXY]	39.71	2	20	0.845487	34.3816	54.4872	7.88428
A0A068EB92	D-3-phosphoglycerate dehydrogenase OS=Staphylococcus xylosus GN=serA PE=3 SV=1 - [A0A068EB92_STAXY]	32.71	1	14	0.81284	50.1305	59.04	5.05908
A0A060MBN2	Lipoprotein OS=Staphylococcus xylosus GN=SXYL_02013 PE=3 SV=1 - [A0A060MBN2_STAXY]	44.65	2	13	0.5251	43.7678	30.117	8.67529
C6ZDH8	NAD-dependent epimerase/dehydratase OS=Staphylococcus xylosus GN=SXYL_00785 PE=4 SV=1 - [C6ZDH8_STAXY]	50.92	2	11	1.05895	20.9517	23.2377	4.69092
A0A060MLB4	30S ribosomal protein S16 OS=Staphylococcus xylosus GN=rpsP PE=3 SV=1 - [A0A060MLB4_STAXY]	69.32	1	6	1.33161	23.5018	9.99438	9.75928
A0A060MEP5	50S ribosomal protein L30 OS=Staphylococcus xylosus GN=rpmD PE=3 SV=1 - [A0A060MEP5_STAXY]	86.44	1	8	1.47828	29.7028	6.50863	9.99365
A0A060MHR1	Flavin-utilizing monooxygenase OS=Staphylococcus xylosus GN=SXYLSMQ121_1172 PE=4 SV=1 - [A0A060MHR1_STAXY]	39.76	2	13	1.09793	35.9343	37.0659	5.31299
A0A068E7L2	Malate dehydrogenase OS=Staphylococcus xylosus GN=SXYL_01166 PE=3 SV=1 - [A0A068E7L2_STAXY]	62.68	1	23	0.922454	43.1325	44.5187	4.93213
A0A090JZQ6	Putative glycosyl glycerophosphate transferase involved in teichoic acid biosynthesis OS=Staphylococcus xylosus GN=SXYL_00387 PE=4 SV=1 - [A0A090JZQ6_STAXY]	32.74	2	19	0.934934	23.145	65.9397	7.1665
A0A068E3P7	Aminopeptidase S (Leu, Val, Phe, Tyr preference) OS=Staphylococcus xylosus GN=SXYLSMQ121_0949 PE=4 SV=1 - [A0A068E3P7_STAXY]	44.66	3	23	1.11524	27.2182	46.4831	5.021
A0A068EAI7	Aldehyde dehydrogenase OS=Staphylococcus xylosus GN=SXYL_00811 PE=3 SV=1 - [A0A068EAI7_STAXY]	49.89	1	19	0.828389	33.7245	51.8671	4.79248
A0A068E4M9	Rhodanese-like domain protein OS=Staphylococcus xylosus GN=SXYL_01109 PE=4 SV=1 - [A0A068E4M9_STAXY]	56.31	1	5	0.781214	30.0924	11.2785	4.22119
A0A090K3G3	Malonyl CoA-acyl carrier protein transacylase OS=Staphylococcus xylosus GN=fabD PE=3 SV=1 - [A0A090K3G3_STAXY]	26.62	2	8	1.17966	19.967	33.8291	4.71631
A0A068E6D9	50S ribosomal protein L23 OS=Staphylococcus xylosus GN=rplW PE=3 SV=1 - [A0A068E6D9_STAXY]	69.23	1	9	1.21248	34.1802	10.5317	9.90576
A0A060MIZ6	30S ribosomal protein S13 OS=Staphylococcus xylosus GN=rpsM PE=3 SV=1 - [A0A060MIZ6_STAXY]	51.24	1	11	1.12472	16.9774	13.7656	10.4185
A7KJH9	Bifunctional phosphopantothenate-cysteine ligase/phosphopantothenoylcysteine decarboxylase OS=Staphylococcus xylosus GN=SXYL_01677 PE=4 SV=1 - [A7KJH9_STAXY]	41.29	1	15	1.05744	24.2527	44.4778	6.60986
Q56194	Catabolite control protein A OS=Staphylococcus xylosus GN=ccpA PE=3 SV=1 - [CCPA_STAXY]	40.73	2	13	1.01992	34.5902	36.2348	5.21143
A0A068E2Y4	Transcriptional regulator SarV OS=Staphylococcus xylosus GN=SXYLSMQ121_0678 PE=4 SV=1 - [A0A068E2Y4_STAXY]	52.94	2	7	1.05048	21.3714	14.3565	8.08936
A0A090M1I3	Aminomethyltransferase OS=Staphylococcus xylosus GN=gcvT PE=3 SV=1 - [A0A090M1I3_STAXY]	48.21	1	1	0.66161		40.2426	5.26221
A0A090K7J6	Putative tRNA-binding protein OS=Staphylococcus xylosus GN=SXYL_01123 PE=4 SV=1 - [A0A090K7J6_STAXY]	83.42	2	15	1.04052	47.2979	21.7999	4.84326
A0A060MM39	Rhodanese domain-containing protein OS=Staphylococcus xylosus GN=SXYL_01320 PE=4 SV=1 - [A0A060MM39_STAXY]	55.47	1	6	1.26693	31.0251	14.9009	9.77393
A0A060MI60	Hypoxanthine phosphoribosyltransferase OS=Staphylococcus xylosus GN=hpt PE=4 SV=1 - [A0A060MI60_STAXY]	58.1	1	11	0.977809	37.1614	20.1205	5.19873
A0A068E6B9	Uncharacterized N-acetyltransferase SXYL_01712 OS=Staphylococcus xylosus GN=SXYL_01712 PE=3 SV=1 - [A0A068E6B9_STAXY]	62.16	1	9	0.567121	38.6061	17.2406	5.42725
A0A068E7B4	DNA topoisomerase 4 subunit B OS=Staphylococcus xylosus GN=parE PE=3 SV=1 - [A0A068E7B4_STAXY]	31.83	1	23	1.00469	29.9911	74.6127	6.84424
A0A068E8T0	N-acetylglucosamine-6-phosphate deacetylase OS=Staphylococcus xylosus GN=SXYLSMQ121_1995 PE=3 SV=1 - [A0A068E8T0_STAXY]	38.34	2	11	1.06441	20.6782	41.9622	5.0083
A0A068EAI4	Probable DNA-directed RNA polymerase subunit delta OS=Staphylococcus xylosus GN=rpoE PE=3 SV=1 - [A0A068EAI4_STAXY]	47.8	1	8	1.44634	25.6683	21.4064	3.73877
A7KJJ6	Phosphate acetyltransferase OS=Staphylococcus xylosus GN=eutD PE=4 SV=1 - [A7KJJ6_STAXY]	35.06	1	11	1.00117	27.1826	35.069	4.81787
A0A090K0J9	Nicotinate phosphoribosyltransferase OS=Staphylococcus xylosus GN=SXYL_00924 PE=3 SV=1 - [A0A090K0J9_STAXY]	41.72	2	19	1.0291	27.1378	55.977	5.80811
Q9X2N4	D-alanine--poly(phosphoribitol) ligase subunit 1 OS=Staphylococcus xylosus GN=dltA PE=3 SV=1 - [DLTA_STAXY]	43.12	1	1	0.990785	21.8802	55.6933	5.07178
A0A060MHU5	50S ribosomal protein L20 OS=Staphylococcus xylosus GN=rplT PE=3 SV=1 - [A0A060MHU5_STAXY]	50.85	1	10	1.14346	30.2804	13.7556	11.0923
A0A068E4X4	Glutamate-1-semialdehyde 2,1-aminomutase OS=Staphylococcus xylosus GN=hemL PE=3 SV=1 - [A0A068E4X4_STAXY]	32.08	2	11	1.26412	45.549	46.1452	5.03369
A0A068E4S2	Acetyl-CoA carboxylase biotin carboxylase subunit OS=Staphylococcus xylosus GN=accC PE=4 SV=1 - [A0A068E4S2_STAXY]	48.89	1	23	1.13242	24.7347	50.3223	5.12256
A0SJA2	DNA gyrase subunit A OS=Staphylococcus xylosus GN=gyrA PE=3 SV=1 - [A0SJA2_STAXY]	30.79	2	33	1.04609	20.5481	101.104	4.97021
A0A068EC13	Glycerol-3-phosphate dehydrogenase [NAD(P)+] OS=Staphylococcus xylosus GN=gpsA PE=3 SV=1 - [A0A068EC13_STAXY]	39.16	2	12	0.854862	27.9302	35.6893	5.69385
A0A090M0V5	Acetoin(Diacetyl) reductase OS=Staphylococcus xylosus GN=butA PE=3 SV=1 - [A0A090M0V5_STAXY]	31.4	1	7	0.903023	20.4173	28.117	4.77979
A0A068E4I8	Chaperone protein DnaJ OS=Staphylococcus xylosus GN=dnaJ PE=3 SV=1 - [A0A068E4I8_STAXY]	31.75	3	7	1.25218	26.9651	41.5964	5.50342
A0A068E574	Acetylornithine deacetylase OS=Staphylococcus xylosus GN=SXYLSMQ121_0242 PE=4 SV=1 - [A0A068E574_STAXY]	33.09	2	10	1.23278	31.5757	45.5986	4.71631
A0A068E6I8	Peptide deformylase OS=Staphylococcus xylosus GN=def PE=3 SV=1 - [A0A068E6I8_STAXY]	42.62	1	7	0.974617	26.0682	20.4405	6.21436
A0A090M120	Acetyl-coenzyme A carboxylase carboxyl transferase subunit beta OS=Staphylococcus xylosus GN=accD PE=3 SV=1 - [A0A090M120_STAXY]	33.33	2	11	1.05137	14.6941	32.0312	8.22119
A0A060MQJ0	50S ribosomal protein L22 OS=Staphylococcus xylosus GN=rplV PE=3 SV=1 - [A0A060MQJ0_STAXY]	51.28	1	7	1.2983	20.8809	12.812	9.93506
A0A068EAR9	6-phosphogluconolactonase OS=Staphylococcus xylosus GN=SXYLSMQ121_0907 PE=4 SV=1 - [A0A068EAR9_STAXY]	56.07	2	17	0.841747	42.841	38.795	5.021
A0A068E5Y8	Bifunctional purine biosynthesis protein PurH OS=Staphylococcus xylosus GN=purH PE=3 SV=1 - [A0A068E5Y8_STAXY]	40.24	2	18	0.86384	34.0022	53.8804	5.24951
A0A090K825	Ribonuclease J OS=Staphylococcus xylosus GN=rnj PE=3 SV=1 - [A0A090K825_STAXY]	43.2	2	24	0.713665	48.8687	69.3985	8.646
A0A068E5D5	Branched-chain alpha-keto acid dehydrogenase, E1 component, beta subunit OS=Staphylococcus xylosus GN=SXYLSMQ121_1276 PE=4 SV=1 - [A0A068E5D5_STAXY]	29.97	2	9	1.10406	25.7386	35.9083	4.70361
A0A060MLW8	Putative thioredoxin OS=Staphylococcus xylosus GN=SXYL_02020 PE=4 SV=1 - [A0A060MLW8_STAXY]	96.23	2	9	0.729239	27.3175	12.0738	4.58936
A0A090M0H3	Aldehyde dehydrogenase OS=Staphylococcus xylosus GN=SXYL_00917 PE=3 SV=1 - [A0A090M0H3_STAXY]	37.25	2	15	0.930089	23.0194	51.5939	8.19189
A0A068E4M1	Uncharacterized protein OS=Staphylococcus xylosus GN=SXYLSMQ121_0424 PE=4 SV=1 - [A0A068E4M1_STAXY]	43.75	2	4	1.10888	33.2605	11.0534	4.70361
A0A068E811	Bifunctional protein GlmU OS=Staphylococcus xylosus GN=glmU PE=3 SV=1 - [A0A068E811_STAXY]	41.24	2	14	1.08908	32.8399	49.0934	5.8335
A0A060MH98	Histidine triad (HIT) nucleotide-binding protein OS=Staphylococcus xylosus GN=SXYL_01035 PE=4 SV=1 - [A0A060MH98_STAXY]	36.88	1	6	0.898885	18.0129	15.8578	4.95752
A0A068EDS8	Iron compound ABC uptake transporter substrate-binding protein OS=Staphylococcus xylosus GN=sstD PE=4 SV=1 - [A0A068EDS8_STAXY]	43.97	1	16	1.30215	24.1399	38.1266	5.65576
A0A090JYK4	ABC-type polar amino acid transport system ATPase component OS=Staphylococcus xylosus GN=SXYL_00266 PE=3 SV=1 - [A0A090JYK4_STAXY]	47.33	2	10	0.920136	26.4055	27.1904	9.14404
A0A068E512	Probable malate:quinone oxidoreductase OS=Staphylococcus xylosus GN=mqo PE=3 SV=1 - [A0A068E512_STAXY]	40.65	2	22	0.844219	33.8849	54.9754	6.15088
A0A060MI08	Uncharacterized protein OS=Staphylococcus xylosus GN=SXYL_01085 PE=4 SV=1 - [A0A060MI08_STAXY]	52.98	1	15	0.929684	26.363	35.0791	5.30029
A7KJH7	Dihydrolipoyllysine-residue succinyltransferase component of 2-oxoglutarate dehydrogenase complex OS=Staphylococcus xylosus GN=odhB PE=3 SV=1 - [A7KJH7_STAXY]	22.38	1	9	0.667819	78.1305	45.9761	4.94482
A0A060MMQ4	Probable thiol peroxidase OS=Staphylococcus xylosus GN=tpx PE=3 SV=1 - [A0A060MMQ4_STAXY]	57.32	1	10	1.156	36.6876	18.1692	4.75439
A7IY64	Probable transglycosylase IsaA OS=Staphylococcus xylosus GN=isaA PE=1 SV=1 - [ISAA_STAXY]	34.98	3	8	0.44136	68.1036	25.363	6.37939
A0A068E5P3	UDP-N-acetylglucosamine 1-carboxyvinyltransferase OS=Staphylococcus xylosus GN=murA1 PE=3 SV=1 - [A0A068E5P3_STAXY]	35.32	1	13	1.39846	39.9183	44.8523	5.40186
A0A060MG21	tRNA-dependent lipid II-GlyGlyGly--glycine ligase, FemB, factor involved in methicillin resistance OS=Staphylococcus xylosus GN=SXYLSMQ121_1408 PE=4 SV=1 - [A0A060MG21_STAXY]	37.47	2	15	0.996871	19.6307	49.4794	5.78271
A0A060MIR0	Transcription termination factor Rho OS=Staphylococcus xylosus GN=rho PE=3 SV=1 - [A0A060MIR0_STAXY]	45.21	1	22	1.13861	31.3744	49.7752	8.63135
A0A068EBL0	CsdL (EC-YgdL) protein of the HesA/MoeB/ThiF family, part of the CsdA-E-L sulfur transfer pathway OS=Staphylococcus xylosus GN=SXYL_01231 PE=4 SV=1 - [A0A068EBL0_STAXY]	38.67	1	10	0.985165	16.3993	28.4819	7.03467
A0A068E9S9	UvrABC system protein B OS=Staphylococcus xylosus GN=uvrB PE=3 SV=1 - [A0A068E9S9_STAXY]	40.91	1	30	0.941071	23.6372	76.513	5.22412
A0A068E7W5	Succinate dehydrogenase iron-sulfur protein OS=Staphylococcus xylosus GN=sdhB PE=4 SV=1 - [A0A068E7W5_STAXY]	57.41	1	14	0.778925	62.0001	30.2608	6.53662
Q56198	Glucokinase OS=Staphylococcus xylosus GN=glkA PE=3 SV=1 - [GLK_STAXY]	30.49	2	8	0.915967	36.0202	35.0108	5.64307
A0A060MD71	RNA polymerase sigma factor SigA OS=Staphylococcus xylosus GN=sigA PE=3 SV=1 - [A0A060MD71_STAXY]	35.6	1	14	0.936605	22.798	42.125	5.23682
A0A068E4V8	Cytidylate kinase OS=Staphylococcus xylosus GN=cmk PE=3 SV=1 - [A0A068E4V8_STAXY]	65.3	1	12	0.948986	26.2428	24.5447	5.18604
A0A068E7P6	Porphobilinogen deaminase OS=Staphylococcus xylosus GN=hemC PE=3 SV=1 - [A0A068E7P6_STAXY]	50.81	1	14	1.08038	30.6165	34.2198	5.31299
A0A090K959	Putative serine/threonine protein kinase OS=Staphylococcus xylosus GN=SXYL_01668 PE=4 SV=1 - [A0A090K959_STAXY]	28.34	2	18	1.12789	21.0708	77.2736	5.77002
A0A060MIR4	CTP synthase OS=Staphylococcus xylosus GN=pyrG PE=3 SV=1 - [A0A060MIR4_STAXY]	32.28	1	19	1.04321	32.1869	60.0167	5.18604
A0A068E902	Accessory regulator A (SarA) OS=Staphylococcus xylosus GN=sarA PE=4 SV=1 - [A0A068E902_STAXY]	40.32	1	7	1.19438	30.7856	14.6337	6.80029
A0A068E5R9	UDP-N-acetylmuramoyl-tripeptide--D-alanyl-D-alanine ligase OS=Staphylococcus xylosus GN=murF PE=3 SV=1 - [A0A068E5R9_STAXY]	41.02	1	16	1.09005	31.0756	50.1654	4.76709
A0A068EFC2	tRNA modification GTPase MnmE OS=Staphylococcus xylosus GN=mnmE PE=3 SV=1 - [A0A068EFC2_STAXY]	32.17	2	13	0.97096	17.7527	51.4835	4.75439
A0A068E4Y9	UDP-N-acetylglucosamine--N-acetylmuramyl-(pentapeptide) pyrophosphoryl-undecaprenol N-acetylglucosamine transferase OS=Staphylococcus xylosus GN=murG PE=3 SV=1 - [A0A068E4Y9_STAXY]	52.66	1	18	0.933314	24.3024	40.1033	8.47021
A0A068E445	ATP synthase subunit b OS=Staphylococcus xylosus GN=atpF PE=3 SV=1 - [A0A068E445_STAXY]	56	2	12	1.02476	36.2387	19.7502	5.10986
A0A068ECV6	Dihydroorotase OS=Staphylococcus xylosus GN=pyrC PE=3 SV=1 - [A0A068ECV6_STAXY]	29.48	1	9	0.986024	37.9452	46.1344	5.16064
A0A090K3J1	Cysteine desulfurase OS=Staphylococcus xylosus GN=csd PE=4 SV=1 - [A0A090K3J1_STAXY]	33.74	2	10	1.10069	35.7569	45.6298	5.05908
A0A068E7M8	Signal recognition particle protein OS=Staphylococcus xylosus GN=ffh PE=3 SV=1 - [A0A068E7M8_STAXY]	35.82	2	17	1.04644	24.6028	50.6063	8.646
A0A068E7N6	Translation initiation factor IF-3 OS=Staphylococcus xylosus GN=infC PE=3 SV=1 - [A0A068E7N6_STAXY]	54.86	2	11	1.28144	34.263	20.2598	9.65674
A0A060MN24	Putative translation initiation inhibitor OS=Staphylococcus xylosus GN=SXYL_02434 PE=4 SV=1 - [A0A060MN24_STAXY]	45.16	1	5	0.873522	26.3125	13.7341	4.84326
A0A068E571	Formate dehydrogenase related protein OS=Staphylococcus xylosus GN=SXYL_00644 PE=4 SV=1 - [A0A068E571_STAXY]	23.78	1	20	0.768719	28.2113	111.015	4.98291
A7IY65	Lipoteichoic acid synthase OS=Staphylococcus xylosus GN=ltaS PE=4 SV=1 - [A7IY65_STAXY]	30.19	1	20	1.17716	16.9473	74.7797	6.97607
A0A060MNM5	Probable glycine dehydrogenase (decarboxylating) subunit 2 OS=Staphylococcus xylosus GN=gcvPB PE=3 SV=1 - [A0A060MNM5_STAXY]	46.54	2	20	0.818516	20.7832	54.9549	6.17627
A0A068EER8	Transcription-repair-coupling factor OS=Staphylococcus xylosus GN=mfd PE=3 SV=1 - [A0A068EER8_STAXY]	24.27	2	24	1.08471	23.0474	134.637	5.13525
A0A068E6A0	Uncharacterized protein OS=Staphylococcus xylosus GN=SXYL_01113 PE=4 SV=1 - [A0A068E6A0_STAXY]	56.2	1	8	0.969098	42.6643	15.3918	8.20654
A0A068EF79	Sulfite reductase [NADPH] hemoprotein beta-component OS=Staphylococcus xylosus GN=cysI PE=3 SV=1 - [A0A068EF79_STAXY]	31.28	1	15	1.00419	19.3643	64.1261	5.40186
A0A090K729	DNA ligase OS=Staphylococcus xylosus GN=ligA PE=3 SV=1 - [A0A090K729_STAXY]	32.98	2	22	1.04413	34.3935	75.4588	5.09717
A0A068E862	DNA gyrase subunit B OS=Staphylococcus xylosus GN=gyrB PE=3 SV=1 - [A0A068E862_STAXY]	39.31	1	24	1.02603	18.0052	72.1758	5.45264
A0A090M2A6	Homoserine dehydrogenase OS=Staphylococcus xylosus GN=SXYL_01557 PE=3 SV=1 - [A0A090M2A6_STAXY]	51.17	2	17	0.527072	37.3967	46.4382	5.03369
A0A090K3G9	Putative pyruvate, phosphate dikinase regulatory protein OS=Staphylococcus xylosus GN=SXYL_00208 PE=3 SV=1 - [A0A090K3G9_STAXY]	56.83	2	13	0.4172	86.6187	30.9791	5.22412
A0A090JZD9	Pseudouridine-5'-phosphate glycosidase OS=Staphylococcus xylosus GN=psuG PE=3 SV=1 - [A0A090JZD9_STAXY]	37.62	2	12	0.545992	50.5932	32.3361	5.5542
A0A068E7C0	Phosphoenolpyruvate-dihydroxyacetone phosphotransferase, ADP-binding subunit DhaL OS=Staphylococcus xylosus GN=SXYLSMQ121_2046 PE=4 SV=1 - [A0A068E7C0_STAXY]	56.77	2	10	1.17827	59.3277	21.0336	4.91943
A0A068E9Z8	Isopentenyl-diphosphate delta-isomerase OS=Staphylococcus xylosus GN=fni PE=3 SV=1 - [A0A068E9Z8_STAXY]	41.79	2	15	1.11732	30.6522	38.5605	5.21143
A0A068EDH1	NADH dehydrogenase OS=Staphylococcus xylosus GN=SXYL_01984 PE=4 SV=1 - [A0A068EDH1_STAXY]	35.59	1	10	0.838868	21.2071	39.7923	5.8208
A0A090K712	Aldo keto reductase family protein OS=Staphylococcus xylosus GN=SXYL_01481 PE=4 SV=1 - [A0A090K712_STAXY]	59.78	2	17	1.07065	45.1327	31.3831	5.49072
A0A060MBG6	Ribosomal subunit interface protein OS=Staphylococcus xylosus GN=SXYL_02096 PE=4 SV=1 - [A0A060MBG6_STAXY]	45.74	1	9	0.767238	43.1692	21.8742	5.2876
A0A068E764	L-threonine 3-dehydrogenase OS=Staphylococcus xylosus GN=SXYL_02308 PE=4 SV=1 - [A0A068E764_STAXY]	40.31	1	11	1.12429	24.1537	35.5356	4.80518
A0A068E9K9	Iron-sulfur cluster assembly protein SufB OS=Staphylococcus xylosus GN=SXYL_02005 PE=4 SV=1 - [A0A068E9K9_STAXY]	43.23	1	19	1.01382	24.7209	52.5099	5.04639
A0A068E407	Acetyl-coenzyme A synthetase OS=Staphylococcus xylosus GN=SXYLSMQ121_1069 PE=4 SV=1 - [A0A068E407_STAXY]	35.15	2	20	0.509481	64.8564	64.4631	5.021
A0A090M0I9	DNA helicase OS=Staphylococcus xylosus GN=pcrA PE=4 SV=1 - [A0A090M0I9_STAXY]	34.38	2	26	1.16048	29.0102	84.6419	6.16357
A0A060MLX3	Methionine import ATP-binding protein MetN OS=Staphylococcus xylosus GN=metN2 PE=3 SV=1 - [A0A060MLX3_STAXY]	43.7	1	12	0.795312	23.5992	38.1673	6.63916
A0A090K130	S1 RNA-binding domain-containing protein OS=Staphylococcus xylosus GN=SXYL_00863 PE=4 SV=1 - [A0A090K130_STAXY]	27.37	2	18	1.10625	22.0493	80.8063	5.74463
A0A068E916	Oxidoreductase ion channel OS=Staphylococcus xylosus GN=SXYLSMQ121_2095 PE=4 SV=1 - [A0A068E916_STAXY]	44.69	2	13	0.862226	33.0235	35.3341	5.07178
A0A090K1I5	Xaa-Pro dipeptidase OS=Staphylococcus xylosus GN=SXYL_01324 PE=3 SV=1 - [A0A090K1I5_STAXY]	39.49	2	13	0.863141	22.9553	38.576	4.95752
A0A068E7B1	Uroporphyrinogen decarboxylase OS=Staphylococcus xylosus GN=hemE PE=3 SV=1 - [A0A068E7B1_STAXY]	27.03	2	11	0.869149	20.6675	38.8981	6.46826
A0A068E521	Aminoacyltransferase FemA OS=Staphylococcus xylosus GN=femA PE=4 SV=1 - [A0A068E521_STAXY]	35.24	2	13	1.04918	23.1602	49.159	8.42627
A0A068E703	Branched-chain alpha-keto acid dehydrogenase, E1 component, alpha subunit OS=Staphylococcus xylosus GN=SXYLSMQ121_1275 PE=4 SV=1 - [A0A068E703_STAXY]	25	2	8	1.12567	25.3521	36.946	5.24951
A0A068EAP0	Fructokinase OS=Staphylococcus xylosus GN=SXYLSMQ121_0866 PE=4 SV=1 - [A0A068EAP0_STAXY]	22.74	1	1	1.49789	6.18062	34.9488	4.89404
A0A068EDF8	Ornithine aminotransferase OS=Staphylococcus xylosus GN=rocD2 PE=3 SV=1 - [A0A068EDF8_STAXY]	37.63	3	15	0.527763	74.8414	43.4513	5.09717
A0A060MDC8	30S ribosomal protein S20 OS=Staphylococcus xylosus GN=rpsT PE=3 SV=1 - [A0A060MDC8_STAXY]	57.83	1	8	1.93294	60.2632	9.04792	10.8433
A0A068E6L6	Histidine--tRNA ligase OS=Staphylococcus xylosus GN=hisS PE=3 SV=1 - [A0A068E6L6_STAXY]	36.43	1	14	1.1166	20.1092	48.3855	5.2749
A0A068EDV7	Tagatose-6-phosphate kinase OS=Staphylococcus xylosus GN=fruK PE=3 SV=1 - [A0A068EDV7_STAXY]	28.99	1	8	1.37869	18.9326	32.8538	4.67822
A0A068E438	Peptide chain release factor 1 OS=Staphylococcus xylosus GN=prfA PE=3 SV=1 - [A0A068E438_STAXY]	44.13	1	15	1.1856	12.5656	40.6926	4.93213
A0A068E8N5	Ribonuclease Y OS=Staphylococcus xylosus GN=rny PE=3 SV=1 - [A0A068E8N5_STAXY]	40.27	3	23	0.91007	27.8053	58.3599	5.35107
A0A060MH97	DNA repair protein RecN OS=Staphylococcus xylosus GN=recN PE=3 SV=1 - [A0A060MH97_STAXY]	43.73	5	22	0.962701	26.0306	63.8038	4.90674
A0A090K7P7	Dephospho-CoA kinase OS=Staphylococcus xylosus GN=coaE PE=3 SV=1 - [A0A090K7P7_STAXY]	46.6	2	10	1.01943	25.343	23.4948	4.60205
A0A060MGV6	Transcription elongation factor GreA OS=Staphylococcus xylosus GN=greA PE=3 SV=1 - [A0A060MGV6_STAXY]	75.32	3	10	1.28986	14.1247	17.844	4.66553
A0A060MFM3	Pseudouridine synthase OS=Staphylococcus xylosus GN=SXYLSMQ121_1616 PE=3 SV=1 - [A0A060MFM3_STAXY]	47.21	2	13	1.04991	41.3848	34.7257	6.17627
A0A090K6X4	Fructokinase OS=Staphylococcus xylosus GN=scrK PE=4 SV=1 - [A0A090K6X4_STAXY]	22.43	1	1	1.06279	15.0648	34.9048	4.89404
A0A068E4A9	Protein-export membrane protein SecD OS=Staphylococcus xylosus GN=SXYLSMQ121_1159 PE=3 SV=1 - [A0A068E4A9_STAXY]	20.18	2	16	0.962031	12.6957	84.0446	9.15869
A0A068E5B4	Ribosome-binding factor A OS=Staphylococcus xylosus GN=rbfA PE=3 SV=1 - [A0A068E5B4_STAXY]	39.47	1	4	0.959709	29.8347	13.1718	6.16357
A0A060MGW0	UPF0473 protein SXYLSMQ121_1181 OS=Staphylococcus xylosus GN=SXYLSMQ121_1181 PE=3 SV=1 - [A0A060MGW0_STAXY]	10.91	2	3	0.713535	25.2942	12.9708	4.00537
A0A068E707	Ribonuclease R OS=Staphylococcus xylosus GN=rnr PE=3 SV=1 - [A0A068E707_STAXY]	22.39	2	17	1.00006	33.166	91.0334	6.17627
A0A068E4J9	Oxygen-insensitive NAD(P)H nitroreductase OS=Staphylococcus xylosus GN=SXYL_00410 PE=4 SV=1 - [A0A068E4J9_STAXY]	43.84	1	9	0.838666	36.1584	24.8584	5.17334
A0A068E712	Pyrroline-5-carboxylate reductase OS=Staphylococcus xylosus GN=proC PE=3 SV=1 - [A0A068E712_STAXY]	33.95	1	9	1.02772	19.2939	29.8909	4.90674
A0A068EF31	Single-stranded DNA-binding protein OS=Staphylococcus xylosus GN=SXYLSMQ121_2407 PE=3 SV=1 - [A0A068EF31_STAXY]	47.98	2	8	0.970974	28.0234	19.2922	5.2876
A0A060MGH8	Ribosomal RNA small subunit methyltransferase G OS=Staphylococcus xylosus GN=rsmG PE=3 SV=1 - [A0A060MGH8_STAXY]	41.84	1	9	0.923463	30.2065	26.919	6.69775
A0A060MGI4	Acyl carrier protein OS=Staphylococcus xylosus GN=acpP PE=3 SV=1 - [A0A060MGI4_STAXY]	48.05	1	4	0.644859	30.5858	8.54318	4.14502
A0A068E3Y1	Lysophospholipase OS=Staphylococcus xylosus GN=SXYL_01102 PE=4 SV=1 - [A0A068E3Y1_STAXY]	38.32	1	10	0.935084	22.1105	31.7203	5.93506
A0A068EE10	Dihydroxyacetone kinase, DhaK subunit OS=Staphylococcus xylosus GN=dhaK PE=4 SV=1 - [A0A068EE10_STAXY]	37.07	1	12	0.730364	35.7876	34.8489	4.85596
A0A060MLF9	Uncharacterized protein OS=Staphylococcus xylosus GN=SXYL_01594 PE=4 SV=1 - [A0A060MLF9_STAXY]	58.02	2	15	1.00849	31.0506	29.3801	6.17627
A0A068E6U9	DNA primase OS=Staphylococcus xylosus GN=dnaG PE=3 SV=1 - [A0A068E6U9_STAXY]	35.86	1	19	1.122	19.6363	69.4987	5.51611
A0A068E4L6	DEAD-box ATP-dependent RNA helicase CshB OS=Staphylococcus xylosus GN=cshB PE=3 SV=1 - [A0A068E4L6_STAXY]	41.7	2	18	0.950414	26.6551	50.989	9.20264
A0A068EDC6	Lipoate--protein ligase OS=Staphylococcus xylosus GN=SXYLSMQ121_1757 PE=4 SV=1 - [A0A068EDC6_STAXY]	28.96	2	8	0.984331	16.6951	37.882	5.17334
A0A090K2F9	Lipoamide acyltransferase component of branched-chain alpha-keto acid dehydrogenase complex OS=Staphylococcus xylosus GN=SXYL_01340 PE=3 SV=1 - [A0A090K2F9_STAXY]	36.77	2	13	1.23129	35.2285	47.1317	5.10986
A0A068EBY1	Elongation factor P OS=Staphylococcus xylosus GN=efp PE=3 SV=1 - [A0A068EBY1_STAXY]	49.19	1	10	1.11743	28.2832	20.5753	5.021
A0A060MRI3	Urease accessory protein UreE OS=Staphylococcus xylosus GN=ureE PE=3 SV=1 - [A0A060MRI3_STAXY]	51.33	1	6	1.24236	44.6934	17.2899	5.5415
A0A068E4V0	Pseudouridine synthase OS=Staphylococcus xylosus GN=rluB PE=3 SV=1 - [A0A068E4V0_STAXY]	41.22	1	14	1.10905	31.8767	27.9821	9.61279
A0A068E7H5	Serine protease, DegP/HtrA OS=Staphylococcus xylosus GN=SXYLSMQ121_1073 PE=4 SV=1 - [A0A068E7H5_STAXY]	38.05	2	14	0.759241	21.1875	46.2437	5.94775
A0A068E5L3	Uncharacterized protein OS=Staphylococcus xylosus GN=SXYL_01700 PE=3 SV=1 - [A0A068E5L3_STAXY]	43.22	1	8	0.997992	44.0386	22.4186	7.03467
A0A068EDJ8	Arsenate reductase OS=Staphylococcus xylosus GN=SXYL_02019 PE=4 SV=1 - [A0A068EDJ8_STAXY]	57.63	1	9	0.901138	18.3479	13.5629	6.55127
A0A060MQI6	50S ribosomal protein L14 OS=Staphylococcus xylosus GN=rplN PE=3 SV=1 - [A0A060MQI6_STAXY]	73.77	1	12	1.13536	17.5732	13.1092	10.1255
A0A060MNZ2	50S ribosomal protein L24 OS=Staphylococcus xylosus GN=rplX PE=3 SV=1 - [A0A060MNZ2_STAXY]	35.24	1	7	1.23683	43.979	11.5793	9.62744
A0A068E4P1	Cell division protein FtsK OS=Staphylococcus xylosus GN=SXYLSMQ121_1061 PE=4 SV=1 - [A0A068E4P1_STAXY]	15.43	1	1	1.03194		144.518	4.76709
A0A060MDS3	HTH-type transcriptional regulator rot OS=Staphylococcus xylosus GN=rot PE=3 SV=1 - [A0A060MDS3_STAXY]	74.44	2	12	0.873938	25.2685	15.7193	6.04932
A0A060MI06	Scaffold protein for [4Fe-4S] cluster assembly ApbC, MRP-like protein OS=Staphylococcus xylosus GN=SXYLSMQ121_0752 PE=4 SV=1 - [A0A060MI06_STAXY]	49.15	2	14	0.872397	23.9534	38.5879	4.77979
A0A068E449	Citrate synthase OS=Staphylococcus xylosus GN=SXYL_01172 PE=3 SV=1 - [A0A068E449_STAXY]	42.2	1	15	0.670299	60.7793	42.3154	5.93506
A0A068E4B4	NH(3)-dependent NAD(+) synthetase OS=Staphylococcus xylosus GN=nadE PE=3 SV=1 - [A0A068E4B4_STAXY]	54.21	3	13	0.9232	36.2935	30.4937	5.73193
A0A068E8P7	tRNA uridine 5-carboxymethylaminomethyl modification enzyme MnmG OS=Staphylococcus xylosus GN=mnmG PE=3 SV=1 - [A0A068E8P7_STAXY]	31.2	1	20	1.1133	27.6083	69.7609	5.2876
A0A060MEM3	Putative 5'(3')-deoxyribonucleotidase OS=Staphylococcus xylosus GN=SXYL_02125 PE=4 SV=1 - [A0A060MEM3_STAXY]	42.31	1	8	1.02275	23.0812	21.0685	5.021
A0A068E6U7	Teichoic acids export ATP-binding protein TagH OS=Staphylococcus xylosus GN=tagH PE=3 SV=1 - [A0A068E6U7_STAXY]	40.53	1	11	0.997225	12.5575	29.8935	8.6167
A0A060MDT6	S-adenosylmethionine synthase OS=Staphylococcus xylosus GN=metK PE=3 SV=1 - [A0A060MDT6_STAXY]	41.96	1	15	1.14632	30.0911	43.9853	5.021
A0A060MGE2	Octanoyltransferase LipM OS=Staphylococcus xylosus GN=lipM PE=3 SV=1 - [A0A060MGE2_STAXY]	30.43	1	9	0.978745	18.4991	31.7691	5.21143
A0A068ECM6	DNA polymerase III PolC-type OS=Staphylococcus xylosus GN=polC PE=3 SV=1 - [A0A068ECM6_STAXY]	25.1	1	34	1.20361	29.2982	162.381	5.21143
A0A090K129	FtsK/SpoIIIE family protein OS=Staphylococcus xylosus GN=SXYL_01124 PE=4 SV=1 - [A0A090K129_STAXY]	15.5	1	1	1.01357		144.616	4.75439
A0A060MF41	GTP cyclohydrolase FolE2 OS=Staphylococcus xylosus GN=folE2 PE=3 SV=1 - [A0A060MF41_STAXY]	61.3	2	17	1.17671	26.8171	33.3959	5.57959
A0A060MH61	GTPase Der OS=Staphylococcus xylosus GN=der PE=3 SV=1 - [A0A060MH61_STAXY]	36.7	1	15	1.06328	25.0335	49.1334	5.52881
A0A068EBJ3	GTPase Obg OS=Staphylococcus xylosus GN=obg PE=3 SV=1 - [A0A068EBJ3_STAXY]	42.23	1	17	1.08004	31.2082	47.4581	5.45264
A0A060MDW6	HTH domain protein, binds to mecA promoter region OS=Staphylococcus xylosus GN=SXYL_01026 PE=4 SV=1 - [A0A060MDW6_STAXY]	63.64	1	10	1.41957	26.9592	17.7438	6.771
A0A060MEW8	D-alanine--poly(phosphoribitol) ligase subunit 2 OS=Staphylococcus xylosus GN=dltC PE=3 SV=1 - [A0A060MEW8_STAXY]	33.33	2	2	0.700163	27.0558	9.05761	4.05615
A0A068E4Y5	tRNA-dihydrouridine synthase OS=Staphylococcus xylosus GN=dus PE=3 SV=1 - [A0A068E4Y5_STAXY]	37.73	1	11	1.28858	25.3092	37.464	6.04932
A0A060MRA8	Cold shock protein OS=Staphylococcus xylosus GN=SXYL_02514 PE=4 SV=1 - [A0A060MRA8_STAXY]	50	1	1	0.733508	50.7445	7.20152	4.50049
A0A090K0A4	L-lactate permease OS=Staphylococcus xylosus GN=SXYL_00577 PE=4 SV=1 - [A0A090K0A4_STAXY]	13.32	2	5	0.964715	17.4764	56.9425	8.90967
A0A068E753	Ribonucleoside-diphosphate reductase beta chain OS=Staphylococcus xylosus GN=nrdF PE=4 SV=1 - [A0A068E753_STAXY]	39.44	1	13	1.00944	20.9988	37.4624	4.99561
A0A060MAS8	30S ribosomal protein S12 OS=Staphylococcus xylosus GN=rpsL PE=3 SV=1 - [A0A060MAS8_STAXY]	47.45	1	11	1.20723	34.8989	15.3504	11.3706
A0A068E6Z0	Probable glycine dehydrogenase (decarboxylating) subunit 1 OS=Staphylococcus xylosus GN=gcvPA PE=3 SV=1 - [A0A068E6Z0_STAXY]	21.11	1	8	0.944125	53.6433	49.5719	4.81787
A0A060MG27	S1 RNA binding domain OS=Staphylococcus xylosus GN=SXYL_01483 PE=4 SV=1 - [A0A060MG27_STAXY]	48.83	1	15	1.12972	28.6317	34.1335	5.021
A0A068E5G9	TPR-repeat-containing protein, putative component of Menaquinone-cytochrome C reductase OS=Staphylococcus xylosus GN=SXYL_01386 PE=4 SV=1 - [A0A068E5G9_STAXY]	23.61	1	9	0.958071	31.6844	48.1496	4.2085
A0A068EBK3	GTP pyrophosphokinase, (P)ppGpp synthetase I OS=Staphylococcus xylosus GN=SXYLSMQ121_1162 PE=3 SV=1 - [A0A068EBK3_STAXY]	25.79	2	16	0.91706	18.3188	83.5213	7.34229
A0A068E389	Glycine betaine/carnitine/choline ABC transporter OS=Staphylococcus xylosus GN=opuCA PE=3 SV=1 - [A0A068E389_STAXY]	31.47	1	12	1.16909	28.7432	44.3394	5.89697
A0A068E631	DNA topoisomerase 1 OS=Staphylococcus xylosus GN=topA PE=3 SV=1 - [A0A068E631_STAXY]	38.37	2	23	1.09116	26.7054	79.0015	8.79248
A0A068EB67	Glutamyl aminopeptidase OS=Staphylococcus xylosus GN=SXYLSMQ121_1057 PE=4 SV=1 - [A0A068EB67_STAXY]	50.56	2	14	1.05157	24.5315	39.7431	5.19873
A0A090JZK9	Putative oxidoreductase OS=Staphylococcus xylosus GN=SXYL_00561 PE=4 SV=1 - [A0A090JZK9_STAXY]	28.99	2	10	1.00672	33.7972	37.9694	5.64307
A0A068E8V2	Probable dual-specificity RNA methyltransferase RlmN OS=Staphylococcus xylosus GN=rlmN PE=3 SV=1 - [A0A068E8V2_STAXY]	37.91	1	13	1.11591	20.6833	41.9654	6.29053
A0A060MQM0	Putative transcriptional regulator OS=Staphylococcus xylosus GN=SXYL_00678 PE=4 SV=1 - [A0A060MQM0_STAXY]	55.68	1	12	0.962876	17.5019	21.5388	6.30322
A0A068E6P9	5'-methylthioadenosine/S-adenosylhomocysteine nucleosidase OS=Staphylococcus xylosus GN=mtnN PE=3 SV=1 - [A0A068E6P9_STAXY]	44.74	1	10	1.13481	35.0003	24.5878	4.84326
A0A068E7X0	Endonuclease MutS2 OS=Staphylococcus xylosus GN=mutS2 PE=3 SV=1 - [A0A068E7X0_STAXY]	25.06	2	21	0.973581	27.9895	88.3042	5.43994
A0A068E927	Mevalonate kinase OS=Staphylococcus xylosus GN=mvk PE=3 SV=1 - [A0A068E927_STAXY]	46.25	1	14	1.13254	17.206	33.4485	6.91748
A0A090K316	Putative methyltransferase OS=Staphylococcus xylosus GN=SXYL_01855 PE=4 SV=1 - [A0A090K316_STAXY]	28.28	3	10	1.04422	24.2832	44.7857	6.22705
A0A090K552	Cystathionine gamma-synthase OS=Staphylococcus xylosus GN=metB PE=3 SV=1 - [A0A090K552_STAXY]	33.16	2	11	0.894265	30.9189	41.8796	5.43994
A0A068E853	Peptidase T OS=Staphylococcus xylosus GN=SXYLSMQ121_1283 PE=4 SV=1 - [A0A068E853_STAXY]	29.89	2	10	1.13703	26.1985	40.4627	4.81787
A0A068E692	Carbamoyl-phosphate synthase small chain OS=Staphylococcus xylosus GN=carA PE=3 SV=1 - [A0A068E692_STAXY]	21.31	2	6	0.970754	29.6244	40.3964	5.45264
A0A068E9I1	Putative NADH-dependent flavin oxidoreductase OS=Staphylococcus xylosus GN=SXYLSMQ121_1818 PE=4 SV=1 - [A0A068E9I1_STAXY]	43.24	2	17	0.929275	30.6856	42.3856	5.50342
A0A068E9J1	Leucine aminopeptidase 3, chloroplastic OS=Staphylococcus xylosus GN=SXYLSMQ121_1833 PE=4 SV=1 - [A0A068E9J1_STAXY]	26.22	4	12	0.963515	19.6109	54.1366	5.51611
A0A090KA05	Argininosuccinate synthase OS=Staphylococcus xylosus GN=argG PE=3 SV=1 - [A0A090KA05_STAXY]	30.42	2	12	1.21071	29.1668	44.4417	5.14795
A0A068E3X0	Pyruvate decarboxylase OS=Staphylococcus xylosus GN=SXYLSMQ121_0189 PE=3 SV=1 - [A0A068E3X0_STAXY]	29.62	2	13	0.596796	47.0331	61.1465	5.09717
A0A068E9P9	2,3-bisphosphoglycerate-dependent phosphoglycerate mutase OS=Staphylococcus xylosus GN=gpmA PE=3 SV=1 - [A0A068E9P9_STAXY]	53.07	1	1	0.712615	31.3492	26.5486	5.30029
A7KJJ4	Chorismate mutase I OS=Staphylococcus xylosus GN=SXYL_01128 PE=4 SV=1 - [A7KJJ4_STAXY]	30.3	2	11	1.14955	16.3998	40.62	5.71924
A0A068E517	Oligoendopeptidase F OS=Staphylococcus xylosus GN=SXYLSMQ121_1404 PE=4 SV=1 - [A0A068E517_STAXY]	31.56	2	17	0.890357	17.4865	68.8049	4.75439
A0A060MIR9	M42 glutamyl aminopeptidase, cellulase OS=Staphylococcus xylosus GN=SXYLSMQ121_0471 PE=4 SV=1 - [A0A060MIR9_STAXY]	22.07	2	9	1.00489	36.5676	38.584	5.94775
A0A068E633	Urocanate hydratase OS=Staphylococcus xylosus GN=hutU PE=3 SV=1 - [A0A068E633_STAXY]	28.75	2	15	0.593531	57.1423	60.5515	5.24951
A5H0F1	Signal peptidase I OS=Staphylococcus xylosus GN=sipB PE=3 SV=1 - [A5H0F1_STAXY]	67.51	1	17	1.19731	28.073	22.3595	5.5415
A0A060MHR8	Adenine phosphoribosyltransferase OS=Staphylococcus xylosus GN=apt PE=3 SV=1 - [A0A060MHR8_STAXY]	58.72	1	8	1.23471	21.8142	19.1889	4.67822
A0A090KBH0	N-acetylmuramoyl-L-alanine amidase Sle1 OS=Staphylococcus xylosus GN=sle1 PE=4 SV=1 - [A0A090KBH0_STAXY]	26.52	2	7	1.24072	46.217	34.5109	9.51025
A0A060MJK7	50S ribosomal protein L11 OS=Staphylococcus xylosus GN=rplK PE=3 SV=1 - [A0A060MJK7_STAXY]	66.43	1	12	1.10279	30.7763	14.9049	8.98291
A0A090K5Y4	Proline dehydrogenase OS=Staphylococcus xylosus GN=putA PE=4 SV=1 - [A0A090K5Y4_STAXY]	35.14	2	10	0.491697	64.5084	38.3639	7.04932
A0A068ECD3	Exonuclease SbcC OS=Staphylococcus xylosus GN=SXYLSMQ121_1452 PE=4 SV=1 - [A0A068ECD3_STAXY]	21.51	2	20	0.922038	20.9636	117.482	5.17334
A0A090M1K3	Geranyltranstransferase OS=Staphylococcus xylosus GN=SXYL_01332 PE=3 SV=1 - [A0A090M1K3_STAXY]	28.97	2	8	0.903884	19.2729	32.0151	4.729
A0A060MR57	Fructose-1,6-bisphosphatase class 3 OS=Staphylococcus xylosus GN=fbp PE=3 SV=1 - [A0A060MR57_STAXY]	35.23	2	21	0.852243	30.233	75.2145	6.03662
A0A060MJ42	30S ribosomal protein S19 OS=Staphylococcus xylosus GN=rpsS PE=3 SV=1 - [A0A060MJ42_STAXY]	54.35	1	8	1.21475	18.0064	10.5206	10.1108
A7KJI0	Peptidylprolyl isomerase OS=Staphylococcus xylosus GN=prsA PE=4 SV=1 - [A7KJI0_STAXY]	47.72	2	22	0.883532	21.7812	37.2374	8.41162
A7IY66	Nucleoside-diphosphate-sugar epimerase OS=Staphylococcus xylosus GN=SXYL_01407 PE=4 SV=1 - [A7IY66_STAXY]	32.23	1	7	0.931759	17.408	23.6794	5.37646
A0A090LZT4	Putative cation multidrug efflux pump OS=Staphylococcus xylosus GN=SXYL_00694 PE=4 SV=1 - [A0A090LZT4_STAXY]	14.66	2	14	1.14449	13.6132	114.847	5.30029
A0A068E693	Ferrichrome-binding periplasmic protein OS=Staphylococcus xylosus GN=SXYLSMQ121_0657 PE=4 SV=1 - [A0A068E693_STAXY]	36	3	9	1.29531	21.51	34.107	8.85107
A0A090K267	Tetratricopeptide repeat protein OS=Staphylococcus xylosus GN=SXYL_01240 PE=4 SV=1 - [A0A090K267_STAXY]	29.41	2	6	1.02247	13.5608	25.2483	4.53857
A0A068E878	Histidine kinase OS=Staphylococcus xylosus GN=SXYLSMQ121_0020 PE=4 SV=1 - [A0A068E878_STAXY]	31.97	2	19	1.01063	28.7828	69.8658	5.23682
Q9EYQ9	Phosphocarrier protein HPr OS=Staphylococcus xylosus GN=ptsH PE=1 SV=1 - [PTHP_STAXY]	27.27	1	2	0.698343	40.6296	9.54683	4.70361
A0A068E5E9	Catalyzes the cleavage of p-aminobenzoyl-glutamate to p-aminobenzoate and glutamate, subunit A OS=Staphylococcus xylosus GN=SXYL_00352 PE=4 SV=1 - [A0A068E5E9_STAXY]	31.97	3	10	0.896476	29.5908	43.3858	5.50342
Q9S1H5	HPr kinase/phosphorylase OS=Staphylococcus xylosus GN=hprK PE=1 SV=1 - [HPRK_STAXY]	47.13	1	15	1.04837	34.663	35.3027	6.03662
C6ZDI4	Class V aminotransferase OS=Staphylococcus xylosus GN=SXYL_01141 PE=3 SV=1 - [C6ZDI4_STAXY]	31.87	2	12	0.743959	18.3772	42.806	5.46533
A0A060MLA1	L-serine dehydratase, alpha subunit OS=Staphylococcus xylosus GN=SXYLSMQ121_1583 PE=4 SV=1 - [A0A060MLA1_STAXY]	30.45	2	6	0.883632	12.9519	29.5819	4.95752
A0A068E5I8	Primosomal protein N' OS=Staphylococcus xylosus GN=priA PE=3 SV=1 - [A0A068E5I8_STAXY]	16.33	2	10	1.00377	25.875	92.3043	6.88818
A0A090K392	Putative aluminium resistance protein OS=Staphylococcus xylosus GN=SXYL_01570 PE=4 SV=1 - [A0A090K392_STAXY]	24.03	2	9	1.18299	30.6704	45.5684	5.21143
A0A090K9H4	DNA polymerase X family protein OS=Staphylococcus xylosus GN=SXYL_01799 PE=4 SV=1 - [A0A090K9H4_STAXY]	37.19	1	1	1.05602		64.6854	5.42725
A0A068E6E1	DNA polymerase X family OS=Staphylococcus xylosus GN=SXYLSMQ121_1656 PE=4 SV=1 - [A0A068E6E1_STAXY]	36.84	1	1	0.68094		64.6294	5.42725
A0A068E6W9	Probable endonuclease 4 OS=Staphylococcus xylosus GN=nfo PE=3 SV=1 - [A0A068E6W9_STAXY]	42.57	1	13	1.06727	21.0015	33.1289	5.85889
A0A060MNX4	50S ribosomal protein L18 OS=Staphylococcus xylosus GN=rplR PE=3 SV=1 - [A0A060MNX4_STAXY]	62.5	1	11	1.42837	26.1161	13.2752	10.0376
A0A060MM16	UPF0403 protein OS=Staphylococcus xylosus GN=SXYL_01345 PE=4 SV=1 - [A0A060MM16_STAXY]	43.45	1	5	1.00545	20.653	16.1227	4.57666
A0A068E5U6	Uncharacterized protein OS=Staphylococcus xylosus GN=SXYLSMQ121_1689 PE=4 SV=1 - [A0A068E5U6_STAXY]	26.26	1	3	1.39061	17.4048	46.0742	4.97021
A0A068E604	Bifunctional protein FolD OS=Staphylococcus xylosus GN=folD PE=3 SV=1 - [A0A068E604_STAXY]	47.37	2	12	1.05912	30.2518	30.8043	5.5542
A0A068E6L7	ABC transporter ATP-binding protein OS=Staphylococcus xylosus GN=SXYL_02130 PE=3 SV=1 - [A0A068E6L7_STAXY]	32.59	1	23	1.07637	28.1081	72.8261	5.35107
A0A060MQS7	Transcriptional regulatory protein walR OS=Staphylococcus xylosus GN=walR PE=4 SV=1 - [A0A060MQS7_STAXY]	38.63	1	10	0.996633	33.8653	27.1608	5.12256
A0A068E510	Aspartate-semialdehyde dehydrogenase OS=Staphylococcus xylosus GN=asd PE=3 SV=1 - [A0A068E510_STAXY]	30.7	1	8	1.09246	32.4017	36.3714	4.99561
A0A068E7Q5	Methionyl-tRNA formyltransferase OS=Staphylococcus xylosus GN=fmt PE=3 SV=1 - [A0A068E7Q5_STAXY]	51.6	2	14	1.15681	21.9366	33.8288	6.32861
A7KJI2	ABC metal ion transport system ATP-binding protein OS=Staphylococcus xylosus GN=sitA PE=3 SV=1 - [A7KJI2_STAXY]	37.5	2	9	0.647594	56.0397	27.0232	7.31299
A0A068E3K3	Aldose 1-epimerase OS=Staphylococcus xylosus GN=SXYLSMQ121_0600 PE=4 SV=1 - [A0A068E3K3_STAXY]	41.07	2	12	0.986042	18.8609	38.5439	4.83057
A0A068E2F4	Phage infection protein OS=Staphylococcus xylosus GN=SXYLSMQ121_0144 PE=4 SV=1 - [A0A068E2F4_STAXY]	28.72	2	13	1.29979	22.1679	52.9478	5.87158
A0A060MGD0	Protein in cluster with ribosomal protein L32p, Firmicutes subfamily OS=Staphylococcus xylosus GN=SXYL_01808 PE=4 SV=1 - [A0A060MGD0_STAXY]	35.71	1	5	1.17868	23.2217	21.1672	4.32275
A0A068E8T9	Phosphate acyltransferase OS=Staphylococcus xylosus GN=plsX PE=3 SV=1 - [A0A068E8T9_STAXY]	33.54	4	10	1.12903	29.0976	35.1731	7.51807
A0A090K6C8	Shikimate dehydrogenase (NADP(+)) OS=Staphylococcus xylosus GN=aroE PE=3 SV=1 - [A0A090K6C8_STAXY]	51.32	2	10	0.990687	31.4987	29.5422	5.0083
A0A060MHN4	Redox-sensing transcriptional repressor Rex OS=Staphylococcus xylosus GN=rex PE=3 SV=1 - [A0A060MHN4_STAXY]	37.56	1	9	1.09625	36.2872	23.8885	5.66846
A0A068E723	Nucleotide-binding protein SXYL_02082 OS=Staphylococcus xylosus GN=SXYL_02082 PE=3 SV=1 - [A0A068E723_STAXY]	37.01	1	12	1.06652	30.2057	35.3543	6.55127
A0A060MFK1	Nucleotidase YfbR, HD superfamily OS=Staphylococcus xylosus GN=SXYL_02091 PE=4 SV=1 - [A0A060MFK1_STAXY]	42.25	1	10	1.04674	37.6004	25.0256	4.98291
A0A090M3W7	Aldo keto reductase family protein OS=Staphylococcus xylosus GN=SXYL_02161 PE=4 SV=1 - [A0A090M3W7_STAXY]	35.1	2	11	0.971545	25.6114	34.1083	6.07471
A0A090K5Q8	DNA polymerase III, gamma and tau subunits OS=Staphylococcus xylosus GN=dnaX PE=4 SV=1 - [A0A090K5Q8_STAXY]	30.59	2	13	0.897119	29.7923	64.1024	5.2749
A0A068E7A0	DNA repair exonuclease family protein YhaO OS=Staphylococcus xylosus GN=SXYLSMQ121_0993 PE=4 SV=1 - [A0A068E7A0_STAXY]	31.98	2	12	0.861945	12.4399	46.1369	5.12256
A0A068E970	Dihydroorotate dehydrogenase (quinone) OS=Staphylococcus xylosus GN=SXYLSMQ121_0306 PE=4 SV=1 - [A0A068E970_STAXY]	30.51	2	9	0.991076	42.352	39.6536	8.86572
A0A060MHD3	Putative RNA binding protein OS=Staphylococcus xylosus GN=SXYL_02422 PE=4 SV=1 - [A0A060MHD3_STAXY]	38.64	2	6	1.12279	18.1145	14.6709	9.59814
A0A068E263	Putative zinc-binding dehydrogenase OS=Staphylococcus xylosus GN=SXYL_00386 PE=4 SV=1 - [A0A068E263_STAXY]	38.01	1	10	1.01107	32.3095	38.5024	5.36377
P42874	Urease subunit beta OS=Staphylococcus xylosus GN=ureB PE=1 SV=1 - [URE2_STAXY]	68.61	1	10	1.30142	43.3157	15.4228	5.41455
A0A068E6V1	Acetolactate synthase OS=Staphylococcus xylosus GN=SXYLSMQ121_0852 PE=3 SV=1 - [A0A068E6V1_STAXY]	31.88	2	15	0.777019	41.6235	65.3188	4.91943
A0SJA1	Chromosomal replication initiator protein DnaA OS=Staphylococcus xylosus GN=dnaA PE=3 SV=1 - [A0SJA1_STAXY]	36.48	1	20	1.06302	19.6086	52.3181	5.77002
A0A090K6T3	Alanine racemase OS=Staphylococcus xylosus GN=alr1 PE=3 SV=1 - [A0A090K6T3_STAXY]	40.84	1	15	0.945475	27.5371	42.872	6.66846
A0A068E6D6	Cysteine desulfurase OS=Staphylococcus xylosus GN=SXYLSMQ121_1085 PE=4 SV=1 - [A0A068E6D6_STAXY]	28.57	2	8	1.27361	27.6171	41.5278	7.18115
A0A060MME7	Ribosomal silencing factor RsfS OS=Staphylococcus xylosus GN=rsfS PE=3 SV=1 - [A0A060MME7_STAXY]	66.67	2	11	1.16692	39.1688	13.6009	5.33838
A0A060MND9	Cell cycle protein GpsB OS=Staphylococcus xylosus GN=SXYLSMQ121_1338 PE=4 SV=1 - [A0A060MND9_STAXY]	71.43	2	10	1.22148	47.5069	13.728	5.71924
A0A060MJV2	Uncharacterized protein OS=Staphylococcus xylosus GN=SXYLSMQ121_2149 PE=4 SV=1 - [A0A060MJV2_STAXY]	51.16	2	5	0.736084	20.6071	15.0072	4.50049
A0A068E526	Gamma-aminobutyrate:alpha-ketoglutarate aminotransferase OS=Staphylococcus xylosus GN=SXYLSMQ121_0217 PE=3 SV=1 - [A0A068E526_STAXY]	29	2	9	0.403688	109.261	47.7106	5.03369
A0A068E7G6	DNA mismatch repair protein MutL OS=Staphylococcus xylosus GN=mutL PE=3 SV=1 - [A0A068E7G6_STAXY]	25.45	2	14	1.18141	30.2126	76.2835	5.45264
A0A068E395	N-acetylglucosamine-1-phosphate uridyltransferase eukaryotic OS=Staphylococcus xylosus GN=SXYL_00758 PE=4 SV=1 - [A0A068E395_STAXY]	24.05	1	9	0.907313	33.6145	45.287	4.89404
A0A068EBP6	GTP-binding protein YqeH, required for biogenesis of 30S ribosome subunit OS=Staphylococcus xylosus GN=SXYL_01260 PE=4 SV=1 - [A0A068EBP6_STAXY]	36.96	1	11	1.02938	34.234	41.5088	6.45557
A0A090M0Z8	1-acyl-sn-glycerol-3-phosphate acyltransferase OS=Staphylococcus xylosus GN=SXYL_01137 PE=3 SV=1 - [A0A090M0Z8_STAXY]	45.63	2	13	0.991291	32.1637	23.4175	9.5835
A0A068E7I0	Peptidase, M16 family OS=Staphylococcus xylosus GN=SXYL_01603 PE=3 SV=1 - [A0A068E7I0_STAXY]	41.07	1	18	1.07199	27.3354	50.102	4.69092
A0A068E857	Flavohemoprotein (Hemoglobin-like protein) (Flavohemoglobin) (Nitric oxide dioxygenase) OS=Staphylococcus xylosus GN=SXYLSMQ121_1730 PE=3 SV=1 - [A0A068E857_STAXY]	26.77	1	1	1.31511	2.03131	42.7968	5.18604
A0A068E5R8	50S ribosomal protein L32 OS=Staphylococcus xylosus GN=rpmF PE=3 SV=1 - [A0A068E5R8_STAXY]	50.88	1	2	1.21736	11.5788	6.47629	10.0083
A0A068E3R2	Glutamate-1-semialdehyde 2,1-aminomutase OS=Staphylococcus xylosus GN=hemL PE=3 SV=1 - [A0A068E3R2_STAXY]	29.84	2	10	1.10201	43.3146	46.7057	5.10986
A0A060MKR6	Adenylate cyclase OS=Staphylococcus xylosus GN=SXYL_01928 PE=4 SV=1 - [A0A060MKR6_STAXY]	36.08	1	7	0.905306	25.9054	23.0318	4.90674
A0A068EAF9	Heme ABC type transporter HtsABC, heme-binding protein OS=Staphylococcus xylosus GN=htsA PE=4 SV=1 - [A0A068EAF9_STAXY]	32.74	1	9	1.04069	12.9503	37.2255	8.30908
A0A068E2L5	Glycerate kinase OS=Staphylococcus xylosus GN=SXYLSMQ121_0205 PE=3 SV=1 - [A0A068E2L5_STAXY]	27.66	2	9	0.483848	31.5249	40.0354	5.80811
A0A060MBI5	Central glycolytic genes regulator OS=Staphylococcus xylosus GN=gapR PE=4 SV=1 - [A0A060MBI5_STAXY]	39.18	1	13	1.17948	33.6874	37.9496	7.03467
A0A068E4X6	Putative N6-adenine-specific DNA methylase OS=Staphylococcus xylosus GN=SXYLSMQ121_1339 PE=4 SV=1 - [A0A068E4X6_STAXY]	42.18	2	15	1.10902	43.7334	42.9288	5.08447
A0A068E8P6	UDP-N-acetylenolpyruvoylglucosamine reductase OS=Staphylococcus xylosus GN=murB PE=3 SV=1 - [A0A068E8P6_STAXY]	34.31	1	11	1.19102	21.5366	33.5351	5.26221
A0A068E681	Oxidoreductase OS=Staphylococcus xylosus GN=SXYL_00657 PE=4 SV=1 - [A0A068E681_STAXY]	27.43	1	8	0.754637	38.5941	39.1518	5.57959
A0A068E698	Galactokinase OS=Staphylococcus xylosus GN=galk PE=3 SV=1 - [A0A068E698_STAXY]	28.24	1	12	0.67696	25.9367	43.1329	5.07178
A0A090K1G1	Ribosomal protein L11 methyltransferase OS=Staphylococcus xylosus GN=prmA PE=3 SV=1 - [A0A090K1G1_STAXY]	26.6	2	7	1.21	11.3766	35.4054	4.62744
A0A068E730	3-phosphoshikimate 1-carboxyvinyltransferase OS=Staphylococcus xylosus GN=aroA PE=3 SV=1 - [A0A068E730_STAXY]	27.31	2	9	0.916434	24.6745	46.9113	5.40186
A0A068E6H4	UPF0637 protein SXYLSMQ121_1686 OS=Staphylococcus xylosus GN=SXYLSMQ121_1686 PE=3 SV=1 - [A0A068E6H4_STAXY]	27.59	2	6	0.980782	23.0386	23.934	7.26904
A0A060MKV5	N-acetyl-L,L-diaminopimelate aminotransferase OS=Staphylococcus xylosus GN=SXYLSMQ121_1745 PE=4 SV=1 - [A0A060MKV5_STAXY]	29.72	2	9	1.0265	28.6908	43.297	5.09717
Q6PY05	Superoxide dismutase (Fragment) OS=Staphylococcus xylosus GN=sodA PE=3 SV=1 - [Q6PY05_STAXY]	65.44	3	1	1.18843		14.9365	5.26221
A7KJJ1	Purine nucleoside phosphorylase DeoD-type OS=Staphylococcus xylosus GN=deoD PE=3 SV=1 - [A7KJJ1_STAXY]	25.85	1	5	1.07774	31.0345	26.1568	4.76709
A0A068E8Y3	Cell division protein DivIB OS=Staphylococcus xylosus GN=divIB PE=3 SV=1 - [A0A068E8Y3_STAXY]	31.86	2	8	1.11741	17.9285	33.2872	8.66064
A0A060MNG4	Nucleoside diphosphate kinase OS=Staphylococcus xylosus GN=ndk PE=3 SV=1 - [A0A060MNG4_STAXY]	53.02	2	7	0.314783	85.7145	16.6506	6.0874
A0A090K1M5	Uncharacterized protein OS=Staphylococcus xylosus GN=SXYL_01027 PE=4 SV=1 - [A0A090K1M5_STAXY]	38.03	2	13	1.04841	18.1958	42.9179	6.90283
A0A068E3Q1	UPF0176 protein SXYL_00120 OS=Staphylococcus xylosus GN=SXYL_00120 PE=3 SV=1 - [A0A068E3Q1_STAXY]	47	1	15	1.45282	25.1397	36.6938	4.89404
A0A068E2S8	L-lactate dehydrogenase OS=Staphylococcus xylosus GN=ldh2 PE=3 SV=1 - [A0A068E2S8_STAXY]	24.52	1	6	0.605279	25.041	34.3596	5.38916
A0A060MPM6	Pur operon repressor OS=Staphylococcus xylosus GN=purR PE=4 SV=1 - [A0A060MPM6_STAXY]	42.34	1	9	0.82719	25.3839	30.5821	8.14795
A0A090K3D2	3-methyl-2-oxobutanoate hydroxymethyltransferase OS=Staphylococcus xylosus GN=panB PE=3 SV=1 - [A0A090K3D2_STAXY]	36.3	2	8	1.32392	16.1051	29.472	5.61768
A7KJI6	Alkaline shock protein 23 OS=Staphylococcus xylosus GN=asp23 PE=4 SV=1 - [A7KJI6_STAXY]	47.59	1	9	0.84331	22.9988	18.5513	4.90674
A0A060MFI1	Uncharacterized protein OS=Staphylococcus xylosus GN=SXYLSMQ121_1961 PE=4 SV=1 - [A0A060MFI1_STAXY]	50	2	5	0.713563	21.2902	12.289	4.4624
A0A068EB28	Oxidoreductase of aldo/keto reductase family, subgroup 1 OS=Staphylococcus xylosus GN=SXYLSMQ121_1022 PE=4 SV=1 - [A0A068EB28_STAXY]	32.73	2	9	0.550178	24.6025	31.3936	4.71631
A0A060MEH0	HmrA protein involved in methicillin resistance OS=Staphylococcus xylosus GN=SXYL_00800 PE=4 SV=1 - [A0A060MEH0_STAXY]	23.6	1	8	0.945049	70.3764	43.1659	5.73193
A0A068EC34	Uncharacterized protein OS=Staphylococcus xylosus GN=SXYLSMQ121_1342 PE=4 SV=1 - [A0A068EC34_STAXY]	19.11	2	21	0.820465	47.6637	133.124	5.36377
A0A060MGX0	Iron-sulfur cluster regulator IscR OS=Staphylococcus xylosus GN=SXYL_01233 PE=4 SV=1 - [A0A060MGX0_STAXY]	48.2	1	7	0.998487	22.096	15.5471	6.75635
A0A060MML9	Phenylalanine--tRNA ligase alpha subunit OS=Staphylococcus xylosus GN=pheS PE=3 SV=1 - [A0A060MML9_STAXY]	34.94	2	12	1.02993	10.478	40.124	5.31299
A0A068E9V4	Nitrilotriacetate monooxygenase component A OS=Staphylococcus xylosus GN=SXYLSMQ121_0556 PE=4 SV=1 - [A0A068E9V4_STAXY]	25.39	2	11	1.22887	25.2003	50.0187	5.12256
A0A068E4G6	RNA binding protein OS=Staphylococcus xylosus GN=SXYL_01262 PE=4 SV=1 - [A0A068E4G6_STAXY]	70.83	1	4	1.07662	22.8952	10.9537	7.41553
A0A060ML76	Xanthine phosphoribosyltransferase OS=Staphylococcus xylosus GN=xpt PE=3 SV=1 - [A0A060ML76_STAXY]	38.86	1	2	0.904027	15.8515	20.973	5.63037
A0A068E6M7	tRNA-specific 2-thiouridylase MnmA OS=Staphylococcus xylosus GN=mnmA PE=3 SV=1 - [A0A068E6M7_STAXY]	26.22	2	9	1.04873	23.3168	41.7846	5.22412
Q60015	Alpha-amylase OS=Staphylococcus xylosus GN=malA PE=3 SV=1 - [Q60015_STAXY]	25.14	2	11	0.741654	24.8971	63.9167	4.79248
A0A068E8T5	UTP--glucose-1-phosphate uridylyltransferase OS=Staphylococcus xylosus GN=SXYLSMQ121_2000 PE=3 SV=1 - [A0A068E8T5_STAXY]	48.79	2	13	0.920372	21.2479	32.6259	5.12256
A0A068E8W1	Fibronectin/fibrinogen binding protein OS=Staphylococcus xylosus GN=SXYL_01680 PE=4 SV=1 - [A0A068E8W1_STAXY]	38.05	1	19	1.15653	25.9755	65.7107	7.13721
A0A068E7D5	Threonine synthase OS=Staphylococcus xylosus GN=thrC PE=3 SV=1 - [A0A068E7D5_STAXY]	33.43	1	10	0.603946	19.6154	37.7905	5.36377
A0A068E6J0	Dihydrofolate synthase OS=Staphylococcus xylosus GN=folC PE=3 SV=1 - [A0A068E6J0_STAXY]	30.88	1	12	1.13104	27.2632	47.4742	4.65283
A0A068E7U9	UPF0747 protein SXYLSMQ121_1635 OS=Staphylococcus xylosus GN=SXYLSMQ121_1635 PE=3 SV=1 - [A0A068E7U9_STAXY]	26.63	2	13	1.07964	39.1695	62.8197	5.41455
A0A090K2C8	HAD family hydrolase OS=Staphylococcus xylosus GN=SXYL_01554 PE=4 SV=1 - [A0A090K2C8_STAXY]	29.48	2	6	1.43786	41.0793	29.8777	4.79248
A0A068E4W2	Hydrolase, NUDIX family OS=Staphylococcus xylosus GN=SXYL_01189 PE=4 SV=1 - [A0A068E4W2_STAXY]	41.87	1	9	0.953849	33.6967	23.1115	4.64014
A0A060MNA4	Thioredoxin OS=Staphylococcus xylosus GN=SXYL_00909 PE=4 SV=1 - [A0A060MNA4_STAXY]	61.29	1	11	0.619021	50.9812	21.8388	4.93213
A0A068E7L5	Putative deoxyribonuclease OS=Staphylococcus xylosus GN=SXYL_02440 PE=4 SV=1 - [A0A068E7L5_STAXY]	36.19	1	9	0.987012	20.7498	29.2109	5.05908
A0A060MNI1	3-hydroxyacyl-[acyl-carrier-protein] dehydratase FabZ OS=Staphylococcus xylosus GN=fabZ PE=3 SV=1 - [A0A060MNI1_STAXY]	48.97	1	9	1.01125	25.8187	15.9062	5.98584
A0A068E8C6	Diaminopimelate decarboxylase OS=Staphylococcus xylosus GN=lysA PE=3 SV=1 - [A0A068E8C6_STAXY]	43.71	1	16	0.95942	30.7818	47.0301	5.60498
A0A090M0T7	Uncharacterized protein OS=Staphylococcus xylosus GN=SXYL_01034 PE=4 SV=1 - [A0A090M0T7_STAXY]	59.35	2	7	0.910226	25.3278	13.5638	5.021
A0A060MHA7	Formyltetrahydrofolate deformylase OS=Staphylococcus xylosus GN=purU PE=3 SV=1 - [A0A060MHA7_STAXY]	23.32	2	7	0.942876	34.4056	32.4955	5.92236
A0A068E7I1	DNA repair protein radA OS=Staphylococcus xylosus GN=radA PE=3 SV=1 - [A0A068E7I1_STAXY]	40.13	1	15	0.959421	22.3517	50.3752	7.25439
A0A068E2S9	Putative monooxygenase OS=Staphylococcus xylosus GN=SXYL_00648 PE=4 SV=1 - [A0A068E2S9_STAXY]	36.1	1	12	0.95098	19.4685	41.4932	9.48096
A7KJH3	GTPase Era OS=Staphylococcus xylosus GN=era PE=3 SV=1 - [A7KJH3_STAXY]	18.39	1	7	1.29074	31.9702	34.4872	7.35693
A0A090K0U9	Sodium:dicarboxylate transporter OS=Staphylococcus xylosus GN=SXYL_01016 PE=4 SV=1 - [A0A090K0U9_STAXY]	11.5	2	4	0.377756	56.5649	45.1285	8.33838
A0A068E2L0	UPF0272 protein SXYLSMQ121_0200 OS=Staphylococcus xylosus GN=SXYLSMQ121_0200 PE=3 SV=1 - [A0A068E2L0_STAXY]	17.05	2	6	0.331539	42.2544	43.2932	5.84619
A7IY71	Conserved staphylococcal protein OS=Staphylococcus xylosus GN=SXYL_01561 PE=4 SV=1 - [A7IY71_STAXY]	42.86	2	13	0.941874	26.3083	33.2372	6.7417
A0A060MI45	Translation initiation factor IF-1 OS=Staphylococcus xylosus GN=infA PE=3 SV=1 - [A0A060MI45_STAXY]	75	1	5	1.44635	42.7279	8.27433	7.41553
C6ZDG3	AlG2-like protein OS=Staphylococcus xylosus GN=SXYL_02536 PE=4 SV=1 - [C6ZDG3_STAXY]	39.32	2	10	1.06882	27.7415	23.4662	7.40088
A0A068E868	L-asparaginase OS=Staphylococcus xylosus GN=SXYL_01373 PE=3 SV=1 - [A0A068E868_STAXY]	33.33	1	7	0.954379	15.2507	35.437	5.69385
A0A068E538	Putative glycosyl/glycerophosphate transferases involved in teichoic acid biosynthesis TagF/TagB/EpsJ/RodC OS=Staphylococcus xylosus GN=SXYLSMQ121_0227 PE=4 SV=1 - [A0A068E538_STAXY]	21.25	2	15	1.26273	30.3038	84.8644	8.77783
A0A090K8Y6	2-oxoglutarate ferredoxin oxidoreductase subunit alpha OS=Staphylococcus xylosus GN=SXYL_01593 PE=4 SV=1 - [A0A090K8Y6_STAXY]	33.62	2	15	1.45379	27.0936	64.7266	4.98291
A0A068E5M7	Hydrolase (HAD superfamily) OS=Staphylococcus xylosus GN=SXYLSMQ121_0764 PE=4 SV=1 - [A0A068E5M7_STAXY]	46.83	2	12	0.954749	38.5411	32.4121	5.09717
A0A068EEW5	Membrane protein OS=Staphylococcus xylosus GN=SXYL_02484 PE=4 SV=1 - [A0A068EEW5_STAXY]	36.72	3	5	0.927648	9.18913	20.2224	5.12256
A0A090K035	Tributyrin esterase OS=Staphylococcus xylosus GN=estA PE=4 SV=1 - [A0A090K035_STAXY]	26.59	2	6	1.10408	43.0871	28.9441	5.33838
C6ZDJ5	UPF0356 protein SXYL_01846 OS=Staphylococcus xylosus GN=SXYL_01846 PE=3 SV=1 - [C6ZDJ5_STAXY]	66.2	2	4	1.08182	22.7843	8.60426	5.36377
A0A068E9A9	Quinol oxidase polypeptide I QoxB OS=Staphylococcus xylosus GN=SXYLSMQ121_1733 PE=3 SV=1 - [A0A068E9A9_STAXY]	15.56	2	10	0.840927	40.5529	75.1191	6.87354
A0A068E984	Hydrolase, haloacid dehalogenase-like family OS=Staphylococcus xylosus GN=SXYLSMQ121_2150 PE=4 SV=1 - [A0A068E984_STAXY]	27.39	2	7	0.946703	22.3272	25.5658	4.42432
A0A090M350	Flavohemoprotein OS=Staphylococcus xylosus GN=hmpB PE=3 SV=1 - [A0A090M350_STAXY]	27.56	1	3	1.62404	42.5828	42.6407	5.12256
A0A090K373	Peptide chain release factor 3 OS=Staphylococcus xylosus GN=prfC PE=3 SV=1 - [A0A090K373_STAXY]	23.46	2	13	1.15989	20.5165	59.4898	5.16064
A0A060MG31	Putative ATL autolysin transcription regulator OS=Staphylococcus xylosus GN=SXYLSMQ121_1743 PE=4 SV=1 - [A0A060MG31_STAXY]	61.43	2	8	1.20584	24.0099	16.6196	8.80713
A0A090K808	Uncharacterized protein OS=Staphylococcus xylosus GN=SXYL_01832 PE=4 SV=1 - [A0A090K808_STAXY]	22.98	1	1	1.84769		46.1312	5.0083
A0A060MNR8	Uncharacterized protein OS=Staphylococcus xylosus GN=SXYL_00756 PE=4 SV=1 - [A0A060MNR8_STAXY]	43.02	1	5	0.576869	32.0984	10.0972	8.41162
A0A068EAY0	Fumarate hydratase class II OS=Staphylococcus xylosus GN=fumC PE=3 SV=1 - [A0A068EAY0_STAXY]	33.84	1	16	0.827786	54.9451	50.8066	5.37646
A0A068E5X2	Glutathione peroxidase OS=Staphylococcus xylosus GN=bsaA PE=3 SV=1 - [A0A068E5X2_STAXY]	42.68	1	6	1.05015	35.0542	18.0249	5.07178
A0A068E5Z0	Alcohol dehydrogenase OS=Staphylococcus xylosus GN=SXYLSMQ121_0567 PE=4 SV=1 - [A0A068E5Z0_STAXY]	33.13	2	10	1.34729	24.062	35.9706	5.22412
A0A060MF76	Uncharacterized protein OS=Staphylococcus xylosus GN=SXYL_02244 PE=4 SV=1 - [A0A060MF76_STAXY]	43.86	1	6	0.999123	19.7135	19.4517	6.43018
A0A068E4Y7	Peptide methionine sulfoxide reductase MsrB OS=Staphylococcus xylosus GN=msrB PE=3 SV=1 - [A0A068E4Y7_STAXY]	30.28	2	4	0.860363	29.2275	16.3219	4.77979
A0A068E635	Ribosome biogenesis GTPase A OS=Staphylococcus xylosus GN=SXYL_01639 PE=3 SV=1 - [A0A068E635_STAXY]	33.57	1	12	1.0263	19.2425	32.6645	9.30518
A0A060MNL4	Exodeoxyribonuclease 7 large subunit OS=Staphylococcus xylosus GN=xseA PE=3 SV=1 - [A0A060MNL4_STAXY]	35.73	2	14	1.12117	32.1678	50.7922	8.74854
A0A068E8D1	4-hydroxy-tetrahydrodipicolinate synthase OS=Staphylococcus xylosus GN=dapA PE=3 SV=1 - [A0A068E8D1_STAXY]	44.07	2	9	0.963057	31.1529	32.6377	4.7417
A0A090JY70	ABC transporter, ATP-binding subunit OS=Staphylococcus xylosus GN=SXYL_00086 PE=4 SV=1 - [A0A090JY70_STAXY]	39.64	2	10	0.860007	30.2606	31.4703	5.19873
A0A090K7E6	DNA translocase FtsK OS=Staphylococcus xylosus GN=ftsK PE=4 SV=1 - [A0A090K7E6_STAXY]	16.52	2	13	0.898512	22.2874	90.8634	8.93896
A0A090K3G5	D-alanyl-lipoteichoic acid biosynthesis protein DltD OS=Staphylococcus xylosus GN=dltD PE=4 SV=1 - [A0A090K3G5_STAXY]	32.2	2	1	1.3861	26.6504	44.0711	9.17334
A0A068E7R5	UPF0735 ACT domain-containing protein SXYLSMQ121_1153 OS=Staphylococcus xylosus GN=SXYLSMQ121_1153 PE=3 SV=1 - [A0A068E7R5_STAXY]	39.07	2	7	1.01641	29.2996	17.2832	5.23682
A0A068E874	Chorismate synthase OS=Staphylococcus xylosus GN=aroC PE=3 SV=1 - [A0A068E874_STAXY]	26.8	1	1	1.249	14.8572	42.6889	5.79541
A0A068EDS5	Uncharacterized protein OS=Staphylococcus xylosus GN=SXYL_02107 PE=4 SV=1 - [A0A068EDS5_STAXY]	50.94	1	4	0.900812	27.3132	12.31	4.55127
A0A060MKY7	Protein-arginine kinase OS=Staphylococcus xylosus GN=mcsB PE=3 SV=1 - [A0A060MKY7_STAXY]	37.5	2	11	1.09023	29.7504	38.6385	4.91943
A0A068EDR3	Peptide chain release factor 2 OS=Staphylococcus xylosus GN=SXYLSMQ121_1942 PE=4 SV=1 - [A0A068EDR3_STAXY]	27.93	2	8	1.19396	26.6306	37.8655	5.021
C6ZDK2	Heme oxygenase (staphylobilin-producing) OS=Staphylococcus xylosus GN=isdG PE=3 SV=1 - [C6ZDK2_STAXY]	28.57	1	3	1.07337	34.3044	12.135	5.09717
A0A068E5Q8	Uncharacterized protein OS=Staphylococcus xylosus GN=SXYL_00485 PE=4 SV=1 - [A0A068E5Q8_STAXY]	36.15	1	10	1.48893	28.6493	32.1242	5.12256
A0A060MHS6	50S ribosomal protein L27 OS=Staphylococcus xylosus GN=rpmA PE=3 SV=1 - [A0A060MHS6_STAXY]	34.04	1	3	1.6792	54.2379	10.2245	10.3745
A0A068E3Q4	Monofunctional glycosyltransferase OS=Staphylococcus xylosus GN=mgt PE=3 SV=1 - [A0A068E3Q4_STAXY]	38.66	2	8	1.14629	40.2732	30.8576	8.88037
A0A060MD16	Ferric uptake regulation protein OS=Staphylococcus xylosus GN=fur PE=4 SV=1 - [A0A060MD16_STAXY]	56.08	1	9	0.831062	38.9681	17.2199	6.21436
A0A068E5H3	Glycosyl transferase, group 1 family protein OS=Staphylococcus xylosus GN=SXYL_01391 PE=4 SV=1 - [A0A068E5H3_STAXY]	37.96	1	14	0.926093	44.7437	42.9122	5.80811
A0A090LZE8	2,3-bisphosphoglycerate-dependent phosphoglycerate mutase OS=Staphylococcus xylosus GN=gpmA PE=3 SV=1 - [A0A090LZE8_STAXY]	56.58	1	2	0.831904	74.1226	26.5356	5.22412
A0A068E998	Phosphoribosylformylglycinamidine synthase subunit PurL OS=Staphylococcus xylosus GN=purL PE=3 SV=1 - [A0A068E998_STAXY]	28.81	2	18	0.931889	41.1845	79.4707	4.7417
A0A090K7F0	tRNA pseudouridine synthase B OS=Staphylococcus xylosus GN=truB PE=3 SV=1 - [A0A090K7F0_STAXY]	42.3	1	3	1.24316	30.6044	34.3938	6.65381
A0A068E628	Ribose-5-phosphate isomerase A OS=Staphylococcus xylosus GN=rpiA PE=3 SV=1 - [A0A068E628_STAXY]	23.35	1	5	0.862176	16.9572	24.921	4.53857
A0A060MN32	Large-conductance mechanosensitive channel OS=Staphylococcus xylosus GN=mscL PE=3 SV=1 - [A0A060MN32_STAXY]	33.33	1	5	1.14389	36.5353	13.2831	4.84326
Q56200	UPF0045 protein in glkA 3'region OS=Staphylococcus xylosus GN=dglA PE=3 SV=1 - [DGLA_STAXY]	46.73	1	4	1.04212	19.4681	12.0453	6.12549
A0A060MD33	Arginine repressor OS=Staphylococcus xylosus GN=argR PE=3 SV=1 - [A0A060MD33_STAXY]	46.67	1	11	1.22167	22.9379	17.0901	6.02393
A0A060MHS0	Uncharacterized protein OS=Staphylococcus xylosus GN=SXYL_00845 PE=4 SV=1 - [A0A060MHS0_STAXY]	49.48	1	4	1.35189	39.3431	11.2207	6.93213
A0A090M1K9	Dihydrolipoyl dehydrogenase OS=Staphylococcus xylosus GN=lpdA PE=4 SV=1 - [A0A090M1K9_STAXY]	21.35	2	9	1.11034	12.5115	51.4855	5.18604
A0A068E8G6	Ribose ABC transport system, periplasmic ribose-binding protein RbsB OS=Staphylococcus xylosus GN=SXYLSMQ121_1433 PE=4 SV=1 - [A0A068E8G6_STAXY]	37.17	2	9	0.660237	38.4481	32.9762	5.65576
A0A068E4X1	DinG family ATP-dependent helicase YoaA OS=Staphylococcus xylosus GN=SXYLSMQ121_1329 PE=4 SV=1 - [A0A068E4X1_STAXY]	18.24	4	18	0.912783	21.6946	104.907	6.16357
A0A068EBY8	Phosphate acetyltransferase OS=Staphylococcus xylosus GN=SXYLSMQ121_1272 PE=4 SV=1 - [A0A068EBY8_STAXY]	37.25	1	1	1.35937	8.06741	33.1574	7.18115
A0A090K3L2	3-dehydroquinate dehydratase OS=Staphylococcus xylosus GN=aroD PE=3 SV=1 - [A0A090K3L2_STAXY]	50.21	2	12	1.05534	17.2026	27.2012	5.49072
A0A060MGH7	Putative alkaline-shock protein OS=Staphylococcus xylosus GN=SXYL_01663 PE=4 SV=1 - [A0A060MGH7_STAXY]	39.02	1	4	0.898262	24.6924	13.3368	5.45264
A0A060MEK3	Uncharacterized protein OS=Staphylococcus xylosus GN=SXYLSMQ121_2003 PE=4 SV=1 - [A0A060MEK3_STAXY]	15.11	2	3	0.910383	39.6016	15.1548	4.95752
A0A068E484	PTS system, mannose-specific IIB component OS=Staphylococcus xylosus GN=SXYLSMQ121_0274 PE=4 SV=1 - [A0A068E484_STAXY]	9.74	2	5	0.890798	29.6751	70.1061	5.94775
A0A060MHF2	Protein from nitrogen regulatory protein P-II (GLNB) family, YAAQ-like protein OS=Staphylococcus xylosus GN=SXYL_02448 PE=4 SV=1 - [A0A060MHF2_STAXY]	42.2	1	4	0.854718	10.6655	11.9149	4.84326
P42875	Urease subunit gamma OS=Staphylococcus xylosus GN=ureA PE=1 SV=1 - [URE3_STAXY]	19	1	2	1.03618	25.7516	11.2488	5.05908
A0A068E8F8	Poly(Glycerophosphate chain) D-alanine transfer protein DltD OS=Staphylococcus xylosus GN=SXYLSMQ121_1840 PE=4 SV=1 - [A0A068E8F8_STAXY]	32.72	1	1	0.856375	6.16854	44.043	9.11475
A0A068E5F5	Histidine kinase OS=Staphylococcus xylosus GN=SXYLSMQ121_1301 PE=4 SV=1 - [A0A068E5F5_STAXY]	25.87	2	15	1.1133	25.2191	61.927	5.43994
A0A068EAU0	RNA methyltransferase, TrmA family OS=Staphylococcus xylosus GN=SXYLSMQ121_0932 PE=4 SV=1 - [A0A068EAU0_STAXY]	27.81	2	11	0.989732	22.9128	52.0635	6.25244
A0A090K7W1	U32 family peptidase OS=Staphylococcus xylosus GN=SXYL_01248 PE=4 SV=1 - [A0A090K7W1_STAXY]	46.45	2	15	1.04939	25.1917	47.7257	4.89404
A0A060MHQ8	ATP-dependent RecD-like DNA helicase OS=Staphylococcus xylosus GN=recD2 PE=3 SV=1 - [A0A060MHQ8_STAXY]	23.77	2	16	1.03359	19.3198	89.5169	4.89404
Q9EV51	Uncharacterized protein OS=Staphylococcus xylosus GN=SXYLSMQ121_2341 PE=4 SV=1 - [Q9EV51_STAXY]	73.15	2	7	0.656417	36.404	12.6063	4.79248
A0A068E6Y0	Cell division protein FtsI [Peptidoglycan synthetase] OS=Staphylococcus xylosus GN=pbp3 PE=4 SV=1 - [A0A068E6Y0_STAXY]	18.3	2	12	0.858715	15.1539	76.134	7.44482
A0A068E9P3	Bacterial transcription activator, effector binding protein OS=Staphylococcus xylosus GN=SXYL_00509 PE=4 SV=1 - [A0A068E9P3_STAXY]	39.61	1	7	0.709142	31.1838	17.7999	5.021
A0A068E4G9	Acetylornithine deacetylase OS=Staphylococcus xylosus GN=SXYLSMQ121_0374 PE=4 SV=1 - [A0A068E4G9_STAXY]	14.29	2	5	0.477069	114.724	43.0235	4.77979
A0A068E7H6	Putative competence-damage inducible protein OS=Staphylococcus xylosus GN=cinA PE=3 SV=1 - [A0A068E7H6_STAXY]	30.26	2	11	0.9007	34.7313	42.344	5.89697
A0A068EES6	Ribosomal RNA small subunit methyltransferase A OS=Staphylococcus xylosus GN=rsmA PE=3 SV=1 - [A0A068EES6_STAXY]	37.5	2	10	1.09481	14.6716	33.4264	5.42725
A0A060MPA2	3-oxoacyl-[acyl-carrier protein] reductase OS=Staphylococcus xylosus GN=SXYL_00560 PE=4 SV=1 - [A0A060MPA2_STAXY]	26.64	1	5	0.64566	34.0243	27.7427	4.62744
A0A068EDR6	DegV domain-containing protein OS=Staphylococcus xylosus GN=SXYL_02099 PE=4 SV=1 - [A0A068EDR6_STAXY]	15.33	1	4	1.07126	25.3815	31.9962	4.89404
A0A068E7F8	GTPase HflX OS=Staphylococcus xylosus GN=hflX PE=3 SV=1 - [A0A068E7F8_STAXY]	26.52	2	10	1.07527	27.281	47.1113	6.37939
A0A090K408	Phosphoribosylamine--glycine ligase OS=Staphylococcus xylosus GN=purD PE=3 SV=1 - [A0A090K408_STAXY]	19.62	2	8	1.04486	28.6394	45.9821	4.83057
A0A068E4M2	Riboflavin biosynthesis protein RibBA OS=Staphylococcus xylosus GN=ribBA PE=3 SV=1 - [A0A068E4M2_STAXY]	28.75	2	13	1.02362	20.2147	43.5997	4.93213
A0A068E7G4	Thioredoxin OS=Staphylococcus xylosus GN=SXYLSMQ121_1058 PE=4 SV=1 - [A0A068E7G4_STAXY]	34.31	2	4	1.03578	31.5465	11.8299	4.81787
A0A090K8E9	HAD family hydrolase OS=Staphylococcus xylosus GN=SXYL_01949 PE=4 SV=1 - [A0A090K8E9_STAXY]	44.29	2	11	1.23364	22.0942	32.2921	4.94482
A0A060MEN2	30S ribosomal protein S9 OS=Staphylococcus xylosus GN=rpsI PE=3 SV=1 - [A0A060MEN2_STAXY]	36.92	2	7	1.60413	38.739	14.5268	10.6382
A0A068E776	N-acetyl-L,L-diaminopimelate deacetylase OS=Staphylococcus xylosus GN=SXYLSMQ121_1390 PE=4 SV=1 - [A0A068E776_STAXY]	20	2	5	0.934659	26.6964	43.7057	5.45264
A0A068E2M3	Glycosyl transferase, group 1 family protein OS=Staphylococcus xylosus GN=SXYL_00578 PE=4 SV=1 - [A0A068E2M3_STAXY]	26.7	1	8	1.02892	11.6588	43.4054	6.81494
A0A068EDN3	Carboxylesterase OS=Staphylococcus xylosus GN=SXYLSMQ121_1912 PE=4 SV=1 - [A0A068EDN3_STAXY]	28.05	2	6	1.17854	9.42979	28.0969	4.76709
A0A060MEE0	ATP synthase epsilon chain OS=Staphylococcus xylosus GN=atpC PE=3 SV=1 - [A0A060MEE0_STAXY]	26.12	1	4	1.84423	69.7985	14.6465	4.99561
A0A060MN19	Peptidyl-tRNA hydrolase OS=Staphylococcus xylosus GN=pth PE=3 SV=1 - [A0A060MN19_STAXY]	25.79	1	5	0.796229	15.3306	21.7789	5.69385
A0A068E3N8	Uncharacterized protein OS=Staphylococcus xylosus GN=SXYL_00645 PE=4 SV=1 - [A0A068E3N8_STAXY]	18.71	1	3	0.459771	35.9271	17.0399	6.82959
A0A060MQQ9	Uncharacterized protein OS=Staphylococcus xylosus GN=SXYL_00627 PE=4 SV=1 - [A0A060MQQ9_STAXY]	32.95	2	6	0.911062	30.21	20.5418	9.29053
A0A068E8U0	Malate dehydrogenase OS=Staphylococcus xylosus GN=mdh PE=3 SV=1 - [A0A068E8U0_STAXY]	25.08	2	7	1.13858	31.2794	33.4626	5.0083
A0A068E551	HAD family hydrolase OS=Staphylococcus xylosus GN=SXYL_01264 PE=4 SV=1 - [A0A068E551_STAXY]	65.46	1	14	0.989859	35.9189	22.2153	5.24951
A0A068E5T1	2-isopropylmalate synthase OS=Staphylococcus xylosus GN=leuA PE=3 SV=1 - [A0A068E5T1_STAXY]	25.24	1	12	0.81344	49.0447	56.1727	5.70654
A0A060MN61	UPF0435 protein SXYL_00956 OS=Staphylococcus xylosus GN=SXYL_00956 PE=3 SV=1 - [A0A060MN61_STAXY]	77.61	1	4	1.26895	11.6613	7.58277	4.65283
A0A090K8B1	Chorismate synthase OS=Staphylococcus xylosus GN=aroC PE=3 SV=1 - [A0A090K8B1_STAXY]	29.9	1	1	0.775124	12.048	42.717	5.79541
A0A060MCZ7	Demethylmenaquinone methyltransferase OS=Staphylococcus xylosus GN=ubiE PE=3 SV=1 - [A0A060MCZ7_STAXY]	38.2	2	7	0.826006	37.7468	26.4554	9.01221
A0A090M0D5	ABC transporter ATP-binding protein OS=Staphylococcus xylosus GN=SXYL_00882 PE=3 SV=1 - [A0A090M0D5_STAXY]	25.23	2	15	0.984567	23.5667	74.0203	4.99561
A0A090K0D7	tRNA N6-adenosine threonylcarbamoyltransferase OS=Staphylococcus xylosus GN=tsaD PE=3 SV=1 - [A0A090K0D7_STAXY]	25.51	2	7	1.07998	40.9065	36.4145	5.2749
A0A068EC23	CCA-adding enzyme OS=Staphylococcus xylosus GN=cca PE=3 SV=1 - [A0A068EC23_STAXY]	15.54	2	6	1.22892	50.5648	46.2298	5.96045
A0A068E739	Putative amidotransferase similar to cobyric acid synthase OS=Staphylococcus xylosus GN=SXYL_00946 PE=4 SV=1 - [A0A068E739_STAXY]	35.83	1	9	1.08505	24.184	26.7726	5.18604
A0A090K2F3	Phosphate butyryltransferase OS=Staphylococcus xylosus GN=SXYL_01335 PE=4 SV=1 - [A0A090K2F3_STAXY]	37.25	1	1	0.922167		33.1085	7.95752
A0A060MJ85	DeoR family transcriptional regulator OS=Staphylococcus xylosus GN=SXYL_00641 PE=4 SV=1 - [A0A060MJ85_STAXY]	18.7	1	4	0.808922	35.7173	26.688	6.3667
A0A068E2P5	Uncharacterized protein OS=Staphylococcus xylosus GN=SXYLSMQ121_0603 PE=4 SV=1 - [A0A068E2P5_STAXY]	11.11	4	4	1.05043	21.6428	52.0368	4.91943
A0A068ED11	rRNA methylase OS=Staphylococcus xylosus GN=SXYLSMQ121_1662 PE=4 SV=1 - [A0A068ED11_STAXY]	26.02	2	4	0.906192	19.2872	27.1011	4.83057
A0A090KBB4	Dihydropteroate synthase OS=Staphylococcus xylosus GN=folP PE=3 SV=1 - [A0A090KBB4_STAXY]	34.46	2	8	0.956433	12.418	29.544	5.26221
A0A068E3Z9	UPF0354 protein OS=Staphylococcus xylosus GN=SXYL_01122 PE=4 SV=1 - [A0A068E3Z9_STAXY]	19.16	1	9	0.983089	31.9419	33.1959	6.44287
A0A068E5W2	Molecular chaperone, small heat shock protein OS=Staphylococcus xylosus GN=SXYLSMQ121_0542 PE=3 SV=1 - [A0A068E5W2_STAXY]	50.69	2	8	1.4378	42.7747	16.7951	4.66553
A0A068EA73	5-methyltetrahydropteroyltriglutamate--homocysteine methyltransferase OS=Staphylococcus xylosus GN=SXYLSMQ121_2470 PE=4 SV=1 - [A0A068EA73_STAXY]	19.68	2	16	0.86743	22.2195	85.1055	5.05908
A0A060MFJ6	Cell division protein ZapA OS=Staphylococcus xylosus GN=zapA PE=4 SV=1 - [A0A060MFJ6_STAXY]	50	1	5	0.936273	27.3012	10.3104	6.53662
A0A068E497	Putative exported protein OS=Staphylococcus xylosus GN=SXYL_00914 PE=4 SV=1 - [A0A068E497_STAXY]	37.5	1	3	0.997671	28.9063	6.28931	5.18604
A0A068EAH7	Uncharacterized protein OS=Staphylococcus xylosus GN=SXYL_00790 PE=4 SV=1 - [A0A068EAH7_STAXY]	24.62	1	11	1.16734	24.769	52.7067	6.55127
A0A060MD61	50S ribosomal protein L33 OS=Staphylococcus xylosus GN=rpmG1 PE=3 SV=1 - [A0A060MD61_STAXY]	63.27	1	5	1.29853	31.5481	5.8709	9.65674
A0A068EEQ2	Nucleotide excision repair protein, with UvrB/UvrC motif OS=Staphylococcus xylosus GN=SXYLSMQ121_2242 PE=4 SV=1 - [A0A068EEQ2_STAXY]	45.45	2	9	1.067	26.1616	19.8609	5.96045
A0A090M4P0	Nucleotide pyrophosphohydrolase OS=Staphylococcus xylosus GN=SXYL_02425 PE=4 SV=1 - [A0A090M4P0_STAXY]	22.67	2	7	1.08646	35.7925	45.1816	4.81787
A0A068E592	tRNA-2-methylthio-N(6)-dimethylallyladenosine synthase OS=Staphylococcus xylosus GN=miaB PE=3 SV=1 - [A0A068E592_STAXY]	20.08	1	9	1.07465	7.27622	58.5786	5.84619
A0A068E6T9	ATP-dependent helicase/nuclease subunit A OS=Staphylococcus xylosus GN=addA PE=3 SV=1 - [A0A068E6T9_STAXY]	15.25	2	17	1.01089	19.9645	141.514	5.30029
A0A090M3E2	ATP-dependent helicase/deoxyribonuclease subunit B OS=Staphylococcus xylosus GN=addB PE=3 SV=1 - [A0A090M3E2_STAXY]	16.8	2	17	1.03299	27.051	133.752	5.10986
A0A068E8M2	Gluconeogenesis factor OS=Staphylococcus xylosus GN=SXYLSMQ121_1930 PE=3 SV=1 - [A0A068E8M2_STAXY]	32.63	2	10	1.13064	35.6043	36.9698	4.91943
A0A068E5C0	Putative nucleic-acid-binding protein implicated in transcription termination OS=Staphylococcus xylosus GN=SXYL_01617 PE=4 SV=1 - [A0A068E5C0_STAXY]	48.94	1	5	1.13833	28.8279	10.9329	9.27588
A0A068E4W3	Heptaprenyl diphosphate synthase component I OS=Staphylococcus xylosus GN=SXYL_01379 PE=4 SV=1 - [A0A068E4W3_STAXY]	41.58	1	8	1.03113	20.8091	21.5731	5.5415
A0A068EA88	Manganese ABC transporter, ATP-binding protein SitB OS=Staphylococcus xylosus GN=SXYLSMQ121_2485 PE=3 SV=1 - [A0A068EA88_STAXY]	35.1	2	7	0.833408	20.3003	27.3378	8.92432
A0A068E6F2	Cytosolic protein containing multiple CBS domains OS=Staphylococcus xylosus GN=SXYL_01163 PE=4 SV=1 - [A0A068E6F2_STAXY]	22.56	1	9	0.872479	38.8788	48.1086	6.81494
A0A068E4T3	3'-to-5' oligoribonuclease A OS=Staphylococcus xylosus GN=SXYLSMQ121_1101 PE=4 SV=1 - [A0A068E4T3_STAXY]	15.43	2	4	1.13092	26.8957	34.7184	5.0083
A0A068E5Z1	Pheromone cAM373 lipoprotein CamS OS=Staphylococcus xylosus GN=camS PE=4 SV=1 - [A0A068E5Z1_STAXY]	41.79	1	13	0.868591	21.4224	45.6587	5.04639
A0A060MGR7	30S ribosomal protein S18 OS=Staphylococcus xylosus GN=rpsR PE=3 SV=1 - [A0A060MGR7_STAXY]	56.25	1	5	1.05716	32.6028	9.3161	11.0044
A0A060MGF1	Cell division protein SepF OS=Staphylococcus xylosus GN=sepF PE=3 SV=1 - [A0A060MGF1_STAXY]	24.62	2	4	1.07728	23.1143	22.7549	4.70361
A0A068EDF1	Coenzyme A disulfide reductase OS=Staphylococcus xylosus GN=cdr PE=3 SV=1 - [A0A068EDF1_STAXY]	22.05	2	8	1.07134	15.6432	49.398	5.52881
A0A068E4A2	Holliday junction ATP-dependent DNA helicase RuvA OS=Staphylococcus xylosus GN=ruvA PE=3 SV=1 - [A0A068E4A2_STAXY]	44	1	7	1.15808	9.8759	21.9297	5.43994
A0A068EBZ9	Putative oxidoreductase OS=Staphylococcus xylosus GN=SXYLSMQ121_1292 PE=4 SV=1 - [A0A068EBZ9_STAXY]	25.33	2	9	1.10914	25.3573	33.9683	5.10986
A0A060MM09	NifU-like domain protein OS=Staphylococcus xylosus GN=SXYL_01986 PE=4 SV=1 - [A0A060MM09_STAXY]	92.5	1	5	1.0377	36.6028	8.69039	4.53857
A0A068E3R9	Putative ROK-family transcriptional regulator OS=Staphylococcus xylosus GN=SXYLSMQ121_0143 PE=4 SV=1 - [A0A068E3R9_STAXY]	31.85	2	12	1.01761	35.5204	43.3236	6.72705
A0A090KBM9	Xanthine phosphoribosyltransferase OS=Staphylococcus xylosus GN=xpt PE=3 SV=1 - [A0A090KBM9_STAXY]	32.12	1	1	0.960827	16.642	20.9869	5.42725
A0A090JZU3	Cyclic pyranopterin monophosphate synthase accessory protein OS=Staphylococcus xylosus GN=moaC PE=3 SV=1 - [A0A090JZU3_STAXY]	37.89	2	6	0.756793	16.0056	17.3848	7.43018
A0A068E1T2	Uncharacterized protein OS=Staphylococcus xylosus GN=SXYLSMQ121_0233 PE=4 SV=1 - [A0A068E1T2_STAXY]	33.53	2	14	1.15258	23.6562	56.5586	4.83057
A0A060MMI3	Uridine kinase OS=Staphylococcus xylosus GN=udk PE=3 SV=1 - [A0A060MMI3_STAXY]	64.73	1	12	1.26684	13.9241	23.632	5.23682
A0A090K593	Alcohol dehydrogenase OS=Staphylococcus xylosus GN=SXYL_02588 PE=4 SV=1 - [A0A090K593_STAXY]	26.82	1	9	0.766012	32.5102	41.306	5.33838
A0A068E9J7	Probable D-serine dehydratase OS=Staphylococcus xylosus GN=dsdA PE=3 SV=1 - [A0A068E9J7_STAXY]	25.8	1	1	0.873257	43.626	48.435	5.07178
A0A068E9X1	Aldo keto reductase family protein OS=Staphylococcus xylosus GN=SXYL_02145 PE=4 SV=1 - [A0A068E9X1_STAXY]	18.64	1	5	1.03176	28.8716	32.4123	5.05908
A0A060MMK2	Preprotein translocase subunit YajC OS=Staphylococcus xylosus GN=SXYL_01222 PE=4 SV=1 - [A0A060MMK2_STAXY]	22.09	1	2	1.2573	41.0629	9.58627	9.70068
A0A090LZ99	Probable D-serine dehydratase OS=Staphylococcus xylosus GN=dsdA PE=3 SV=1 - [A0A090LZ99_STAXY]	21.92	1	1	0.858368		48.4471	5.30029
A0A090K5I1	Aspartyl/glutamyl-tRNA(Asn/Gln) amidotransferase subunit C OS=Staphylococcus xylosus GN=gatC PE=3 SV=1 - [A0A090K5I1_STAXY]	34	2	4	1.04062	27.7746	11.2756	4.33545
A0A068E4S1	Adenine-specific methyltransferase OS=Staphylococcus xylosus GN=SXYLSMQ121_1091 PE=4 SV=1 - [A0A068E4S1_STAXY]	15.24	2	5	1.13434	22.1319	35.6129	4.89404
A0A068EC59	Uncharacterized protein OS=Staphylococcus xylosus GN=SXYLSMQ121_1377 PE=4 SV=1 - [A0A068EC59_STAXY]	35.19	2	6	0.824137	47.1438	30.2242	5.10986
A0A068E4D7	UPF0297 protein SXYL_01243 OS=Staphylococcus xylosus GN=SXYL_01243 PE=3 SV=1 - [A0A068E4D7_STAXY]	51.16	1	3	0.815616	24.4553	10.1551	5.0083
A7KJH0	Acetyl-coenzyme A carboxylase carboxyl transferase subunit alpha OS=Staphylococcus xylosus GN=accA PE=3 SV=1 - [A7KJH0_STAXY]	51.91	1	15	1.02765	30.692	35.4382	5.24951
A0A068E8C4	Oligopeptide transport ATP-binding protein OppD OS=Staphylococcus xylosus GN=SXYLSMQ121_1790 PE=3 SV=1 - [A0A068E8C4_STAXY]	19.72	2	6	0.493984	34.5306	40.0228	6.37939
A0A090K2Z3	Ribose import ATP-binding protein RbsA OS=Staphylococcus xylosus GN=rbsA PE=3 SV=1 - [A0A090K2Z3_STAXY]	22.18	2	11	0.630216	53.6836	55.0242	5.0083
A0A060ME07	Transcriptional regulator CtsR OS=Staphylococcus xylosus GN=ctsR PE=4 SV=1 - [A0A060ME07_STAXY]	37.91	3	5	1.11785	17.5421	17.9913	6.55127
A0A060MG20	Uncharacterized protein OS=Staphylococcus xylosus GN=SXYL_01906 PE=4 SV=1 - [A0A060MG20_STAXY]	42.62	1	3	0.808685	21.5082	6.99255	4.48779
A0A068EES1	Putative septation protein SpoVG OS=Staphylococcus xylosus GN=spoVG PE=3 SV=1 - [A0A068EES1_STAXY]	44.66	2	5	1.07055	29.5998	11.7138	4.729
A0A068E7C8	Teichoic acid biosynthesis protein X OS=Staphylococcus xylosus GN=tagX PE=4 SV=1 - [A0A068E7C8_STAXY]	17.33	1	6	1.01615	50.9669	40.7819	6.43018
A0A060MBV6	NAD kinase OS=Staphylococcus xylosus GN=nadK PE=3 SV=1 - [A0A060MBV6_STAXY]	21.19	1	6	0.978419	9.2933	30.4064	7.06396
A0A060MF19	Regulatory protein Spx OS=Staphylococcus xylosus GN=spxA PE=3 SV=1 - [A0A060MF19_STAXY]	51.91	1	7	1.23477	13.7808	15.43	6.01123
A0A068EBX4	Hydroxyacylglutathione hydrolase OS=Staphylococcus xylosus GN=SXYLSMQ121_1247 PE=4 SV=1 - [A0A068EBX4_STAXY]	18.84	3	4	0.868548	19.137	23.0847	4.99561
A0A068E3B5	Mannose-6-phosphate isomerase, class I OS=Staphylococcus xylosus GN=manA2 PE=3 SV=1 - [A0A068E3B5_STAXY]	17.95	1	5	0.678295	25.3748	35.6897	4.69092
A0A060MQT1	Phosphoesterase, DHH family protein OS=Staphylococcus xylosus GN=SXYL_00014 PE=4 SV=1 - [A0A060MQT1_STAXY]	16.03	1	10	1.15858	17.5943	73.548	5.26221
A0A068EE61	Deoxyguanosinetriphosphate triphosphohydrolase OS=Staphylococcus xylosus GN=SXYL_02245 PE=4 SV=1 - [A0A068EE61_STAXY]	18.29	1	8	0.966037	14.7226	50.7816	5.63037
A0A068E5D0	N utilization substance protein B homolog OS=Staphylococcus xylosus GN=nusB PE=3 SV=1 - [A0A068E5D0_STAXY]	38.28	1	5	1.08528	19.7797	14.9366	4.95752
A0A068E602	Putative peptidase OS=Staphylococcus xylosus GN=SXYL_01604 PE=3 SV=1 - [A0A068E602_STAXY]	27.01	3	12	1.02949	27.1598	48.4246	5.23682
A0A068E8J7	Oxidoreductase, short chain dehydrogenase/reductase family OS=Staphylococcus xylosus GN=SXYLSMQ121_0105 PE=4 SV=1 - [A0A068E8J7_STAXY]	16.93	2	4	0.579186	67.7399	27.1986	5.08447
A0A068E6E0	Nitroreductase family protein OS=Staphylococcus xylosus GN=SXYL_02021 PE=4 SV=1 - [A0A068E6E0_STAXY]	30.73	1	8	1.3015	21.4325	20.7856	6.80029
A0A068E3K4	ABC transporter ATP-binding protein OS=Staphylococcus xylosus GN=SXYLSMQ121_0884 PE=4 SV=1 - [A0A068E3K4_STAXY]	16.9	2	6	0.892404	36.2243	32.6909	8.57275
A0A068EBA1	Sulfite reductase [NADPH] flavoprotein alpha-component OS=Staphylococcus xylosus GN=SXYLSMQ121_2463 PE=4 SV=1 - [A0A068EBA1_STAXY]	14.8	2	7	0.974419	12.8023	69.1771	4.64014
A0A068E645	2-succinyl-5-enolpyruvyl-6-hydroxy-3-cyclohexene-1-carboxylate synthase OS=Staphylococcus xylosus GN=menD PE=3 SV=1 - [A0A068E645_STAXY]	21.25	2	13	1.25115	49.8729	63.4326	6.17627
A0A060MG52	Putative response regulator ArlR OS=Staphylococcus xylosus GN=arlR PE=4 SV=1 - [A0A060MG52_STAXY]	25.45	1	5	1.01733	19.2315	25.5144	4.88135
A0A068E8P9	tRNA pseudouridine synthase B OS=Staphylococcus xylosus GN=truB PE=3 SV=1 - [A0A068E8P9_STAXY]	36.72	1	1	1.26335		34.3698	6.37939
A0A068EA24	Lipid A export ATP-binding/permease protein MsbA OS=Staphylococcus xylosus GN=SXYLSMQ121_2053 PE=3 SV=1 - [A0A068EA24_STAXY]	22.9	1	1	0.848663		64.249	6.55127
A0A090KA84	Putative extracellular amidase OS=Staphylococcus xylosus GN=SXYL_02560 PE=4 SV=1 - [A0A090KA84_STAXY]	15.86	2	7	1.08065	12.5304	48.3215	9.29053
A0A090M406	Putative ABC transporter ATP-binding protein OS=Staphylococcus xylosus GN=SXYL_02206 PE=3 SV=1 - [A0A090M406_STAXY]	22.38	1	1	1.19368	8.5027	64.234	6.43018
A0A068E950	Divalent metal cation transporter MntH OS=Staphylococcus xylosus GN=mntH PE=3 SV=1 - [A0A068E950_STAXY]	6.73	2	2	1.34398	17.2975	48.8626	8.85107
A0A068EDC7	Serine protease, DegP/HtrA OS=Staphylococcus xylosus GN=SXYLSMQ121_1762 PE=4 SV=1 - [A0A068EDC7_STAXY]	16.28	1	2	0.9623	22.989	66.5755	5.46533
A0A060MCF1	Ribonuclease 3 OS=Staphylococcus xylosus GN=rnc PE=3 SV=1 - [A0A060MCF1_STAXY]	29.34	1	7	0.972709	18.8608	27.9173	5.89697
A0A090JZT3	Putative acyl-CoA dehydrogenase OS=Staphylococcus xylosus GN=SXYL_00666 PE=4 SV=1 - [A0A090JZT3_STAXY]	20.63	2	7	1.07534	38.2991	42.6373	5.14795
A0A068E8H8	4-hydroxybenzoyl-CoA thioesterase family active site OS=Staphylococcus xylosus GN=SXYL_01533 PE=4 SV=1 - [A0A068E8H8_STAXY]	23.03	1	3	1.10829	29.7102	17.7418	5.38916
A0A090K2U0	Uncharacterized protein OS=Staphylococcus xylosus GN=SXYL_01465 PE=4 SV=1 - [A0A090K2U0_STAXY]	8.59	2	6	1.15738	23.4437	73.2151	4.80518
A0A060MN39	Thymidylate kinase OS=Staphylococcus xylosus GN=tmk PE=3 SV=1 - [A0A060MN39_STAXY]	43.41	1	10	1.19456	34.816	23.2301	5.17334
A0A068EF10	Membrane protein OS=Staphylococcus xylosus GN=SXYL_02541 PE=4 SV=1 - [A0A068EF10_STAXY]	30.04	1	13	0.768553	36.0189	50.1242	8.6167
A0A068E888	Uncharacterized protein OS=Staphylococcus xylosus GN=SXYLSMQ121_2366 PE=4 SV=1 - [A0A068E888_STAXY]	18.55	2	4	0.946147	70.4184	25.8031	4.83057
A0A060MB27	Protein vraX OS=Staphylococcus xylosus GN=vraX PE=4 SV=1 - [A0A060MB27_STAXY]	80.36	1	4	0.96606	10.1586	6.68138	4.89404
A0A068E480	Sucrose-6-phosphate hydrolase OS=Staphylococcus xylosus GN=SXYLSMQ121_0865 PE=4 SV=1 - [A0A068E480_STAXY]	21.66	2	10	1.12836	16.0689	57.334	5.41455
A0A068ECL4	Riboflavin biosynthesis protein OS=Staphylococcus xylosus GN=SXYL_01610 PE=3 SV=1 - [A0A068ECL4_STAXY]	24.77	1	6	0.984723	24.9003	36.6156	5.87158
A0A068E617	Ribosome maturation factor RimP OS=Staphylococcus xylosus GN=rimP PE=3 SV=1 - [A0A068E617_STAXY]	32.26	1	6	1.13083	13.443	17.475	4.91943
A0A068E4Q6	Phosphoserine phosphatase OS=Staphylococcus xylosus GN=SXYLSMQ121_1076 PE=4 SV=1 - [A0A068E4Q6_STAXY]	24.93	2	8	0.838015	25.9173	42.4949	4.70361
A0A068EBB7	Enoyl-CoA hydratase [isoleucine degradation] OS=Staphylococcus xylosus GN=SXYLSMQ121_2478 PE=3 SV=1 - [A0A068EBB7_STAXY]	19.02	2	12	0.79736	49.3532	84.3037	5.66846
A0A068E7C6	LexA repressor OS=Staphylococcus xylosus GN=lexA PE=3 SV=1 - [A0A068E7C6_STAXY]	20.77	1	5	0.95351	24.7461	23.1629	5.32568
A0A068E558	Phosphoglycolate phosphatase OS=Staphylococcus xylosus GN=SXYLSMQ121_0619 PE=4 SV=1 - [A0A068E558_STAXY]	25.7	2	5	0.878581	39.5566	24.1329	4.66553
A0A060MLD2	Isoprenyl transferase OS=Staphylococcus xylosus GN=uppS PE=3 SV=1 - [A0A060MLD2_STAXY]	20.55	1	5	0.832492	31.6651	29.2622	8.89502
A0A060MGM8	2-oxoglutarate ferredoxin oxidoreductase subunit beta OS=Staphylococcus xylosus GN=SXYL_01592 PE=4 SV=1 - [A0A060MGM8_STAXY]	32.99	1	7	1.14627	12.2956	31.2814	5.22412
A0A068E847	Probable butyrate kinase OS=Staphylococcus xylosus GN=buk PE=3 SV=1 - [A0A068E847_STAXY]	32.01	2	9	0.952487	45.6749	39.2232	7.60596
A0A060MMJ2	Putative cysteine desulfurase OS=Staphylococcus xylosus GN=SXYL_01238 PE=4 SV=1 - [A0A060MMJ2_STAXY]	22.31	2	9	1.18048	13.2136	42.7085	5.37646
A0A090K150	Probable tRNA sulfurtransferase OS=Staphylococcus xylosus GN=thiI PE=3 SV=1 - [A0A090K150_STAXY]	24.57	2	8	0.962957	27.6246	45.7267	6.30322
A0A068EAL0	Membrane protein insertase YidC OS=Staphylococcus xylosus GN=yidC PE=3 SV=1 - [A0A068EAL0_STAXY]	22.15	1	7	1.01143	18.4613	32.8741	9.59814
A0A068E5H5	Ribulose-phosphate 3-epimerase OS=Staphylococcus xylosus GN=rpe PE=3 SV=1 - [A0A068E5H5_STAXY]	23.83	1	4	0.769745	18.8384	23.5242	4.91943
A0A068E4L8	Autolysin OS=Staphylococcus xylosus GN=SXYLSMQ121_1031 PE=4 SV=1 - [A0A068E4L8_STAXY]	41.9	2	10	0.946443	32.1119	32.3863	7.03467
A0A068E5R6	Peptide methionine sulfoxide reductase regulator MsrR OS=Staphylococcus xylosus GN=SXYL_01516 PE=4 SV=1 - [A0A068E5R6_STAXY]	35.28	1	11	1.19037	24.8728	36.3721	9.17334
K8DVJ8	ABC transporter ATP-binding protein OS=Staphylococcus xylosus GN=SXYL_00045 PE=3 SV=1 - [K8DVJ8_STAXY]	27.48	1	5	0.820941	10.4345	24.6949	8.32373
A0A068EAD1	Deoxyadenosine kinase OS=Staphylococcus xylosus GN=SXYLSMQ121_2148 PE=4 SV=1 - [A0A068EAD1_STAXY]	40	2	6	0.960263	16.289	26.2929	4.97021
A5H0F0	ABC transporter, ATP-binding protein OS=Staphylococcus xylosus GN=SXYL_00608 PE=3 SV=1 - [A5H0F0_STAXY]	33.78	1	9	0.960256	14.3948	33.9719	6.63916
A0A068E7I7	Nucleoside permease NupC OS=Staphylococcus xylosus GN=nupC PE=4 SV=1 - [A0A068E7I7_STAXY]	12.62	1	4	0.900537	19.5519	43.4948	8.89502
A0A060ML40	Phosphopantetheine adenylyltransferase OS=Staphylococcus xylosus GN=coaD PE=3 SV=1 - [A0A060ML40_STAXY]	28.57	1	4	1.0367	15.932	18.1712	6.27783
A0A060MK17	Putative transcriptional regulator OS=Staphylococcus xylosus GN=SXYL_02688 PE=4 SV=1 - [A0A060MK17_STAXY]	30.22	2	7	1.29707	43.2773	32.1771	6.27783
A0A060MFC9	Uncharacterized protein OS=Staphylococcus xylosus GN=SXYL_01843 PE=4 SV=1 - [A0A060MFC9_STAXY]	36.06	1	9	1.01349	25.2266	23.8762	7.91357
A0A060MBC4	7-carboxy-7-deazaguanine synthase OS=Staphylococcus xylosus GN=queE PE=3 SV=1 - [A0A060MBC4_STAXY]	17.65	2	4	0.988076	17.6488	27.0816	5.33838
A0A090K4K8	Organic hydroperoxide resistance protein-like 1 OS=Staphylococcus xylosus GN=SXYL_02023 PE=4 SV=1 - [A0A090K4K8_STAXY]	31.91	2	4	0.763106	17.477	15.1995	4.70361
A0A068E598	Zinc ABC transporter, ATP-binding protein ZnuC OS=Staphylococcus xylosus GN=SXYLSMQ121_1236 PE=3 SV=1 - [A0A068E598_STAXY]	28.4	2	6	1.03986	20.6549	28.6751	6.62451
A0A060MP83	Helicase loader DnaI OS=Staphylococcus xylosus GN=SXYLSMQ121_1120 PE=4 SV=1 - [A0A060MP83_STAXY]	23.45	2	7	0.897812	31.8834	35.5881	6.53662
A0A068E684	Riboflavin synthase eubacterial/eukaryotic OS=Staphylococcus xylosus GN=ribE PE=4 SV=1 - [A0A068E684_STAXY]	44.29	1	7	1.01063	30.4688	23.3382	6.53662
A0A068E7Z9	Inositol-1-monophosphatase OS=Staphylococcus xylosus GN=SXYLSMQ121_1685 PE=4 SV=1 - [A0A068E7Z9_STAXY]	26.57	2	6	1.10648	28.2627	30.1085	5.59229
A0A068E4D3	Ferritin OS=Staphylococcus xylosus GN=ftnA PE=3 SV=1 - [A0A068E4D3_STAXY]	32.93	1	5	1.0622	30.4238	19.5182	4.53857
A0A068E7U1	Laccase domain protein OS=Staphylococcus xylosus GN=SXYLSMQ121_1625 PE=3 SV=1 - [A0A068E7U1_STAXY]	22.52	2	6	1.23309	22.1252	30.0799	5.12256
A0A068E750	Thymidylate synthase OS=Staphylococcus xylosus GN=thyA PE=3 SV=1 - [A0A068E750_STAXY]	25.16	2	9	0.983244	29.682	36.7671	5.51611
A0A068E9T7	Protein co-occurring with transport systems OS=Staphylococcus xylosus GN=SXYLSMQ121_1948 PE=4 SV=1 - [A0A068E9T7_STAXY]	40.85	2	7	0.980973	36.3578	23.661	5.43994
A0A068E614	Esterase OS=Staphylococcus xylosus GN=SXYLSMQ121_0587 PE=4 SV=1 - [A0A068E614_STAXY]	23.41	2	7	0.928552	31.5896	34.9824	8.51416
A0A068E8V5	Uncharacterized protein OS=Staphylococcus xylosus GN=SXYLSMQ121_2020 PE=4 SV=1 - [A0A068E8V5_STAXY]	33.67	2	3	0.923468	20.2784	11.1838	5.49072
A0A068E2L1	Putative transcriptional regulator of sugar metabolism OS=Staphylococcus xylosus GN=SXYL_00564 PE=4 SV=1 - [A0A068E2L1_STAXY]	16.14	1	3	0.921754	3.96451	28.7419	7.25439
A0A090M372	Isochorismate synthase OS=Staphylococcus xylosus GN=menF PE=4 SV=1 - [A0A090M372_STAXY]	17.56	2	4	1.00986	3.75682	52.3169	4.77979
A0A068E9Q3	Putative signal peptidase OS=Staphylococcus xylosus GN=SXYL_02446 PE=4 SV=1 - [A0A068E9Q3_STAXY]	25.84	1	6	1.03632	36.7261	30.1992	4.94482
A0A060MIC8	Diacylglycerol kinase OS=Staphylococcus xylosus GN=dagK PE=4 SV=1 - [A0A060MIC8_STAXY]	31.15	1	8	1.09733	51.2126	33.6965	5.87158
A0A060MPT1	His repressor OS=Staphylococcus xylosus GN=SXYL_00929 PE=4 SV=1 - [A0A060MPT1_STAXY]	48	1	3	1.10213	24.9343	11.4977	4.75439
A0A068E7E2	Uncharacterized protein OS=Staphylococcus xylosus GN=SXYL_01096 PE=4 SV=1 - [A0A068E7E2_STAXY]	16.02	1	6	1.07107	8.91433	55.6485	6.29053
A0A060MFJ9	UvrABC system protein C OS=Staphylococcus xylosus GN=uvrC PE=3 SV=1 - [A0A060MFJ9_STAXY]	20.34	1	12	1.04157	17.6214	68.637	9.17334
A0A068E3C7	Uncharacterized protein OS=Staphylococcus xylosus GN=SXYL_00802 PE=4 SV=1 - [A0A068E3C7_STAXY]	33.03	1	7	0.960986	33.863	25.5349	4.53857
A0A090M1F2	CBS domain protein OS=Staphylococcus xylosus GN=SXYL_01292 PE=4 SV=1 - [A0A090M1F2_STAXY]	23.81	2	5	1.05576	17.6876	23.6815	7.94287
A0A060MCK2	Glycerol uptake operon antiterminator regulatory protein OS=Staphylococcus xylosus GN=glpP PE=4 SV=1 - [A0A060MCK2_STAXY]	33.9	1	7	1.06182	19.9111	20.1296	7.18115
A0A068E3U7	Acetyltransferase (GNAT) family protein OS=Staphylococcus xylosus GN=SXYLSMQ121_0690 PE=4 SV=1 - [A0A068E3U7_STAXY]	26.64	2	8	1.0128	28.462	34.1849	6.27783
A0A068EC44	Putative carboxy-terminal processing proteinase ctpA OS=Staphylococcus xylosus GN=SXYLSMQ121_1357 PE=3 SV=1 - [A0A068EC44_STAXY]	21.59	2	10	1.4713	20.8814	54.7985	8.96826
A0A068E6Q4	1,4-dihydroxy-2-naphthoate octaprenyltransferase OS=Staphylococcus xylosus GN=menA PE=3 SV=1 - [A0A068E6Q4_STAXY]	6.41	2	3	0.991238	4.49853	34.3675	9.68604
A0A068E4A5	Cof-like hydrolase OS=Staphylococcus xylosus GN=SXYLSMQ121_0304 PE=4 SV=1 - [A0A068E4A5_STAXY]	18.59	2	5	0.7331	14.6661	30.6973	4.7417
A0A090K9X7	Oligopeptide ABC transporter, periplasmic oligopeptide-binding protein OppA OS=Staphylococcus xylosus GN=oppA PE=4 SV=1 - [A0A090K9X7_STAXY]	12.7	2	6	0.534072	48.2523	61.3065	7.18115
A0A060MAR3	Protein translocase subunit SecE OS=Staphylococcus xylosus GN=secE PE=3 SV=1 - [A0A060MAR3_STAXY]	23.73	3	2	1.14922	69.9105	6.88973	8.47021
A0A068E4Y0	Pro-zeta-carotene desaturase, prolycopene producing OS=Staphylococcus xylosus GN=SXYLSMQ121_1141 PE=4 SV=1 - [A0A068E4Y0_STAXY]	33.82	2	11	0.904885	28.2957	31.311	5.31299
A0A068EAV6	Uncharacterized protein OS=Staphylococcus xylosus GN=SXYL_00960 PE=4 SV=1 - [A0A068EAV6_STAXY]	41.67	1	3	0.75272	25.7328	6.92536	4.22119
A0A068E4F8	Phosphoglycerate dehydrogenase and related dehydrogenases OS=Staphylococcus xylosus GN=SXYLSMQ121_0966 PE=3 SV=1 - [A0A068E4F8_STAXY]	27.53	2	8	0.743798	40.1647	35.6442	5.23682
A0A068E5H0	L-serine dehydratase, beta subunit OS=Staphylococcus xylosus GN=SXYLSMQ121_1584 PE=4 SV=1 - [A0A068E5H0_STAXY]	34.84	2	7	0.816185	18.5559	23.687	5.07178
A0A060MK10	Iron-dependent repressor OS=Staphylococcus xylosus GN=sirR PE=4 SV=1 - [A0A060MK10_STAXY]	37.85	1	7	0.875708	20.8308	24.9191	5.98584
A0A090LZR3	Galactose-1-phosphate uridylyltransferase OS=Staphylococcus xylosus GN=galT PE=3 SV=1 - [A0A090LZR3_STAXY]	19.56	2	9	0.84223	23.7054	56.6234	5.23682
A0A068E6X4	Putative hydrolase OS=Staphylococcus xylosus GN=SXYLSMQ121_2084 PE=4 SV=1 - [A0A068E6X4_STAXY]	36.47	2	10	1.03824	67.2033	30.1993	5.78271
A0A060MPD5	tRNA (guanine-N(7)-)-methyltransferase OS=Staphylococcus xylosus GN=trmB PE=3 SV=1 - [A0A060MPD5_STAXY]	9.48	2	2	1.0599	13.7168	25.0465	6.55127
A0A068ECU6	Guanylate kinase OS=Staphylococcus xylosus GN=gmk PE=3 SV=1 - [A0A068ECU6_STAXY]	26.57	1	6	1.02844	11.9554	23.9973	5.98584
A0A068E493	3-hydroxyacyl-CoA dehydrogenase OS=Staphylococcus xylosus GN=SXYL_00288 PE=4 SV=1 - [A0A068E493_STAXY]	23.57	1	3	1.09127	36.0541	18.599	6.29053
A0A090JYZ5	Sorbitol dehydrogenase, putative OS=Staphylococcus xylosus GN=SXYL_00396 PE=3 SV=1 - [A0A090JYZ5_STAXY]	21.91	1	8	0.87052	49.3342	38.5834	4.99561
A0A068EEC6	Deoxyadenosine kinase OS=Staphylococcus xylosus GN=SXYL_02301 PE=4 SV=1 - [A0A068EEC6_STAXY]	24.88	1	4	1.06042	40.7251	24.2952	5.33838
A0A068EDH7	Uncharacterized protein OS=Staphylococcus xylosus GN=SXYL_01994 PE=4 SV=1 - [A0A068EDH7_STAXY]	32.87	1	5	0.902579	23.0803	16.6954	4.62744
A0A068E638	Uncharacterized protein OS=Staphylococcus xylosus GN=SXYLSMQ121_0612 PE=4 SV=1 - [A0A068E638_STAXY]	26.6	2	5	1.14863	21.3598	22.3463	5.10986
A0A068E524	Indole-3-glycerol phosphate synthase OS=Staphylococcus xylosus GN=trpC PE=3 SV=1 - [A0A068E524_STAXY]	19.62	1	5	0.802857	22.6942	29.3533	4.89404
A0A060MGA3	Ferredoxin OS=Staphylococcus xylosus GN=fer PE=4 SV=1 - [A0A060MGA3_STAXY]	17.07	1	2	0.619321	4.7963	8.93288	3.63721
A0A090LYA2	Pantothenate synthetase OS=Staphylococcus xylosus GN=panC PE=3 SV=1 - [A0A090LYA2_STAXY]	28.37	2	7	1.16311	23.0035	31.8647	6.90283
A0A068E4W9	Putative metal-dependent peptidase OS=Staphylococcus xylosus GN=SXYL_01389 PE=4 SV=1 - [A0A068E4W9_STAXY]	11.69	1	3	0.972577	38.1215	25.3355	9.49561
A7KJG6	Transcription termination/antitermination protein NusG OS=Staphylococcus xylosus GN=nusG PE=3 SV=1 - [A7KJG6_STAXY]	62.64	1	10	1.30816	26.9885	20.6397	5.35107
A0A068E7S2	Purine catabolism regulatory protein OS=Staphylococcus xylosus GN=pucR PE=4 SV=1 - [A0A068E7S2_STAXY]	12.8	1	6	0.902033	42.8421	63.1842	5.92236
A0A068E5I2	Ribosomal RNA small subunit methyltransferase B OS=Staphylococcus xylosus GN=SXYLSMQ121_1594 PE=4 SV=1 - [A0A068E5I2_STAXY]	35.7	2	12	0.974246	22.4639	49.9399	5.73193
A0A060MCH6	Putative ribosomal protein OS=Staphylococcus xylosus GN=SXYL_01616 PE=4 SV=1 - [A0A060MCH6_STAXY]	44.76	1	5	0.994572	23.941	11.6613	9.56885
A0A068E7F2	Methyltransferase small domain protein OS=Staphylococcus xylosus GN=SXYL_02379 PE=4 SV=1 - [A0A068E7F2_STAXY]	18.81	1	4	0.958256	19.9863	22.7448	7.04932
A0A090K4Z5	Putative ABC-type transport system ATPase component OS=Staphylococcus xylosus GN=SXYL_02164 PE=3 SV=1 - [A0A090K4Z5_STAXY]	18.25	2	9	0.979391	9.63518	63.5466	6.29053
A0A090K3V7	RNA methyltransferase, RsmD family OS=Staphylococcus xylosus GN=SXYL_01811 PE=4 SV=1 - [A0A090K3V7_STAXY]	30.56	2	5	1.07552	23.4418	20.1686	6.88818
A0A068EA09	Uncharacterized protein OS=Staphylococcus xylosus GN=SXYLSMQ121_0601 PE=4 SV=1 - [A0A068EA09_STAXY]	30.04	2	7	1.06885	20.89	25.8891	5.79541
A0A068E2M0	Acetyltransferase, GNAT family OS=Staphylococcus xylosus GN=SXYL_00574 PE=4 SV=1 - [A0A068E2M0_STAXY]	33.14	1	7	0.95684	28.8432	20.3862	5.43994
A0A068E822	DNA polymerase III delta prime subunit OS=Staphylococcus xylosus GN=SXYLSMQ121_2281 PE=4 SV=1 - [A0A068E822_STAXY]	22.8	2	5	0.969503	18.0791	35.3624	5.42725
A0A068E539	ABC-type Na+ efflux pump, permease component OS=Staphylococcus xylosus GN=SXYL_00609 PE=4 SV=1 - [A0A068E539_STAXY]	12.11	1	4	1.12377	39.3588	45.7085	9.23193
A0A068E4Z8	S-adenosylmethionine:tRNA ribosyltransferase-isomerase OS=Staphylococcus xylosus GN=queA PE=3 SV=1 - [A0A068E4Z8_STAXY]	20.53	2	6	1.02633	35.8182	38.4955	5.12256
A0A068E2P9	Imidazolonepropionase OS=Staphylococcus xylosus GN=hutI PE=3 SV=1 - [A0A068E2P9_STAXY]	31.31	2	10	0.593555	76.4191	44.8971	5.19873
A0A068E6A5	Metallo-beta-lactamase family protein OS=Staphylococcus xylosus GN=SXYLSMQ121_1055 PE=4 SV=1 - [A0A068E6A5_STAXY]	21.09	2	4	0.98662	20.8951	31.8677	5.56689
A0A068EA95	Uncharacterized protein OS=Staphylococcus xylosus GN=SXYLSMQ121_0681 PE=4 SV=1 - [A0A068EA95_STAXY]	29.25	2	6	0.888715	15.4021	29.5043	5.89697
A0A060MGN1	Uncharacterized protein OS=Staphylococcus xylosus GN=SXYL_01587 PE=4 SV=1 - [A0A060MGN1_STAXY]	91.84	1	6	0.96731	17.6022	11.0066	4.36084
A0A060MJV6	Putative flavoprotein OS=Staphylococcus xylosus GN=SXYLSMQ121_2144 PE=4 SV=1 - [A0A060MJV6_STAXY]	35.11	2	5	1.26034	43.2552	20.9368	6.3667
A0A068E773	Aspartate 1-decarboxylase OS=Staphylococcus xylosus GN=panD PE=3 SV=1 - [A0A068E773_STAXY]	26.56	2	3	0.971627	35.0599	14.2773	4.76709
A0A068E610	Probable quinol oxidase subunit 3 OS=Staphylococcus xylosus GN=qoxC PE=3 SV=1 - [A0A068E610_STAXY]	8.96	1	2	1.20613	93.4774	22.8738	6.50732
A0A068EB50	Uncharacterized protein OS=Staphylococcus xylosus GN=SXYLSMQ121_2413 PE=4 SV=1 - [A0A068EB50_STAXY]	44.26	2	6	1.1365	16.3581	13.7223	6.15088
A0A068E8Y5	Glycerol-3-phosphate cytidylyltransferase OS=Staphylococcus xylosus GN=tagD PE=4 SV=1 - [A0A068E8Y5_STAXY]	53.03	1	7	0.915201	17.9586	15.8579	5.64307
A0A090K838	Uncharacterized protein OS=Staphylococcus xylosus GN=SXYL_01328 PE=4 SV=1 - [A0A090K838_STAXY]	22.5	2	3	1.02621	12.7124	13.282	6.93213
A0A090K9Q2	Phosphoribosylaminoimidazole-succinocarboxamide synthase OS=Staphylococcus xylosus GN=purC PE=3 SV=1 - [A0A090K9Q2_STAXY]	34.76	2	7	0.867314	38.4854	26.5617	4.97021
A0A068E6I1	Probable GTP-binding protein EngB OS=Staphylococcus xylosus GN=engB PE=3 SV=1 - [A0A068E6I1_STAXY]	30.77	1	5	0.862626	24.4272	22.4807	8.88037
C6ZDG9	Luciferase-like monooxygenase OS=Staphylococcus xylosus GN=SXYL_00154 PE=4 SV=1 - [C6ZDG9_STAXY]	26.35	1	9	0.971682	7.41813	39.2561	5.90967
A0A068EAV1	PTS system, trehalose-specific IIB component OS=Staphylococcus xylosus GN=treP PE=4 SV=1 - [A0A068EAV1_STAXY]	10.32	1	5	0.846059	15.8299	51.1566	7.09326
Q9EV50	Catalase A OS=Staphylococcus xylosus GN=katA PE=3 SV=1 - [CATA_STAXY]	12.58	22	1	0.651557	20.5225	56.8385	5.73193
A0A060MKH9	Putative iron-sulfur cluster assembly scaffold protein for SUF system, SufE2 OS=Staphylococcus xylosus GN=SXYLSMQ121_1859 PE=4 SV=1 - [A0A060MKH9_STAXY]	41.61	2	7	1.10718	15.3699	16.5257	4.80518
A0A060MNL8	Type II pantothenate kinase OS=Staphylococcus xylosus GN=coaW PE=3 SV=1 - [A0A060MNL8_STAXY]	13.96	1	4	1.07778	36.195	28.8606	5.05908
C6ZDI6	Nitrogen-fixing NifU-like protein OS=Staphylococcus xylosus GN=SXYL_01413 PE=4 SV=1 - [C6ZDI6_STAXY]	80	1	5	0.836319	29.3452	9.67979	4.36084
A0A068E2K0	Putative NADH-dependent flavin oxidoreductase OS=Staphylococcus xylosus GN=SXYLSMQ121_0190 PE=4 SV=1 - [A0A068E2K0_STAXY]	20.78	2	9	1.0231	20.349	45.6341	5.99854
A0A060MR09	Osmotically activated L-carnitine/choline ABC transporter, permease protein OpuCB OS=Staphylococcus xylosus GN=SXYLSMQ121_0486 PE=3 SV=1 - [A0A060MR09_STAXY]	17.06	2	3	0.886905	49.916	22.6008	9.49561
A0A060MMJ8	D-aminoacyl-tRNA deacylase OS=Staphylococcus xylosus GN=dtd PE=3 SV=1 - [A0A060MMJ8_STAXY]	26	1	4	0.965151	18.0954	16.5856	5.16064
A0A068EAW0	ABC transporter ATP-binding protein OS=Staphylococcus xylosus GN=SXYL_00965 PE=4 SV=1 - [A0A068EAW0_STAXY]	15.49	3	8	0.936262	17.4441	59.5625	7.06396
A0A068E3I0	Dihydroxy-acid dehydratase OS=Staphylococcus xylosus GN=ilvD PE=3 SV=1 - [A0A068E3I0_STAXY]	18.68	2	9	0.841734	40.6443	60.0416	5.8335
A0A060MHE7	Endoribonuclease YbeY OS=Staphylococcus xylosus GN=ybeY PE=3 SV=1 - [A0A060MHE7_STAXY]	32.03	2	5	1.41128	16.4748	17.8536	4.38623
A0A068E8T2	Uncharacterized protein OS=Staphylococcus xylosus GN=SXYLSMQ121_0176 PE=4 SV=1 - [A0A068E8T2_STAXY]	1.5	2	3	0.664726	13.6896	337.446	3.97998
A0A090K041	Pyrrolidone-carboxylate peptidase OS=Staphylococcus xylosus GN=pcp PE=3 SV=1 - [A0A090K041_STAXY]	36.62	2	7	0.691964	33.2039	23.5821	5.18604
A0A060MDW3	3'->5' exoribonuclease Bsu YhaM OS=Staphylococcus xylosus GN=cbf1 PE=4 SV=1 - [A0A060MDW3_STAXY]	28.12	1	8	1.07069	21.4829	35.5911	6.58057
A0A068E2D3	Exopolyphosphatase OS=Staphylococcus xylosus GN=SXYLSMQ121_0468 PE=4 SV=1 - [A0A068E2D3_STAXY]	12.4	2	6	0.878777	21.9298	57.8122	7.12256
A0A068E472	Inactive metal-dependent proteases-like protein, putative molecular chaperone OS=Staphylococcus xylosus GN=SXYLSMQ121_0855 PE=4 SV=1 - [A0A068E472_STAXY]	32.27	2	5	0.976803	19.6677	24.4876	4.76709
A0A068E5T4	ATPase YjeE, predicted to have essential role in cell wall biosynthesis OS=Staphylococcus xylosus GN=SXYLSMQ121_0854 PE=4 SV=1 - [A0A068E5T4_STAXY]	45.1	2	6	0.945011	14.7634	17.5088	4.77979
A0A068E664	Na+/H+ antiporter OS=Staphylococcus xylosus GN=SXYLSMQ121_1774 PE=4 SV=1 - [A0A068E664_STAXY]	9.61	2	4	1.60993	33.9252	68.9405	6.30322
A0A068E8R1	Histidinol-phosphate aminotransferase OS=Staphylococcus xylosus GN=hisC PE=3 SV=1 - [A0A068E8R1_STAXY]	20.23	2	6	0.8098	31.4131	39.5712	5.03369
A0A068EB44	6,7-dimethyl-8-ribityllumazine synthase OS=Staphylococcus xylosus GN=ribH PE=3 SV=1 - [A0A068EB44_STAXY]	48.03	1	6	0.520597	15.326	16.4185	4.95752
A0A068E3F5	Hydroxymethylpyrimidine phosphate kinase ThiD OS=Staphylococcus xylosus GN=SXYLSMQ121_0823 PE=4 SV=1 - [A0A068E3F5_STAXY]	21.61	2	6	0.819938	28.3161	29.6692	5.64307
A0A068E7X9	Putative activity regulator of membrane protease YbbK OS=Staphylococcus xylosus GN=SXYLSMQ121_1218 PE=4 SV=1 - [A0A068E7X9_STAXY]	19.07	2	5	0.955053	43.0461	26.0192	5.16064
A0A060MLQ7	4-hydroxy-tetrahydrodipicolinate reductase OS=Staphylococcus xylosus GN=dapB PE=3 SV=1 - [A0A060MLQ7_STAXY]	32.5	2	8	1.25277	30.1297	26.7747	5.05908
A0A068E9W3	Allophanate hydrolase 2 subunit 1 OS=Staphylococcus xylosus GN=SXYL_02134 PE=4 SV=1 - [A0A068E9W3_STAXY]	17.02	1	6	1.09212	31.1361	26.8434	5.22412
A0A068E8A1	Acetyltransferase (GNAT) family OS=Staphylococcus xylosus GN=SXYLSMQ121_1358 PE=4 SV=1 - [A0A068E8A1_STAXY]	34.91	2	6	1.04177	25.5192	19.8548	4.77979
A0A068E6I2	Bifunctional protein: zinc-containing alcohol dehydrogenase OS=Staphylococcus xylosus GN=SXYLSMQ121_0732 PE=4 SV=1 - [A0A068E6I2_STAXY]	19.1	2	6	0.890613	31.9969	37.6041	5.05908
A0A060MGG4	DNA-directed RNA polymerase subunit omega OS=Staphylococcus xylosus GN=rpoZ PE=3 SV=1 - [A0A060MGG4_STAXY]	74.29	1	4	1.16969	19.293	7.87224	6.7124
A0A060MMR8	Phosphatase 2C domain protein OS=Staphylococcus xylosus GN=SXYL_01669 PE=4 SV=1 - [A0A060MMR8_STAXY]	24.29	1	5	1.08083	22.8721	27.9888	4.62744
A0A060MFC4	K+ transport system NAD-binding component OS=Staphylococcus xylosus GN=SXYL_01848 PE=4 SV=1 - [A0A060MFC4_STAXY]	12.79	1	3	1.76011	53.5886	24.1267	5.63037
A0A068E9M5	Pyridoxal 5'-phosphate synthase subunit PdxT OS=Staphylococcus xylosus GN=pdxT PE=3 SV=1 - [A0A068E9M5_STAXY]	33.16	2	5	1.15304	4.33165	21.4381	5.2749
A0A068E8X1	Aspartate carbamoyltransferase OS=Staphylococcus xylosus GN=pyrB PE=3 SV=1 - [A0A068E8X1_STAXY]	23.67	1	6	1.16156	26.494	34.074	4.85596
A0A068E417	Putative secreted protein, YBBR-like protein OS=Staphylococcus xylosus GN=SXYLSMQ121_0755 PE=4 SV=1 - [A0A068E417_STAXY]	29.03	2	10	1.15165	25.1458	34.2929	5.24951
A0A068E5J6	Orotidine 5'-phosphate decarboxylase OS=Staphylococcus xylosus GN=pyrF PE=3 SV=1 - [A0A068E5J6_STAXY]	34.78	2	8	1.0584	23.2446	25.3231	5.33838
A0A068E4E3	Peptidase, U32 family small subunit [C1] OS=Staphylococcus xylosus GN=SXYLSMQ121_1184 PE=4 SV=1 - [A0A068E4E3_STAXY]	17.92	2	5	1.07753	7.2509	35.6278	4.7417
A0A090KA66	Uncharacterized protein OS=Staphylococcus xylosus GN=SXYL_02540 PE=4 SV=1 - [A0A090KA66_STAXY]	54.95	2	6	0.864163	40.5263	12.6575	7.04932
A0A068E8Y9	N-acetylmannosaminyltransferase OS=Staphylococcus xylosus GN=SXYLSMQ121_2060 PE=4 SV=1 - [A0A068E8Y9_STAXY]	42.34	2	8	1.13728	39.7612	28.5978	9.21729
A0A068E801	Catalyzes the cleavage of p-aminobenzoyl-glutamate to p-aminobenzoate and glutamate, subunit A OS=Staphylococcus xylosus GN=SXYLSMQ121_2444 PE=4 SV=1 - [A0A068E801_STAXY]	13.07	2	4	1.33916	20.7741	43.6558	5.09717
A0A068E9C9	2-dehydro-3-deoxyphosphogluconate aldolase OS=Staphylococcus xylosus GN=SXYL_02344 PE=4 SV=1 - [A0A068E9C9_STAXY]	31.71	1	5	0.77338	80.0452	22.2654	5.14795
A0A090K870	Putative transcriptional regulator OS=Staphylococcus xylosus GN=SXYL_01882 PE=4 SV=1 - [A0A090K870_STAXY]	15.58	2	6	0.934634	45.4789	48.626	4.88135
A0A090M3U2	NADPH-dependent 7-cyano-7-deazaguanine reductase OS=Staphylococcus xylosus GN=queF PE=3 SV=1 - [A0A090M3U2_STAXY]	34.34	2	4	0.967556	11.384	19.5244	5.38916
A0A060ME22	UPF0374 protein SXYLSMQ121_0961 OS=Staphylococcus xylosus GN=SXYLSMQ121_0961 PE=3 SV=1 - [A0A060ME22_STAXY]	58.33	2	8	1.24746	25.1385	21.6457	5.99854
A0A068E654	Protoporphyrinogen IX oxidase, aerobic, HemY OS=Staphylococcus xylosus GN=SXYLSMQ121_1005 PE=4 SV=1 - [A0A068E654_STAXY]	12.93	2	5	1.25574	10.1934	52.1217	6.75635
A0A068E7V9	Putative Dihydrolipoamide dehydrogenase OS=Staphylococcus xylosus GN=SXYLSMQ121_2389 PE=3 SV=1 - [A0A068E7V9_STAXY]	21.36	2	8	0.80312	14.7996	48.3947	5.22412
A0A068ECI5	Glycerol uptake facilitator protein OS=Staphylococcus xylosus GN=SXYLSMQ121_1502 PE=3 SV=1 - [A0A068ECI5_STAXY]	8.09	2	2	0.410596	82.9052	28.1731	8.93896
A0A068E8U9	Thiamin pyrophosphokinase OS=Staphylococcus xylosus GN=SXYLSMQ121_1588 PE=4 SV=1 - [A0A068E8U9_STAXY]	14.22	2	2	0.891402	14.5489	23.6521	4.64014
A0A060MH95	Ferrochelatase OS=Staphylococcus xylosus GN=hemH PE=3 SV=1 - [A0A060MH95_STAXY]	36.16	2	12	0.832993	24.6796	35.0093	5.021
A0A068EC48	Histidine kinase OS=Staphylococcus xylosus GN=arlS PE=4 SV=1 - [A0A068EC48_STAXY]	12.64	1	5	0.903399	68.5975	52.3615	6.81494
A0A068E6K8	Phosphoribosylformylglycinamidine cyclo-ligase OS=Staphylococcus xylosus GN=purM PE=3 SV=1 - [A0A068E6K8_STAXY]	12.87	2	4	0.629955	40.8612	37.2628	4.66553
A0A068E8B6	Magnesium transporter MgtE OS=Staphylococcus xylosus GN=mgtE PE=3 SV=1 - [A0A068E8B6_STAXY]	15.84	1	7	1.00411	17.1473	51.2578	4.36084
A0A090K9K6	3-hydroxybutyrate dehydrogenase OS=Staphylococcus xylosus GN=SXYL_02360 PE=3 SV=1 - [A0A090K9K6_STAXY]	21.07	2	6	0.718914	5.07294	28.2958	5.35107
A0A068E6I5	Putative sporulation transcription regulator WhiA OS=Staphylococcus xylosus GN=whiA PE=3 SV=1 - [A0A068E6I5_STAXY]	15.61	3	6	0.970219	11.2021	35.8387	8.29443
A0A068E6B3	Cell division protein FtsI [Peptidoglycan synthetase] OS=Staphylococcus xylosus GN=SXYLSMQ121_1631 PE=4 SV=1 - [A0A068E6B3_STAXY]	6.98	2	5	0.856613	21.1465	79.4733	5.32568
A0A060MGU4	Ribose ABC transporter permease OS=Staphylococcus xylosus GN=rbsC PE=4 SV=1 - [A0A060MGU4_STAXY]	8.28	2	3	0.489521	74.3086	32.9523	9.81787
A0A068E6K9	Single-stranded-DNA-specific exonuclease RecJ OS=Staphylococcus xylosus GN=SXYLSMQ121_1160 PE=4 SV=1 - [A0A068E6K9_STAXY]	13.04	2	8	0.912135	48.0778	85.4886	5.05908
A0A068ECZ5	Phosphoesterase OS=Staphylococcus xylosus GN=SXYL_01790 PE=3 SV=1 - [A0A068ECZ5_STAXY]	25.44	1	4	0.954814	17.0403	19.5945	5.33838
A0A068E4D8	Replicative DNA helicase OS=Staphylococcus xylosus GN=dnaB PE=4 SV=1 - [A0A068E4D8_STAXY]	22.1	1	8	1.04169	16.9481	52.6249	4.79248
A0A060MIG1	Uncharacterized protein OS=Staphylococcus xylosus GN=SXYLSMQ121_0614 PE=4 SV=1 - [A0A060MIG1_STAXY]	19.05	2	3	0.901773	15.1997	20.0001	4.93213
A0A068EC42	Uncharacterized protein OS=Staphylococcus xylosus GN=SXYLSMQ121_1352 PE=4 SV=1 - [A0A068EC42_STAXY]	16.49	2	5	0.956276	16.6866	30.6568	6.16357
A0A068EAU9	Putative membrane protein OS=Staphylococcus xylosus GN=SXYL_00950 PE=4 SV=1 - [A0A068EAU9_STAXY]	26.61	1	6	0.88066	18.6527	27.3667	7.56201
A0A090K9R3	Inosine-uridine preferring nucleoside hydrolase OS=Staphylococcus xylosus GN=SXYL_01879 PE=4 SV=1 - [A0A090K9R3_STAXY]	18.21	2	5	0.809411	29.3107	33.0677	5.24951
A0A068E2W3	UDP-glucose 4-epimerase OS=Staphylococcus xylosus GN=SXYLSMQ121_0663 PE=3 SV=1 - [A0A068E2W3_STAXY]	16.82	2	5	0.940369	48.8714	36.9683	5.56689
A0A068E8K0	Uncharacterized protein OS=Staphylococcus xylosus GN=SXYL_01559 PE=4 SV=1 - [A0A068E8K0_STAXY]	19.29	1	4	0.685019	21.6312	23.4031	5.60498
A0A068E3A0	Arginase OS=Staphylococcus xylosus GN=SXYLSMQ121_0753 PE=3 SV=1 - [A0A068E3A0_STAXY]	25.58	2	8	0.422981	81.6733	32.8739	4.99561
A0A068EEU5	Trehalose-6-phosphate hydrolase OS=Staphylococcus xylosus GN=SXYLSMQ121_2292 PE=4 SV=1 - [A0A068EEU5_STAXY]	15.07	2	8	0.70784	13.2018	63.4137	4.97021
A0A068E2M4	Cardiolipin synthase OS=Staphylococcus xylosus GN=cls1 PE=3 SV=1 - [A0A068E2M4_STAXY]	13.36	1	8	0.884342	32.2035	56.9172	7.1665
A0A068E9X5	Transcriptional repressor of the fructose operon, DeoR family OS=Staphylococcus xylosus GN=SXYLSMQ121_1998 PE=4 SV=1 - [A0A068E9X5_STAXY]	12.3	2	4	1.42972	17.2074	28.2129	8.22119
A0A068E3S7	Molybdenum cofactor biosynthesis protein B OS=Staphylococcus xylosus GN=moaB PE=3 SV=1 - [A0A068E3S7_STAXY]	28.92	1	4	1.09741	1.95825	18.1087	6.94678
A0A060MKW0	Uncharacterized protein OS=Staphylococcus xylosus GN=SXYL_01883 PE=4 SV=1 - [A0A060MKW0_STAXY]	25.64	1	3	1.12122	10.0411	18.3811	5.13525
A0A068EE17	Nucleoside transport protein OS=Staphylococcus xylosus GN=SXYL_02205 PE=4 SV=1 - [A0A068EE17_STAXY]	9.29	1	3	0.725129	25.8131	44.9052	7.38623
A0A068E6F7	Glycerophosphoryl diester phosphodiesterase OS=Staphylococcus xylosus GN=SXYLSMQ121_1671 PE=4 SV=1 - [A0A068E6F7_STAXY]	17.65	2	5	0.807044	46.6315	34.4897	7.29834
A0A060MKM1	Nucleoid-associated protein SXYL_02452 OS=Staphylococcus xylosus GN=SXYL_02452 PE=3 SV=1 - [A0A060MKM1_STAXY]	75.24	1	6	1.51901	43.2309	11.5937	4.97021
A0A068E3H3	Putative glycosyl/glycerophosphate transferase in teichoic acid biosynthesis OS=Staphylococcus xylosus GN=SXYLSMQ121_0570 PE=4 SV=1 - [A0A068E3H3_STAXY]	13.17	2	7	1.03843	15.748	65.8294	6.55127
A0A068E6D1	Glycerophosphoryl diester phosphodiesterase OS=Staphylococcus xylosus GN=SXYLSMQ121_1080 PE=4 SV=1 - [A0A068E6D1_STAXY]	9.35	2	3	1.24712	66.5753	28.4087	8.42627
A0A060MSS0	L-serine dehydratase, alpha subunit OS=Staphylococcus xylosus GN=sdhA1 PE=4 SV=1 - [A0A060MSS0_STAXY]	16.22	1	4	0.713195	1.44056	30.4224	4.84326
A0A068E3J5	Nitroreductase family protein OS=Staphylococcus xylosus GN=SXYL_00895 PE=4 SV=1 - [A0A068E3J5_STAXY]	24.88	1	7	0.93489	35.5544	23.9048	5.19873
A0A060MNF0	Anti-sigma factor antagonist OS=Staphylococcus xylosus GN=rsbV PE=3 SV=1 - [A0A060MNF0_STAXY]	27.78	1	3	0.887232	53.7469	12.2031	4.50049
A0A068E627	Amino acid ABC transporter, amino acid-binding/permease protein OS=Staphylococcus xylosus GN=SXYLSMQ121_0970 PE=4 SV=1 - [A0A068E627_STAXY]	14.14	2	6	0.909104	28.9542	53.6267	9.0708
A0A068E4F1	Ribosomal RNA large subunit methyltransferase H OS=Staphylococcus xylosus GN=rlmH PE=3 SV=1 - [A0A068E4F1_STAXY]	27.67	4	5	0.944173	19.452	18.2746	9.14404
A0A060MLJ5	Uncharacterized protein OS=Staphylococcus xylosus GN=SXYL_01553 PE=4 SV=1 - [A0A060MLJ5_STAXY]	26.92	1	3	0.769585	21.4886	12.4332	5.69385
A0A068E5N0	Oxidoreductase, short-chain dehydrogenase/reductase family OS=Staphylococcus xylosus GN=SXYLSMQ121_0452 PE=3 SV=1 - [A0A068E5N0_STAXY]	18.8	2	4	1.29267	42.8948	25.0201	5.84619
A0A068E3A9	ABC transporter ATP-binding protein OS=Staphylococcus xylosus GN=SXYL_00779 PE=4 SV=1 - [A0A068E3A9_STAXY]	16.92	1	4	0.777915	11.7222	29.7214	6.43018
A0A060MCW5	Dihydrofolate reductase OS=Staphylococcus xylosus GN=SXYLSMQ121_1351 PE=4 SV=1 - [A0A060MCW5_STAXY]	39.75	2	6	0.992005	18.796	18.4384	6.60986
A0A068E608	Ribonuclease BN OS=Staphylococcus xylosus GN=SXYL_00953 PE=4 SV=1 - [A0A068E608_STAXY]	18.37	1	6	0.998511	9.81738	42.322	8.49951
A0A068E6W8	Aliphatic amidase amiE OS=Staphylococcus xylosus GN=SXYLSMQ121_0872 PE=4 SV=1 - [A0A068E6W8_STAXY]	21.07	2	5	0.644227	28.6682	29.5419	5.03369
A0A068E894	PBS lyase HEAT-like repeat domain protein OS=Staphylococcus xylosus GN=SXYLSMQ121_1348 PE=4 SV=1 - [A0A068E894_STAXY]	18.82	2	4	0.827443	47.0069	42.7338	4.83057
A0A090M3V3	Putative aminotransferase OS=Staphylococcus xylosus GN=SXYL_02136 PE=4 SV=1 - [A0A090M3V3_STAXY]	26.73	2	5	0.850671	20.4112	23.5892	5.64307
A0A068E7B8	Uncharacterized protein OS=Staphylococcus xylosus GN=SXYLSMQ121_1008 PE=4 SV=1 - [A0A068E7B8_STAXY]	7.1	2	1	1.08056	4.99129	19.6813	9.17334
A0A060MDI5	Holliday junction ATP-dependent DNA helicase RuvB OS=Staphylococcus xylosus GN=ruvB PE=3 SV=1 - [A0A060MDI5_STAXY]	15.27	2	5	0.956186	8.20053	37.7516	5.2876
A0A090K650	Chromosome replication initiation/membrane attachment protein OS=Staphylococcus xylosus GN=dnaB2 PE=4 SV=1 - [A0A090K650_STAXY]	13.07	2	6	1.08449	25.0212	54.1143	5.92236
A0A060MRH1	Recombination protein RecR OS=Staphylococcus xylosus GN=recR PE=3 SV=1 - [A0A060MRH1_STAXY]	33.33	1	7	1.04898	16.3617	22.1732	5.13525
A0A068E6Q5	Threonylcarbamoyl-AMP synthase OS=Staphylococcus xylosus GN=SXYLSMQ121_0802 PE=3 SV=1 - [A0A068E6Q5_STAXY]	12.68	2	5	1.33997	35.4073	38.937	6.59521
A0A068E2K5	Lipoate--protein ligase OS=Staphylococcus xylosus GN=SXYLSMQ121_0195 PE=4 SV=1 - [A0A068E2K5_STAXY]	14.12	2	4	0.923521	23.4427	38.5506	5.13525
C6ZDI2	Riboflavin biosynthesis protein RibD OS=Staphylococcus xylosus GN=ribD PE=3 SV=1 - [C6ZDI2_STAXY]	27.95	2	9	1.07729	30.1846	38.6478	6.1001
A0A060MM27	Exodeoxyribonuclease 7 small subunit OS=Staphylococcus xylosus GN=xseB PE=3 SV=1 - [A0A060MM27_STAXY]	48.15	2	3	0.88849	12.5015	9.36025	4.33545
A0A090K5T4	Formate acetyltransferase activating enzyme OS=Staphylococcus xylosus GN=pflA PE=4 SV=1 - [A0A090K5T4_STAXY]	25.5	1	1	1.38158	29.9124	28.5137	6.59521
A0A068EAZ1	Pyruvate formate-lyase activating enzyme OS=Staphylococcus xylosus GN=SXYLSMQ121_0987 PE=4 SV=1 - [A0A068EAZ1_STAXY]	30.28	1	1	1.47028		28.5406	6.45557
A0A060MNJ9	UPF0340 protein SXYL_00819 OS=Staphylococcus xylosus GN=SXYL_00819 PE=3 SV=1 - [A0A060MNJ9_STAXY]	28.16	1	5	0.765204	53.939	19.0688	5.22412
A0A068E6W1	Protein nagD homolog OS=Staphylococcus xylosus GN=nagD PE=4 SV=1 - [A0A068E6W1_STAXY]	24.71	1	6	1.09101	15.5703	28.1354	4.70361
A0A060MHQ3	Serine-protein kinase RsbW OS=Staphylococcus xylosus GN=rsbW PE=4 SV=1 - [A0A060MHQ3_STAXY]	25	1	4	0.961046	8.98289	18.0541	4.76709
A0A068E4E1	Uncharacterized protein OS=Staphylococcus xylosus GN=SXYL_00954 PE=4 SV=1 - [A0A068E4E1_STAXY]	45.74	1	8	0.986398	46.2178	10.6877	9.99365
A0A060MK36	Staphylococcal accessory regulator protein X OS=Staphylococcus xylosus GN=sarX PE=4 SV=1 - [A0A060MK36_STAXY]	30.51	1	5	1.12808	20.2458	14.0963	8.06006
A0A068E3I8	Acid phosphatase OS=Staphylococcus xylosus GN=SXYLSMQ121_0063 PE=4 SV=1 - [A0A068E3I8_STAXY]	29.21	2	10	0.952677	33.8441	33.1418	8.80713
A0A060MNE6	L-threonine dehydratase OS=Staphylococcus xylosus GN=ilvA PE=3 SV=1 - [A0A060MNE6_STAXY]	15.17	1	5	0.66633	20.2684	46.8568	5.021
A0A068E4G3	ABC-type polar amino acid transport system ATPase component OS=Staphylococcus xylosus GN=SXYL_01006 PE=3 SV=1 - [A0A068E4G3_STAXY]	5.42	1	1	0.931833	7.75507	26.5999	6.56592
A0A090K8Q4	Prephenate dehydrogenase OS=Staphylococcus xylosus GN=tyrA PE=4 SV=1 - [A0A090K8Q4_STAXY]	20.66	2	7	0.992891	53.0332	40.6049	5.36377
A0A090K220	Uncharacterized protein OS=Staphylococcus xylosus GN=SXYL_01190 PE=4 SV=1 - [A0A090K220_STAXY]	14.01	2	5	0.847656	31.9929	36.2973	4.7417
A0A060MG85	MazG nucleotide pyrophosphohydrolase OS=Staphylococcus xylosus GN=SXYL_01390 PE=4 SV=1 - [A0A060MG85_STAXY]	40	1	4	1.04638	15.8791	12.224	5.03369
A0A068EF36	Potassium efflux system KefA protein OS=Staphylococcus xylosus GN=SXYL_02573 PE=4 SV=1 - [A0A068EF36_STAXY]	12.24	1	3	0.985349	63.1276	32.2883	7.23975
A0A068E8J9	Chromosome (Plasmid) partitioning protein ParB OS=Staphylococcus xylosus GN=SXYL_02640 PE=4 SV=1 - [A0A068E8J9_STAXY]	26.58	1	8	0.995622	25.9416	25.5904	9.45166
A0A090K3A2	Oligopeptide transport system ATP-binding protein OppF OS=Staphylococcus xylosus GN=oppF PE=3 SV=1 - [A0A090K3A2_STAXY]	22.93	2	5	0.817299	39.9144	35.7666	7.03467
A7KJI5	Cell shape-determining protein MreC OS=Staphylococcus xylosus GN=mreC PE=3 SV=1 - [A7KJI5_STAXY]	25.71	1	5	1.42294	19.781	31.0701	7.47412
A0A068E8H3	Sodium:alanine symporter family protein OS=Staphylococcus xylosus GN=SXYLSMQ121_1443 PE=4 SV=1 - [A0A068E8H3_STAXY]	14.17	2	4	0.830796	97.7855	51.7195	9.12939
A0A068E5T7	UPF0154 protein SXYL_01541 OS=Staphylococcus xylosus GN=SXYL_01541 PE=3 SV=1 - [A0A068E5T7_STAXY]	31.65	1	4	1.26522	53.9118	9.2518	10.0669
A0A060MDH7	UPF0337 protein OS=Staphylococcus xylosus GN=SXYL_01234 PE=4 SV=1 - [A0A060MDH7_STAXY]	75	1	7	0.775917	23.273	6.69437	5.22412
A0A090JZN7	Uncharacterized protein OS=Staphylococcus xylosus GN=SXYL_00596 PE=4 SV=1 - [A0A090JZN7_STAXY]	23.13	2	3	0.673852	8.66477	15.4077	5.05908
A0A090K884	Segregation and condensation protein B OS=Staphylococcus xylosus GN=scpB PE=3 SV=1 - [A0A090K884_STAXY]	17.78	2	3	1.1778	7.50378	20.2612	4.41162
A0A068E9G0	Putative membrane protein OS=Staphylococcus xylosus GN=SXYLSMQ121_0426 PE=4 SV=1 - [A0A068E9G0_STAXY]	10.53	2	6	1.17795	10.9104	67.6232	7.18115
A0A068E6Q1	Acetyltransferase GNAT family OS=Staphylococcus xylosus GN=SXYLSMQ121_2019 PE=4 SV=1 - [A0A068E6Q1_STAXY]	22.95	2	3	0.887113	45.0561	21.79	7.53271
A0A060MMZ7	Pseudouridine synthase OS=Staphylococcus xylosus GN=SXYL_01013 PE=3 SV=1 - [A0A060MMZ7_STAXY]	33.82	1	9	0.982774	8.83012	31.5095	6.81494
A0A068EA56	Uncharacterized protein OS=Staphylococcus xylosus GN=SXYL_02236 PE=4 SV=1 - [A0A068EA56_STAXY]	23.81	1	3	0.925416	18.149	18.174	8.22119
A0A060MHL1	Competence protein ComEB OS=Staphylococcus xylosus GN=comEB PE=4 SV=1 - [A0A060MHL1_STAXY]	27.45	2	3	1.25109	10.5879	17.1504	6.41748
A0A060MFR8	ABC-type amino acid transport system permease component OS=Staphylococcus xylosus GN=SXYL_00265 PE=3 SV=1 - [A0A060MFR8_STAXY]	9.21	1	2	1.00528	14.1789	26.6144	9.20264
A0A090K098	Major facilitator superfamily protein OS=Staphylococcus xylosus GN=SXYL_00572 PE=3 SV=1 - [A0A090K098_STAXY]	11.89	2	4	0.659739	40.9978	49.2271	8.66064
A0A068E7B5	Acetyltransferase GNAT family OS=Staphylococcus xylosus GN=SXYL_02194 PE=4 SV=1 - [A0A068E7B5_STAXY]	27.38	1	5	1.46191	50.6358	19.3447	5.33838
A0A090K5Y9	Uncharacterized protein OS=Staphylococcus xylosus GN=SXYL_00525 PE=4 SV=1 - [A0A090K5Y9_STAXY]	22.44	2	3	0.898429	52.5532	17.5495	4.79248
A0A068E2T4	Cystathionine beta-synthase OS=Staphylococcus xylosus GN=SXYLSMQ121_0280 PE=4 SV=1 - [A0A068E2T4_STAXY]	12.29	3	4	1.07321	21.2428	32.2885	4.84326
A7KJH8	Phosphate starvation-inducible protein OS=Staphylococcus xylosus GN=phoH PE=4 SV=1 - [A7KJH8_STAXY]	20.32	1	6	0.881978	46.19	34.9284	6.45557
A0A090LYI9	Putative sorbitol dehydrogenase OS=Staphylococcus xylosus GN=SXYL_00249 PE=4 SV=1 - [A0A090LYI9_STAXY]	16.22	1	1	0.643232		36.456	5.33838
C6ZDK1	Acetyltransferase B OS=Staphylococcus xylosus GN=SXYL_02246 PE=4 SV=1 - [C6ZDK1_STAXY]	24.53	2	4	1.44484	32.5129	18.5153	5.37646
A0A060MSX2	Uncharacterized protein OS=Staphylococcus xylosus GN=SXYL_02490 PE=4 SV=1 - [A0A060MSX2_STAXY]	21.38	2	7	1.03726	54.3787	45.1376	4.95752
A0A068E949	Activator of the mannose operon (Transcriptional antiterminator), BglG family OS=Staphylococcus xylosus GN=SXYLSMQ121_0276 PE=4 SV=1 - [A0A068E949_STAXY]	13.18	2	4	0.884045	12.6047	32.9687	5.08447
A0A068EDD3	Putative permease OS=Staphylococcus xylosus GN=SXYL_01920 PE=4 SV=1 - [A0A068EDD3_STAXY]	11.63	1	6	0.6979	38.1121	40.6996	8.92432
A0A090K0S1	Siderophore biosynthesis protein, IucA/IucC family OS=Staphylococcus xylosus GN=sfaD PE=4 SV=1 - [A0A090K0S1_STAXY]	10.4	1	1	1.56616	5.19191	75.1601	5.45264
A0A090K5G1	Uncharacterized protein OS=Staphylococcus xylosus GN=SXYL_02354 PE=4 SV=1 - [A0A090K5G1_STAXY]	22.22	2	5	0.856241	10.3551	31.3734	4.97021
A0A068ECC3	Transcription antiterminator OS=Staphylococcus xylosus GN=SXYLSMQ121_1442 PE=4 SV=1 - [A0A068ECC3_STAXY]	25.44	2	8	0.947688	10.1737	33.3956	6.62451
A0A068E6S4	Globin family protein OS=Staphylococcus xylosus GN=SXYL_01929 PE=4 SV=1 - [A0A068E6S4_STAXY]	20.33	1	2	1.26504	20.3402	14.6672	6.17627
A0A068EC02	Segregation and condensation protein A OS=Staphylococcus xylosus GN=scpA PE=3 SV=1 - [A0A068EC02_STAXY]	17.21	1	4	1.32076	10.4261	28.6125	4.76709
A0A068EAV9	N-hydroxyarylamine O-acetyltransferase OS=Staphylococcus xylosus GN=SXYLSMQ121_2303 PE=3 SV=1 - [A0A068EAV9_STAXY]	10.34	2	2	1.10226	10.1601	30.1279	6.02393
A0A068EAG4	D-mannonate oxidoreductase OS=Staphylococcus xylosus GN=SXYL_02337 PE=3 SV=1 - [A0A068EAG4_STAXY]	28.21	1	7	0.620155	56.4434	29.6229	4.729
A0A068E3Q7	Uncharacterized protein OS=Staphylococcus xylosus GN=SXYLSMQ121_0959 PE=4 SV=1 - [A0A068E3Q7_STAXY]	12.62	2	4	1.41551	38.7404	37.6528	9.46631
A0A060MLJ0	Aspartokinase OS=Staphylococcus xylosus GN=SXYLSMQ121_1472 PE=3 SV=1 - [A0A060MLJ0_STAXY]	15.16	2	6	0.653158	54.2146	51.2062	5.50342
A0A068E4G4	1-aminocyclopropane-1-carboxylate deaminase OS=Staphylococcus xylosus GN=SXYLSMQ121_0369 PE=4 SV=1 - [A0A068E4G4_STAXY]	12.77	2	4	0.581918	26.5624	36.5814	5.03369
A0A060MIS4	Imidazole glycerol phosphate synthase subunit HisH OS=Staphylococcus xylosus GN=hisH PE=3 SV=1 - [A0A060MIS4_STAXY]	18.69	2	3	0.696067	19.216	21.7692	5.49072
A0A068E6K2	Putative siderophore biosynthesis protein near heme transporter HtsABC, Siderophore synthetase superfamily, group B OS=Staphylococcus xylosus GN=SXYLSMQ121_0737 PE=4 SV=1 - [A0A068E6K2_STAXY]	11.31	1	1	1.05804		75.09	5.31299
A0A068E489	O-acetylhomoserine sulfhydrylase OS=Staphylococcus xylosus GN=SXYLSMQ121_0279 PE=3 SV=1 - [A0A068E489_STAXY]	13.99	2	4	1.09978	26.0979	46.7948	5.2876
A0A068EAA5	DNA topoisomerase 3 OS=Staphylococcus xylosus GN=topB PE=3 SV=1 - [A0A068EAA5_STAXY]	16.99	2	12	1.06086	15.478	81.6132	9.39307
P42876	Urease accessory protein UreF (Fragment) OS=Staphylococcus xylosus GN=ureF PE=3 SV=1 - [UREF_STAXY]	19.05	3	3	0.965562	35.8726	21.973	5.87158
A0A060MDK6	50S ribosomal protein L35 OS=Staphylococcus xylosus GN=rpmI PE=3 SV=1 - [A0A060MDK6_STAXY]	33.33	1	3	0.733755	77.9606	7.6414	12.2495
A0A068E8N7	Oxidoreductase of aldo/keto reductase family, subgroup 1 OS=Staphylococcus xylosus GN=SXYLSMQ121_2501 PE=4 SV=1 - [A0A068E8N7_STAXY]	12.64	2	3	0.909987	30.9277	31.1076	4.729
A0A060MG09	Peptide methionine sulfoxide reductase MsrA OS=Staphylococcus xylosus GN=msrA1 PE=3 SV=1 - [A0A060MG09_STAXY]	11.7	1	2	0.818457	15.4553	19.7494	4.729
A0A068E464	L-idonate 5-dehydrogenase OS=Staphylococcus xylosus GN=SXYLSMQ121_0249 PE=4 SV=1 - [A0A068E464_STAXY]	17.7	1	1	0.834178		36.454	5.68115
A0A090KAC6	Adenylyl-sulfate kinase OS=Staphylococcus xylosus GN=cysC PE=3 SV=1 - [A0A090KAC6_STAXY]	16.08	2	3	0.99667	18.6659	22.5473	5.22412
A0A090K405	Uncharacterized protein OS=Staphylococcus xylosus GN=SXYL_02183 PE=4 SV=1 - [A0A090K405_STAXY]	20.83	2	3	1.28934	9.62142	19.4253	5.2876
A0A090M090	Hydroxyethylthiazole kinase OS=Staphylococcus xylosus GN=thiM PE=3 SV=1 - [A0A090M090_STAXY]	29.73	2	5	0.930773	8.56042	28.0382	4.56396
A0A068E533	Tautomerase OS=Staphylococcus xylosus GN=SXYL_01515 PE=3 SV=1 - [A0A068E533_STAXY]	37.7	1	2	0.478226	47.1993	6.66646	5.33838
O33812	Uncharacterized HTH-type transcriptional regulator in lacR 5'region (Fragment) OS=Staphylococcus xylosus PE=3 SV=1 - [YLAC_STAXY]	13.7	3	3	1.07864	38.8459	30.9052	7.12256
A0A060MN01	Putative tRNA (cytidine(34)-2'-O)-methyltransferase OS=Staphylococcus xylosus GN=SXYLSMQ121_0973 PE=3 SV=1 - [A0A060MN01_STAXY]	24.36	2	3	1.18978	33.989	18.0599	5.30029
A0A068E6N0	Magnesium and cobalt efflux protein CorC OS=Staphylococcus xylosus GN=SXYLSMQ121_1994 PE=4 SV=1 - [A0A068E6N0_STAXY]	12.19	2	5	1.48286	24.105	50.6966	4.67822
A0A068E7H3	Uncharacterized protein OS=Staphylococcus xylosus GN=SXYL_02266 PE=4 SV=1 - [A0A068E7H3_STAXY]	26.45	1	3	1.15499	50.3749	13.3835	4.81787
A0A068E8M0	tRNA dimethylallyltransferase OS=Staphylococcus xylosus GN=miaA PE=3 SV=1 - [A0A068E8M0_STAXY]	6.03	1	2	1.04671	7.26426	36.52	6.58057
A0A060MP15	Hydrolase, HAD subfamily IIIA OS=Staphylococcus xylosus GN=SXYLSMQ121_1196 PE=4 SV=1 - [A0A060MP15_STAXY]	46.29	2	8	1.11155	17.3448	20.0225	9.45166
A0A068EBC7	DNA-directed DNA polymerase OS=Staphylococcus xylosus GN=SXYLSMQ121_1102 PE=4 SV=1 - [A0A068EBC7_STAXY]	7.97	2	10	0.871139	22.2649	123.291	6.18896
A0A068E3K7	Uncharacterized protein OS=Staphylococcus xylosus GN=SXYL_00912 PE=4 SV=1 - [A0A068E3K7_STAXY]	14.13	1	4	0.876804	20.2776	32.1036	9.08545
A0A068E4P8	1-(5-phosphoribosyl)-5-[(5-phosphoribosylamino)methylideneamino] imidazole-4-carboxamide isomerase OS=Staphylococcus xylosus GN=hisA PE=3 SV=1 - [A0A068E4P8_STAXY]	22.65	2	4	0.612118	12.2316	26.2325	5.0083
P51184	PTS system sucrose-specific EIIBC component OS=Staphylococcus xylosus GN=scrA PE=3 SV=1 - [PTSBC_STAXY]	5.83	1	3	1.21528	16.5245	51.2932	8.36768
A0A068E4A4	Ferrichrome-binding periplasmic protein OS=Staphylococcus xylosus GN=SXYL_00303 PE=4 SV=1 - [A0A068E4A4_STAXY]	15.18	1	4	0.744831	18.7432	34.0458	6.32861
K8DVQ3	ABC transporter permease protein OS=Staphylococcus xylosus GN=SXYL_00044 PE=4 SV=1 - [K8DVQ3_STAXY]	26.36	4	7	0.864557	18.6488	38.3287	8.52881
A0A090M388	Serine protease HtrA-like OS=Staphylococcus xylosus GN=SXYL_01910 PE=4 SV=1 - [A0A090M388_STAXY]	12.98	1	1	1.09959		66.2783	5.37646
A0A068E4W5	3-dehydroquinate synthase OS=Staphylococcus xylosus GN=aroB PE=3 SV=1 - [A0A068E4W5_STAXY]	14.08	2	5	1.06666	9.36563	40.2417	5.80811
A0A068E452	Thiamine-phosphate synthase OS=Staphylococcus xylosus GN=thiE PE=3 SV=1 - [A0A068E452_STAXY]	4.72	2	1	0.831345	3.54972	23.3127	4.76709
A0A090K065	UDP-N-acetylglucosamine 2-epimerase OS=Staphylococcus xylosus GN=mnaA PE=3 SV=1 - [A0A090K065_STAXY]	26.33	3	8	1.40821	26.8113	42.3086	5.5542
A0A068E745	Sensor protein VraS OS=Staphylococcus xylosus GN=vraS PE=4 SV=1 - [A0A068E745_STAXY]	23.92	1	10	0.919078	30.6593	40.0122	6.46826
A0A060MHW9	S-ribosylhomocysteine lyase OS=Staphylococcus xylosus GN=luxS PE=3 SV=1 - [A0A060MHW9_STAXY]	24.36	2	3	0.923152	60.2118	17.7016	5.50342
A0A068E6G6	Formamidopyrimidine-DNA glycosylase OS=Staphylococcus xylosus GN=mutM PE=4 SV=1 - [A0A068E6G6_STAXY]	15.17	1	5	0.739057	50.5776	33.5672	8.35303
A0A068E8U8	Luciferase-like monooxygenase OS=Staphylococcus xylosus GN=SXYL_00190 PE=4 SV=1 - [A0A068E8U8_STAXY]	16.47	1	5	0.873204	13.2895	37.3923	6.81494
A0A068E5U7	Acetyltransferase OS=Staphylococcus xylosus GN=SXYL_00531 PE=4 SV=1 - [A0A068E5U7_STAXY]	28.49	1	4	0.874713	35.6501	20.7106	5.2876
A0A068E5J2	NAD(P)H oxidoreductase YRKL, Putative NADPH-quinone reductase (Modulator of drug activity B), Flavodoxin 2 OS=Staphylococcus xylosus GN=SXYL_00408 PE=4 SV=1 - [A0A068E5J2_STAXY]	14.94	1	2	1.20054	33.5534	19.701	5.45264
A0A060MGZ3	DNA-3-methyladenine glycosylase OS=Staphylococcus xylosus GN=tag PE=4 SV=1 - [A0A060MGZ3_STAXY]	17.19	2	3	0.877592	19.3173	22.1481	7.02002
A0A068E1W5	FMN reductase OS=Staphylococcus xylosus GN=SXYL_00243 PE=4 SV=1 - [A0A068E1W5_STAXY]	13.41	1	2	0.981269	4.57442	19.4511	5.5415
A0A068E7U4	N-acetyl-L,L-diaminopimelate deacetylase-like protein OS=Staphylococcus xylosus GN=SXYL_02371 PE=4 SV=1 - [A0A068E7U4_STAXY]	14.54	1	6	1.36885	25.7172	43.8296	5.30029
A0A068E7S8	Putative ATPase (AAA family) associated with cysteine desulfurase OS=Staphylococcus xylosus GN=SXYLSMQ121_1168 PE=4 SV=1 - [A0A068E7S8_STAXY]	14.35	2	4	0.839294	46.3492	47.0683	6.87354
A0A068E583	Lysophospholipase OS=Staphylococcus xylosus GN=SXYLSMQ121_1499 PE=4 SV=1 - [A0A068E583_STAXY]	23.7	2	7	0.941872	44.1354	35.6884	8.89502
A0A060MEP0	50S ribosomal protein L36 OS=Staphylococcus xylosus GN=rpmJ PE=3 SV=1 - [A0A060MEP0_STAXY]	24.32	1	1	1.32904	24.4757	4.23239	10.3745
A0A090K072	ATP synthase subunit delta OS=Staphylococcus xylosus GN=atpH PE=3 SV=1 - [A0A090K072_STAXY]	24.58	2	6	1.15242	50.2719	20.7287	6.96143
C6ZDG8	Universal stress protein OS=Staphylococcus xylosus GN=SXYL_00309 PE=4 SV=1 - [C6ZDG8_STAXY]	6.43	1	1	0.98828	16.1083	15.9412	5.03369
A0A090K5C2	AraC family transcriptional regulator OS=Staphylococcus xylosus GN=SXYL_00350 PE=4 SV=1 - [A0A090K5C2_STAXY]	10.38	2	7	0.96427	31.1942	90.3565	8.76318
A0A060MNK5	Thymidine kinase OS=Staphylococcus xylosus GN=tdk PE=3 SV=1 - [A0A060MNK5_STAXY]	17.09	1	3	1.11044	20.0375	22.1762	5.60498
A0A068E5Z5	Phosphoribosylformylglycinamidine synthase subunit PurQ OS=Staphylococcus xylosus GN=purQ PE=3 SV=1 - [A0A068E5Z5_STAXY]	17.94	1	3	1.01855	58.9912	24.4209	4.79248
A0A068E5R2	Ribonuclease HIII OS=Staphylococcus xylosus GN=rnhC PE=3 SV=1 - [A0A068E5R2_STAXY]	10.36	2	3	1.06375	58.2328	34.4241	9.59814
A0A068E9R0	Acetyltransferase (GNAT) family protein OS=Staphylococcus xylosus GN=SXYL_02454 PE=4 SV=1 - [A0A068E9R0_STAXY]	24.43	1	4	0.95562	13.3848	19.8398	4.38623
A0A068EB13	L-cystine uptake protein TcyP OS=Staphylococcus xylosus GN=SXYLSMQ121_2368 PE=4 SV=1 - [A0A068EB13_STAXY]	8.88	2	3	1.14037	1.98483	46.4401	9.12939
A0A068E7N4	Uncharacterized protein OS=Staphylococcus xylosus GN=SXYLSMQ121_2166 PE=4 SV=1 - [A0A068E7N4_STAXY]	20.25	2	2	0.790954	2.07447	18.0736	4.22119
A0A060MLG6	Uncharacterized protein OS=Staphylococcus xylosus GN=SXYL_02204 PE=4 SV=1 - [A0A060MLG6_STAXY]	11.15	1	4	0.790263	12.4316	30.1555	7.41553
A0A068E1P6	Transcriptional regulator OS=Staphylococcus xylosus GN=SXYLSMQ121_0203 PE=4 SV=1 - [A0A068E1P6_STAXY]	11.43	2	4	0.523908	44.0259	46.5813	5.46533
A0A060MLS8	Cell division inhibitor OS=Staphylococcus xylosus GN=SXYLSMQ121_1926 PE=4 SV=1 - [A0A060MLS8_STAXY]	25.5	2	8	0.897371	22.018	34.1628	9.14404
A0A068E7C9	Ornithine cyclodeaminase OS=Staphylococcus xylosus GN=SXYLSMQ121_2204 PE=4 SV=1 - [A0A068E7C9_STAXY]	20.82	2	6	0.588737	32.4299	34.6478	4.83057
A0A090K6P2	Heptaprenyl diphosphate synthase OS=Staphylococcus xylosus GN=SXYL_01381 PE=3 SV=1 - [A0A090K6P2_STAXY]	11.38	2	4	1.12985	38.9276	36.6913	8.74854
A0A068E564	Ribosomal RNA small subunit methyltransferase E OS=Staphylococcus xylosus GN=SXYLSMQ121_1216 PE=3 SV=1 - [A0A068E564_STAXY]	12.8	2	3	1.12069	12.9382	28.622	4.99561
A0A068E7P9	Serine--pyruvate aminotransferase OS=Staphylococcus xylosus GN=SXYLSMQ121_2319 PE=3 SV=1 - [A0A068E7P9_STAXY]	32.26	2	12	1.15345	40.0366	45.0163	5.51611
A0A090K6K6	Transcriptional regulator, GntR family OS=Staphylococcus xylosus GN=SXYL_00786 PE=4 SV=1 - [A0A090K6K6_STAXY]	43.72	2	10	0.969259	15.4747	25.9798	5.69385
A0A068E829	Trehalose operon transcriptional repressor OS=Staphylococcus xylosus GN=SXYLSMQ121_2291 PE=4 SV=1 - [A0A068E829_STAXY]	29.05	2	6	0.951155	23.1172	27.6036	7.06396
A0A090K142	Spermidine acetyltransferase OS=Staphylococcus xylosus GN=speG PE=4 SV=1 - [A0A090K142_STAXY]	14.12	2	4	1.04384	17.4794	20.2021	5.69385
A0A060MB12	LmbE family protein OS=Staphylococcus xylosus GN=SXYL_02294 PE=4 SV=1 - [A0A060MB12_STAXY]	17.19	1	3	1.11588	38.4514	24.7682	4.57666
A0A060MF98	Uncharacterized protein OS=Staphylococcus xylosus GN=SXYL_00453 PE=4 SV=1 - [A0A060MF98_STAXY]	30.16	1	2	0.910369	22.9964	7.31674	5.2876
A7IY70	ABC transport system ATPase component OS=Staphylococcus xylosus GN=SXYL_00478 PE=3 SV=1 - [A7IY70_STAXY]	10.65	1	2	0.900753	20.21	24.816	8.29443
A0A068E137	ADP-dependent (S)-NAD(P)H-hydrate dehydratase OS=Staphylococcus xylosus GN=nnrD PE=3 SV=1 - [A0A068E137_STAXY]	17.71	1	5	1.01754	32.8597	29.6191	6.34131
A0A068E576	DNA repair protein RecO OS=Staphylococcus xylosus GN=recO PE=3 SV=1 - [A0A068E576_STAXY]	10.71	2	3	0.892339	44.297	28.5839	8.17725
A0A068E840	Phosphoribosylglycinamide formyltransferase OS=Staphylococcus xylosus GN=purN PE=3 SV=1 - [A0A068E840_STAXY]	16.49	1	3	0.647104	17.7038	21.2028	5.30029
A0A090K3A4	Uncharacterized protein OS=Staphylococcus xylosus GN=SXYL_00138 PE=4 SV=1 - [A0A090K3A4_STAXY]	22.34	2	4	0.965613	14.4523	20.8563	5.19873
A0A060MC00	Amidophosphoribosyltransferase OS=Staphylococcus xylosus GN=purF PE=3 SV=1 - [A0A060MC00_STAXY]	17.37	2	8	0.998817	13.8453	54.4422	5.45264
A0A068EA75	Galactose operon repressor, GalR-LacI family of transcriptional regulators OS=Staphylococcus xylosus GN=SXYLSMQ121_0661 PE=4 SV=1 - [A0A068EA75_STAXY]	10.48	2	2	1.25862	45.4908	37.798	9.01221
A0A068E8C2	Adapter protein MecA OS=Staphylococcus xylosus GN=mecA PE=3 SV=1 - [A0A068E8C2_STAXY]	9.66	1	2	2.49403	13.9224	28.4165	4.48779
A0A068EFB7	Glycerol-3-phosphate transporter OS=Staphylococcus xylosus GN=SXYLSMQ121_2507 PE=4 SV=1 - [A0A068EFB7_STAXY]	9.13	1	4	0.99391	47.3937	50.1454	8.83643
A0A068E5W1	Choloylglycine hydrolase OS=Staphylococcus xylosus GN=SXYLSMQ121_0890 PE=4 SV=1 - [A0A068E5W1_STAXY]	6.36	2	2	0.906545	14.8395	40.6691	7.89893
A0A068E846	Esterase/lipase family protein OS=Staphylococcus xylosus GN=SXYLSMQ121_2316 PE=4 SV=1 - [A0A068E846_STAXY]	15.1	2	3	0.941592	16.2386	27.7531	5.46533
A0A060MH13	Alkaline phosphatase synthesis transcriptional regulatory protein OS=Staphylococcus xylosus GN=phoP PE=4 SV=1 - [A0A060MH13_STAXY]	28.39	1	6	0.84634	21.6174	27.1644	4.99561
A0A068E3X3	Protein translocase subunit SecY OS=Staphylococcus xylosus GN=secY PE=3 SV=1 - [A0A068E3X3_STAXY]	9.3	1	4	0.844603	28.2641	47.3025	9.78857
A0A068EB53	NAD(FAD)-utilizing dehydrogenases OS=Staphylococcus xylosus GN=SXYL_01110 PE=4 SV=1 - [A0A068EB53_STAXY]	4.48	1	2	0.807362	3.21711	46.4381	7.32764
A0A090K1S3	Uncharacterized protein OS=Staphylococcus xylosus GN=SXYL_01090 PE=4 SV=1 - [A0A090K1S3_STAXY]	9.48	2	2	0.993259	18.2629	23.8109	5.32568
A0A068ED59	Cytochrome d ubiquinol oxidase subunit I OS=Staphylococcus xylosus GN=SXYLSMQ121_1707 PE=4 SV=1 - [A0A068ED59_STAXY]	8.2	3	4	1.35355	19.9252	50.1712	8.63135
A0A060MNM4	Putative membrane protein OS=Staphylococcus xylosus GN=SXYL_00798 PE=4 SV=1 - [A0A060MNM4_STAXY]	14.53	1	2	0.676843	24.7388	13.2126	10.5356
A0A090K1Z2	Uncharacterized protein OS=Staphylococcus xylosus GN=SXYL_01464 PE=4 SV=1 - [A0A090K1Z2_STAXY]	28.52	2	5	1.00807	18.7551	29.3153	4.89404
A0A060MN56	ThiJ/PfpI family protein OS=Staphylococcus xylosus GN=SXYL_00961 PE=4 SV=1 - [A0A060MN56_STAXY]	49.42	1	5	0.768794	55.9541	18.6302	4.4624
A0A068E663	Inositol monophosphatase family protein OS=Staphylococcus xylosus GN=SXYL_00642 PE=4 SV=1 - [A0A068E663_STAXY]	20.15	1	5	1.05477	23.4684	29.6909	4.84326
A0A068E8N3	Phage-related protein OS=Staphylococcus xylosus GN=SXYLSMQ121_1513 PE=4 SV=1 - [A0A068E8N3_STAXY]	14.76	2	3	1.29098	20.4169	23.7031	8.55811
A0A068E3L9	RpiR family transcriptional regulator OS=Staphylococcus xylosus GN=SXYL_00625 PE=4 SV=1 - [A0A068E3L9_STAXY]	16.21	1	5	0.895789	37.7348	29.6451	6.31592
A0A090M2K3	RNA-binding S4 domain protein OS=Staphylococcus xylosus GN=SXYL_01697 PE=4 SV=1 - [A0A090M2K3_STAXY]	18.53	2	4	0.953554	31.9629	29.7247	7.13721
A0A068E2H0	FMN reductase OS=Staphylococcus xylosus GN=SXYL_00153 PE=4 SV=1 - [A0A068E2H0_STAXY]	25	1	4	1.41206	64.0916	21.1199	4.70361
A0A068E957	Urease accessory protein UreD OS=Staphylococcus xylosus GN=ureD PE=3 SV=1 - [A0A068E957_STAXY]	15	1	4	1.1645	89.27	32.5733	6.17627
A0A068E2K8	Sodium-dependent phosphate transporter OS=Staphylococcus xylosus GN=SXYLSMQ121_0553 PE=4 SV=1 - [A0A068E2K8_STAXY]	6.5	3	2	0.903734	30.1885	61.2703	6.48096
A0A060MPP2	Putative lipoprotein OS=Staphylococcus xylosus GN=SXYL_00971 PE=4 SV=1 - [A0A060MPP2_STAXY]	8.52	1	4	0.980959	16.4886	41.7321	7.6792
A0A068E4U3	Ribonuclease Z OS=Staphylococcus xylosus GN=rnz PE=3 SV=1 - [A0A068E4U3_STAXY]	6.54	2	2	0.827463	14.4782	34.2502	5.92236
A0A060MM79	Cytidine deaminase OS=Staphylococcus xylosus GN=cdd PE=4 SV=1 - [A0A060MM79_STAXY]	23.13	1	3	0.958496	10.2619	14.6968	4.70361
A0A068E562	Homoserine kinase OS=Staphylococcus xylosus GN=thrB PE=3 SV=1 - [A0A068E562_STAXY]	18.3	2	4	0.768854	14.8296	34.0705	5.79541
A0A068E9J6	Uncharacterized protein OS=Staphylococcus xylosus GN=SXYL_01985 PE=4 SV=1 - [A0A068E9J6_STAXY]	14.56	1	1	1.64571	24.5178	12.1689	4.50049
A0A068EE66	Inosose isomerase OS=Staphylococcus xylosus GN=SXYLSMQ121_2097 PE=4 SV=1 - [A0A068EE66_STAXY]	7.45	2	1	0.476912		36.4091	5.36377
A0A068ECW8	Cell division protein YlmG/Ycf19 (Putative), YggT family OS=Staphylococcus xylosus GN=SXYL_01698 PE=4 SV=1 - [A0A068ECW8_STAXY]	7.29	1	1	0.860258	23.8199	11.2051	8.49951
A0A060MJ38	30S ribosomal protein S17 OS=Staphylococcus xylosus GN=rpsQ PE=3 SV=1 - [A0A060MJ38_STAXY]	41.38	1	3	0.930421	11.9547	10.1845	9.80322
A0A068E9N1	Arginine utilization protein RocB OS=Staphylococcus xylosus GN=SXYLSMQ121_0496 PE=4 SV=1 - [A0A068E9N1_STAXY]	14.29	2	7	0.607077	42.1329	61.0317	5.24951
A0A060MF46	6-phospho-3-hexuloisomerase OS=Staphylococcus xylosus GN=SXYL_02290 PE=4 SV=1 - [A0A060MF46_STAXY]	13.19	1	2	1.65016	79.0131	19.7291	4.77979
A0A068E5G8	Acetyltransferase, GNAT family OS=Staphylococcus xylosus GN=SXYLSMQ121_0372 PE=4 SV=1 - [A0A068E5G8_STAXY]	35.47	2	6	0.935435	16.568	20.5183	6.21436
A0A068E7U6	O-methyltransferase family protein OS=Staphylococcus xylosus GN=SXYL_01246 PE=4 SV=1 - [A0A068E7U6_STAXY]	20.19	1	4	1.13704	37.7741	24.3916	5.46533
A0A068E6X2	Uncharacterized protein OS=Staphylococcus xylosus GN=SXYL_00900 PE=4 SV=1 - [A0A068E6X2_STAXY]	8.39	1	1	0.915507	33.9681	17.6078	4.65283
A0A068E6Y3	Uncharacterized protein OS=Staphylococcus xylosus GN=SXYLSMQ121_2094 PE=4 SV=1 - [A0A068E6Y3_STAXY]	17.22	2	3	1.15744	45.9773	20.5003	5.61768
A0A068E3N9	Integral membrane protein OS=Staphylococcus xylosus GN=SXYL_00947 PE=4 SV=1 - [A0A068E3N9_STAXY]	7.93	1	3	0.750118	5.6347	37.3671	9.42236
A0A068E9V9	ATP-dependent DNA helicase RecQ OS=Staphylococcus xylosus GN=SXYLSMQ121_1978 PE=4 SV=1 - [A0A068E9V9_STAXY]	7.09	2	3	1.19532	29.172	67.9985	6.85889
A0A060MN37	Glycerol-3-phosphate acyltransferase OS=Staphylococcus xylosus GN=plsY PE=3 SV=1 - [A0A060MN37_STAXY]	6.93	2	1	1.70372		21.9994	9.90576
A0A068E8N8	Uncharacterized protein OS=Staphylococcus xylosus GN=SXYLSMQ121_1950 PE=4 SV=1 - [A0A068E8N8_STAXY]	9.55	2	4	0.873476	36.7957	40.4824	5.36377
A0A068E342	Energy-coupling factor transporter ATP-binding protein EcfA OS=Staphylococcus xylosus GN=ecfA PE=3 SV=1 - [A0A068E342_STAXY]	12.64	2	3	0.997825	51.5603	29.8821	4.81787
A0A068E6P2	Putative metal chaperone, involved in Zn homeostasis, GTPase of COG0523 family OS=Staphylococcus xylosus GN=SXYLSMQ121_2009 PE=4 SV=1 - [A0A068E6P2_STAXY]	5.19	2	2	1.09614	10.3828	35.176	5.63037
A0A090KBX1	NADP oxidoreductase, coenzyme f420-dependent OS=Staphylococcus xylosus GN=SXYL_02597 PE=4 SV=1 - [A0A090KBX1_STAXY]	10.37	2	2	1.05866	59.7685	26.6447	5.07178
A0A068E6B1	Molybdopterin biosynthesis protein MoeA OS=Staphylococcus xylosus GN=SXYLSMQ121_0672 PE=4 SV=1 - [A0A068E6B1_STAXY]	12.65	2	4	0.956886	27.049	45.405	5.0083
A0A090M2E4	Zinc metalloprotease OS=Staphylococcus xylosus GN=SXYL_01622 PE=3 SV=1 - [A0A090M2E4_STAXY]	22.9	2	8	1.03168	33.4706	48.0165	8.99756
A0A068E668	UPF0738 protein SXYL_01927 OS=Staphylococcus xylosus GN=SXYL_01927 PE=3 SV=1 - [A0A068E668_STAXY]	14.78	1	2	0.869318	30.6137	13.4674	4.14502
A0A060MFU1	Uncharacterized protein OS=Staphylococcus xylosus GN=SXYL_01600 PE=4 SV=1 - [A0A060MFU1_STAXY]	33.08	1	4	1.16392	15.4113	14.792	9.27588
A0A060MKX5	Phosphoribosylformylglycinamidine synthase subunit PurS OS=Staphylococcus xylosus GN=purS PE=3 SV=1 - [A0A060MKX5_STAXY]	18.6	1	2	0.670494	13.7881	9.698	4.95752
A0A068E9Y7	Undecaprenyl-diphosphatase OS=Staphylococcus xylosus GN=uppP PE=3 SV=1 - [A0A068E9Y7_STAXY]	16.15	1	4	0.862021	38.2088	32.1405	8.70459
A0A060MEF8	Na(+) H(+) antiporter subunit F OS=Staphylococcus xylosus GN=mnhF2 PE=4 SV=1 - [A0A060MEF8_STAXY]	13	1	1	0.880514	5.51977	10.985	8.74854
A0A068E7P2	Uncharacterized protein OS=Staphylococcus xylosus GN=SXYLSMQ121_2309 PE=4 SV=1 - [A0A068E7P2_STAXY]	24.39	2	3	0.954892	42.1332	14.4281	5.10986
Q6PXX2	Catalase (Fragment) OS=Staphylococcus xylosus GN=katA PE=3 SV=1 - [Q6PXX2_STAXY]	8.44	1	1	0.946811		52.2613	6.22705
A0A060MHP5	Acetolactate synthase small subunit OS=Staphylococcus xylosus GN=ilvN PE=4 SV=1 - [A0A060MHP5_STAXY]	8.92	1	2	0.351298	62.6884	17.9555	5.21143
Q9EV52	Putative allantoinase (Fragment) OS=Staphylococcus xylosus GN=all PE=3 SV=1 - [Q9EV52_STAXY]	9.53	3	4	0.825163	9.7541	46.5673	4.84326
A0A090M239	Tryptophan synthase alpha chain OS=Staphylococcus xylosus GN=trpA PE=3 SV=1 - [A0A090M239_STAXY]	10.48	2	2	1.14095	50.5563	25.7071	5.8208
A0A090M596	Sulfite reductase (NADPH) flavoprotein alpha-component OS=Staphylococcus xylosus GN=SXYL_02646 PE=4 SV=1 - [A0A090M596_STAXY]	11	2	6	1.07977	22.6532	70.0963	4.56396
A0A068E6R2	Cobalamin-independent methionine synthase II OS=Staphylococcus xylosus GN=SXYLSMQ121_2029 PE=4 SV=1 - [A0A068E6R2_STAXY]	7.84	3	3	0.521094	2.25727	42.4073	5.50342
A0A068E5B6	Beta-lactamase domain-containing protein OS=Staphylococcus xylosus GN=SXYL_00306 PE=4 SV=1 - [A0A068E5B6_STAXY]	5.82	1	1	1.08041	15.6041	30.6078	6.84424
Q9EYR0	Uncharacterized protein OS=Staphylococcus xylosus GN=SXYL_01854 PE=4 SV=1 - [Q9EYR0_STAXY]	35.56	1	7	1.0156	4.16666	20.2771	9.87646
A0A060MIL8	Oxygen regulatory protein NreC OS=Staphylococcus xylosus GN=nreC PE=4 SV=1 - [A0A060MIL8_STAXY]	17.97	1	4	1.10603	34.8417	24.5569	5.94775
A0A090K3T6	Non-canonical purine NTP pyrophosphatase OS=Staphylococcus xylosus GN=SXYL_01791 PE=3 SV=1 - [A0A090K3T6_STAXY]	43.01	2	6	1.12657	33.0735	21.1426	4.57666
A0A060MFB5	Dihydroxyacetone kinase, DhaM subunit OS=Staphylococcus xylosus GN=dhaM PE=4 SV=1 - [A0A060MFB5_STAXY]	25.83	1	2	0.770302	14.8077	12.8834	4.28467
A0A060MGW4	ThiJ/PfpI family protein OS=Staphylococcus xylosus GN=SXYLSMQ121_1410 PE=4 SV=1 - [A0A060MGW4_STAXY]	16.89	2	4	0.701978	30.4957	23.9379	4.57666
A0A090K5Z1	L-serine dehydratase subunit beta OS=Staphylococcus xylosus GN=sdhB1 PE=4 SV=1 - [A0A090K5Z1_STAXY]	18.58	2	4	0.909772	11.8627	24.6815	5.68115
A0A068ED00	Succinate dehydrogenase cytochrome b558 subunit OS=Staphylococcus xylosus GN=SXYLSMQ121_1652 PE=4 SV=1 - [A0A068ED00_STAXY]	3.45	2	1	0.702335	197.83	23.2456	9.45166
A0A068EDU5	Allophanate hydrolase 2 subunit 2 OS=Staphylococcus xylosus GN=SXYLSMQ121_1982 PE=4 SV=1 - [A0A068EDU5_STAXY]	17.07	3	6	0.898876	16.7397	38.0163	8.51416
A0A068E478	Uroporphyrinogen-III synthase OS=Staphylococcus xylosus GN=hemD PE=4 SV=1 - [A0A068E478_STAXY]	21.49	1	4	0.942445	27.4279	26.1383	6.63916
A0A068E7W7	Methyltransferase OS=Staphylococcus xylosus GN=SXYLSMQ121_1203 PE=4 SV=1 - [A0A068E7W7_STAXY]	13.45	2	4	1.10851	30.2685	27.9562	4.4624
A0A068E5U1	Uncharacterized protein OS=Staphylococcus xylosus GN=SXYLSMQ121_1461 PE=4 SV=1 - [A0A068E5U1_STAXY]	8.43	2	3	1.05102	12.4213	38.1537	6.03662
A0A090K182	Glutamyl-tRNA reductase OS=Staphylococcus xylosus GN=hemA PE=3 SV=1 - [A0A090K182_STAXY]	10.81	2	5	1.44148	34.9345	49.5877	5.41455
A0A068E8B1	Putative acetyl esterase YjcH OS=Staphylococcus xylosus GN=SXYLSMQ121_1770 PE=4 SV=1 - [A0A068E8B1_STAXY]	18.95	2	5	0.97924	24.2192	28.5856	6.43018
A0A068EBF7	Lysine-specific permease OS=Staphylococcus xylosus GN=SXYLSMQ121_1122 PE=4 SV=1 - [A0A068EBF7_STAXY]	5.65	2	3	1.13227	19.5316	54.0073	8.5874
A0A068E7N0	Transcriptional repressor NrdR OS=Staphylococcus xylosus GN=nrdR PE=3 SV=1 - [A0A068E7N0_STAXY]	48.08	1	8	0.954183	34.3429	18.4093	8.104
A0A060MF59	Uncharacterized protein OS=Staphylococcus xylosus GN=SXYL_02270 PE=4 SV=1 - [A0A060MF59_STAXY]	14.19	1	3	0.968118	7.17322	17.1495	4.89404
A0A068E5G4	Transcription factor FapR OS=Staphylococcus xylosus GN=fapR PE=4 SV=1 - [A0A068E5G4_STAXY]	16.93	1	3	1.47105	7.75811	21.5615	9.15869
A0A060MHJ6	UPF0316 protein SXYL_00926 OS=Staphylococcus xylosus GN=SXYL_00926 PE=3 SV=1 - [A0A060MHJ6_STAXY]	21.88	1	4	1.12913	8.83962	21.7826	8.52881
A0A068E3U2	2-hydroxy-3-oxopropionate reductase OS=Staphylococcus xylosus GN=SXYL_00157 PE=4 SV=1 - [A0A068E3U2_STAXY]	20.96	1	4	0.799703	40.3435	30.9192	4.98291
A0A068E4V9	Glyoxalase family protein OS=Staphylococcus xylosus GN=SXYLSMQ121_0161 PE=4 SV=1 - [A0A068E4V9_STAXY]	12.34	2	4	0.659533	7.98228	35.2557	5.99854
A0A068EBX1	5-formyltetrahydrofolate cyclo-ligase OS=Staphylococcus xylosus GN=SXYLSMQ121_1242 PE=3 SV=1 - [A0A068EBX1_STAXY]	20	2	4	1.10459	24.7183	20.8245	6.03662
A0A068EAE5	Putative oxidoreductase YncB OS=Staphylococcus xylosus GN=SXYLSMQ121_0731 PE=4 SV=1 - [A0A068EAE5_STAXY]	18.51	4	5	1.22732	31.4152	36.7357	5.12256
A0A068E9B2	LysR family regulatory protein CidR OS=Staphylococcus xylosus GN=SXYL_00364 PE=4 SV=1 - [A0A068E9B2_STAXY]	11.68	1	4	1.10063	9.5449	33.7106	6.3667
A0A060MMT8	Ribosome maturation factor RimM OS=Staphylococcus xylosus GN=rimM PE=3 SV=1 - [A0A060MMT8_STAXY]	32.74	2	6	1.32653	23.4121	19.2607	4.75439
A0A060MSD4	Histidine ammonia-lyase OS=Staphylococcus xylosus GN=hutH PE=3 SV=1 - [A0A060MSD4_STAXY]	12.35	1	6	0.563921	27.6744	56.0476	4.98291
A0A060MC68	UPF0358 protein SXYL_01823 OS=Staphylococcus xylosus GN=SXYL_01823 PE=3 SV=1 - [A0A060MC68_STAXY]	30.77	1	3	0.559719	27.1961	10.4864	4.84326
A0A060MLD0	Phosphomevalonate kinase OS=Staphylococcus xylosus GN=mvaK2 PE=4 SV=1 - [A0A060MLD0_STAXY]	19.27	1	8	1.12519	20.5714	40.0186	6.84424
A0A068E9U3	Uncharacterized protein OS=Staphylococcus xylosus GN=SXYL_00552 PE=4 SV=1 - [A0A068E9U3_STAXY]	49.57	1	5	0.897206	29.9921	12.8185	6.94678
A0A068E8K1	Uncharacterized protein OS=Staphylococcus xylosus GN=SXYLSMQ121_1900 PE=4 SV=1 - [A0A068E8K1_STAXY]	66.67	2	6	1.08288	33.9127	6.64839	5.22412
A0A068EAA0	Uncharacterized protein OS=Staphylococcus xylosus GN=SXYL_00696 PE=4 SV=1 - [A0A068EAA0_STAXY]	43.1	1	2	1.36956	0.690903	6.86751	4.84326
K8DVZ4	General stress protein 26 OS=Staphylococcus xylosus GN=SXYL_00055 PE=4 SV=1 - [K8DVZ4_STAXY]	24.82	2	3	0.757352	10.2875	16.3312	5.35107
A0A068ECS3	ATP-dependent DNA helicase RecG OS=Staphylococcus xylosus GN=SXYLSMQ121_1582 PE=4 SV=1 - [A0A068ECS3_STAXY]	12.04	2	7	0.92273	13.7226	77.6381	6.50732
A0A060ML60	Phospho-N-acetylmuramoyl-pentapeptide-transferase OS=Staphylococcus xylosus GN=mraY PE=3 SV=1 - [A0A060ML60_STAXY]	7.48	1	4	1.42444	8.04545	35.2572	8.60205
A0A068E2R6	N-acetylmuramic acid 6-phosphate etherase OS=Staphylococcus xylosus GN=murQ PE=3 SV=1 - [A0A068E2R6_STAXY]	8.47	1	3	0.589055	37.297	32.2275	5.22412
A0A068E5Z8	CDP-diacylglycerol--glycerol-3-phosphate 3-phosphatidyltransferase OS=Staphylococcus xylosus GN=pgsA PE=3 SV=1 - [A0A068E5Z8_STAXY]	18.23	1	3	0.884007	21.8093	21.0838	8.33838
A0A090K457	Putative hydrolase OS=Staphylococcus xylosus GN=SXYL_02238 PE=4 SV=1 - [A0A090K457_STAXY]	8.62	2	3	1.3789	16.946	27.3628	5.12256
A0A090K4Y0	Putative NCAIR mutase OS=Staphylococcus xylosus GN=SXYL_00200 PE=4 SV=1 - [A0A090K4Y0_STAXY]	17.46	2	5	0.426341	25.856	27.2079	6.03662
A0A060MGB2	Uncharacterized protein OS=Staphylococcus xylosus GN=SXYL_01824 PE=4 SV=1 - [A0A060MGB2_STAXY]	21.25	1	3	0.861853	31.0676	18.8245	4.80518
A0A060MG02	GTP pyrophosphokinase OS=Staphylococcus xylosus GN=SXYL_01926 PE=4 SV=1 - [A0A060MG02_STAXY]	28.91	1	5	1.13726	24.9834	25.0968	6.17627
A0A090K8C3	Bifunctional ligase/repressor BirA OS=Staphylococcus xylosus GN=birA PE=3 SV=1 - [A0A090K8C3_STAXY]	12.07	2	3	1.02827	23.4597	37.2481	7.10791
A0A068EAQ6	Membrane-associated protein containing a PilT-like ATPase N-terminal domain, YACL-like protein OS=Staphylococcus xylosus GN=SXYL_02394 PE=4 SV=1 - [A0A068EAQ6_STAXY]	23.01	1	8	0.984175	18.3229	39.2461	6.59521
A0A060MID5	Accessory regulator A (SarA) OS=Staphylococcus xylosus GN=sarR PE=4 SV=1 - [A0A060MID5_STAXY]	20.87	1	3	0.939501	33.1601	13.8694	9.43701
A0A068E4N4	Isopentenyl-diphosphate delta-isomerase OS=Staphylococcus xylosus GN=SXYLSMQ121_0096 PE=4 SV=1 - [A0A068E4N4_STAXY]	18.63	2	10	1.06346	17.4449	62.7436	7.54736
A0A068EAF4	Glutamate dehydrogenase OS=Staphylococcus xylosus GN=SXYL_02326 PE=3 SV=1 - [A0A068EAF4_STAXY]	23.43	1	7	0.84518	48.2023	46.0195	6.354
A0A068E885	Putative metal-dependent hydrolase OS=Staphylococcus xylosus GN=SXYL_00027 PE=4 SV=1 - [A0A068E885_STAXY]	20.53	1	5	1.00357	10.2999	29.6227	6.22705
A0A068E5M3	2,3,4,5-tetrahydropyridine-2,6-dicarboxylate N-acetyltransferase OS=Staphylococcus xylosus GN=dapH PE=3 SV=1 - [A0A068E5M3_STAXY]	31.38	1	10	0.953632	15.7466	25.257	4.729
A0A068ECC8	Uncharacterized protein OS=Staphylococcus xylosus GN=SXYL_01532 PE=4 SV=1 - [A0A068ECC8_STAXY]	26.53	1	3	0.659289	14.1497	11.4365	4.22119
A0A068E6I0	Uncharacterized protein OS=Staphylococcus xylosus GN=SXYLSMQ121_1924 PE=4 SV=1 - [A0A068E6I0_STAXY]	20	2	5	0.866204	53.4646	26.4918	5.21143
A0A068E5B1	ABC-type dipeptide/oligopeptide/nickel transport system, ATP-binding protein OS=Staphylococcus xylosus GN=SXYLSMQ121_0297 PE=3 SV=1 - [A0A068E5B1_STAXY]	12.74	2	3	0.954715	17.5941	29.1614	7.75244
A0A068E8I6	UPF0291 protein SXYL_01543 OS=Staphylococcus xylosus GN=SXYL_01543 PE=3 SV=1 - [A0A068E8I6_STAXY]	53.66	1	5	1.09736	25.9928	9.55608	9.11475
A0A068E3T7	Transcriptional regulator, MarR family OS=Staphylococcus xylosus GN=SXYLSMQ121_0680 PE=4 SV=1 - [A0A068E3T7_STAXY]	27.08	2	3	1.66621	20.421	16.7319	6.80029
A0A090K2L5	Putative acetyltransferase OS=Staphylococcus xylosus GN=SXYL_01674 PE=4 SV=1 - [A0A090K2L5_STAXY]	23.14	2	4	1.12225	23.8395	27.111	7.86963
A0A068E816	Zinc uptake regulation protein ZUR OS=Staphylococcus xylosus GN=SXYLSMQ121_1238 PE=4 SV=1 - [A0A068E816_STAXY]	33.09	3	4	1.04447	28.7062	16.2711	6.66846
A0A068E256	Esterase/lipase OS=Staphylococcus xylosus GN=SXYLSMQ121_0373 PE=4 SV=1 - [A0A068E256_STAXY]	16.36	2	6	0.846119	25.3169	36.9294	7.25439
A0A090K6K0	Putative membrane protein OS=Staphylococcus xylosus GN=SXYL_00781 PE=4 SV=1 - [A0A090K6K0_STAXY]	10.41	2	4	1.05131	20.1375	40.7548	9.86182
A0A060ML20	Alcohol dehydrogenase OS=Staphylococcus xylosus GN=SXYL_02583 PE=3 SV=1 - [A0A060ML20_STAXY]	19.08	1	6	1.10881	33.8299	37.5236	5.19873
A0A068E503	General stress protein 17M OS=Staphylococcus xylosus GN=SXYLSMQ121_0197 PE=4 SV=1 - [A0A068E503_STAXY]	30.91	2	3	0.880215	22.7652	12.5223	4.56396
A0A060MPB2	HTH-type transcriptional regulator sarZ OS=Staphylococcus xylosus GN=sarZ PE=4 SV=1 - [A0A060MPB2_STAXY]	6.16	1	1	1.0172	4.71078	17.1481	7.32764
A0A068E3D2	Nitrite reductase [NAD(P)H] large subunit OS=Staphylococcus xylosus GN=SXYLSMQ121_0530 PE=4 SV=1 - [A0A068E3D2_STAXY]	5.98	2	5	1.39379	31.9739	89.0868	5.37646
A0A090K7A4	Two-component response regulator OS=Staphylococcus xylosus GN=SXYL_01015 PE=4 SV=1 - [A0A090K7A4_STAXY]	17.39	2	3	0.993656	56.7583	23.2133	5.77002
A0A060MK11	Putative transcriptional regulator OS=Staphylococcus xylosus GN=SXYL_00287 PE=4 SV=1 - [A0A060MK11_STAXY]	25	2	4	1.13857	14.9613	21.1336	6.34131
A0A090K4W3	Putative lipid kinase OS=Staphylococcus xylosus GN=SXYL_02124 PE=4 SV=1 - [A0A090K4W3_STAXY]	12.66	2	3	1.07258	14.2214	34.9386	4.80518
A0A060MME1	DNA polymerase III delta subunit OS=Staphylococcus xylosus GN=SXYLSMQ121_1207 PE=4 SV=1 - [A0A060MME1_STAXY]	31.17	2	9	1.0288	34.101	37.8893	6.94678
A0A068E6N2	Putative Holliday junction resolvase OS=Staphylococcus xylosus GN=SXYLSMQ121_1180 PE=3 SV=1 - [A0A068E6N2_STAXY]	23.24	2	3	0.998456	22.1592	15.8935	7.25439
A0A068E7R4	Transcriptional regulator OS=Staphylococcus xylosus GN=SXYLSMQ121_2191 PE=4 SV=1 - [A0A068E7R4_STAXY]	11.46	2	3	1.31481	22.399	34.1436	5.50342
A0A060MLC9	Uncharacterized protein OS=Staphylococcus xylosus GN=SXYL_02494 PE=4 SV=1 - [A0A060MLC9_STAXY]	6.11	1	2	0.311137	16.1714	29.5264	4.91943
K8DVZ1	Uncharacterized protein OS=Staphylococcus xylosus PE=4 SV=1 - [K8DVZ1_STAXY]	9.71	2	1	1.97308		12.1822	6.80029
A0A068E3Z3	PhnB protein OS=Staphylococcus xylosus GN=SXYLSMQ121_0209 PE=4 SV=1 - [A0A068E3Z3_STAXY]	29.93	2	4	0.218309	63.7154	15.7607	4.62744
A0A090JY89	Probable transglycosylase sceD 2 OS=Staphylococcus xylosus GN=sceD2 PE=4 SV=1 - [A0A090JY89_STAXY]	11.93	3	2	0.616873	70.6193	25.6999	4.22119
A0A068E7Q2	Transcriptional regulator, DeoR family OS=Staphylococcus xylosus GN=SXYLSMQ121_2181 PE=4 SV=1 - [A0A068E7Q2_STAXY]	16.79	2	4	0.993336	31.2759	29.6561	6.45557
A0A068E3Y2	NAD-dependent oxidoreductase OS=Staphylococcus xylosus GN=SXYLSMQ121_0199 PE=4 SV=1 - [A0A068E3Y2_STAXY]	17.22	2	7	0.642114	14.07	37.228	5.43994
A0A068EE22	CDP-glycerol: N-acetyl-beta-D-mannosaminyl-1,4-N-acetyl-D-glucosaminyldiphosphoundecaprenyl glycerophosphotransferase OS=Staphylococcus xylosus GN=SXYLSMQ121_2057 PE=4 SV=1 - [A0A068EE22_STAXY]	16.25	2	7	1.04693	29.7672	41.9541	9.0708
A0A068E540	Biotin carboxylase OS=Staphylococcus xylosus GN=SXYLSMQ121_1191 PE=4 SV=1 - [A0A068E540_STAXY]	7.28	2	3	0.60788	14.7387	50.5298	5.57959
A0A060MCI8	ACT domain protein OS=Staphylococcus xylosus GN=SXYL_01601 PE=4 SV=1 - [A0A060MCI8_STAXY]	10.14	1	3	1.1446	14.728	31.5142	6.07471
A0A068E611	Acyl-CoA hydrolase OS=Staphylococcus xylosus GN=SXYLSMQ121_0950 PE=4 SV=1 - [A0A068E611_STAXY]	9.49	2	1	1.14189		15.3978	5.5542
A0A068E804	ABC transporter, periplasmic spermidine putrescine-binding protein PotD OS=Staphylococcus xylosus GN=SXYLSMQ121_1690 PE=4 SV=1 - [A0A068E804_STAXY]	10.08	2	4	0.792454	24.9779	41.1777	6.90283
A0A060MKK9	HesB-like domain protein OS=Staphylococcus xylosus GN=SXYL_01982 PE=4 SV=1 - [A0A060MKK9_STAXY]	23.53	1	2	1.0163	28.829	12.6769	4.4624
A0A060MG23	Uncharacterized protein OS=Staphylococcus xylosus GN=SXYL_01896 PE=4 SV=1 - [A0A060MG23_STAXY]	15.71	1	1	0.733122	35.1737	8.06742	8.19189
A0A068E588	Pseudouridine kinase OS=Staphylococcus xylosus GN=SXYLSMQ121_0257 PE=4 SV=1 - [A0A068E588_STAXY]	11.38	2	4	0.562432	12.5455	41.4753	5.70654
A0A068E9F7	Sodium/proline symporter OS=Staphylococcus xylosus GN=putP1 PE=3 SV=1 - [A0A068E9F7_STAXY]	3.67	3	2	0.182784	0.00763752	56.0907	7.06396
A0A068ECK8	Putative transcriptional regulator OS=Staphylococcus xylosus GN=SXYL_01605 PE=4 SV=1 - [A0A068ECK8_STAXY]	15.19	1	4	1.37121	67.9305	26.8696	5.16064
A0A060MI48	Putative membrane protein OS=Staphylococcus xylosus GN=SXYL_01011 PE=4 SV=1 - [A0A060MI48_STAXY]	13.97	1	2	1.0041	4.47295	14.8434	9.67139
A0A068E7J0	Protease IV OS=Staphylococcus xylosus GN=SXYLSMQ121_1088 PE=4 SV=1 - [A0A068E7J0_STAXY]	10.3	2	4	1.27554	11.9617	36.2672	5.65576
A0A068E6B6	Cyclic pyranopterin monophosphate synthase OS=Staphylococcus xylosus GN=moaA PE=3 SV=1 - [A0A068E6B6_STAXY]	16.18	2	6	0.853651	34.0424	39.3082	7.35693
A0A060MHY5	Zinc and cobalt transport repressor CzrA OS=Staphylococcus xylosus GN=czrA PE=4 SV=1 - [A0A060MHY5_STAXY]	18.18	1	1	0.977717	23.2499	11.1547	7.02002
A0A068E6T6	Uncharacterized protein OS=Staphylococcus xylosus GN=SXYLSMQ121_1220 PE=4 SV=1 - [A0A068E6T6_STAXY]	10.81	2	3	0.746385	20.9207	25.7913	9.14404
A0A068E3H6	3-isopropylmalate dehydrogenase OS=Staphylococcus xylosus GN=leuB PE=3 SV=1 - [A0A068E3H6_STAXY]	11.27	2	3	0.42551	25.8609	37.8523	5.0083
A0A060MK69	7-cyano-7-deazaguanine synthase OS=Staphylococcus xylosus GN=queC PE=3 SV=1 - [A0A060MK69_STAXY]	13	1	2	1.23693	9.48242	24.8771	5.07178
A0A060MPB4	Organic hydroperoxide resistance protein OS=Staphylococcus xylosus GN=SXYLSMQ121_1079 PE=4 SV=1 - [A0A060MPB4_STAXY]	21.23	2	2	1.1063	11.724	15.7531	5.47803
A0A068E477	PTS ascorbate transporter subunit IIC OS=Staphylococcus xylosus GN=ulaA PE=4 SV=1 - [A0A068E477_STAXY]	4.43	1	2	0.580078	40.6199	47.6625	9.14404
A0A060MMS2	50S ribosomal protein L28 OS=Staphylococcus xylosus GN=rpmB PE=3 SV=1 - [A0A060MMS2_STAXY]	48.39	1	4	1.20748	22.8091	6.91685	12.147
A0A060MRX8	Transcriptional regulator, GntR family OS=Staphylococcus xylosus GN=SXYLSMQ121_0162 PE=4 SV=1 - [A0A060MRX8_STAXY]	12.2	2	3	0.856937	25.7659	24.3039	6.25244
A0A060MQF1	Putative transcriptional regulator OS=Staphylococcus xylosus GN=SXYL_00137 PE=4 SV=1 - [A0A060MQF1_STAXY]	50.67	1	9	1.17495	20.5963	17.2452	8.35303
A0A060MQT2	MarR-family transcriptional regulator OS=Staphylococcus xylosus GN=SXYL_00588 PE=4 SV=1 - [A0A060MQT2_STAXY]	29.22	1	5	0.962471	12.3486	17.9244	5.97314
A0A090K8D0	Uncharacterized protein OS=Staphylococcus xylosus GN=SXYL_01398 PE=4 SV=1 - [A0A090K8D0_STAXY]	31.19	2	2	0.795404	9.73371	13.3178	9.02686
A0A068E1H6	Transcriptional regulator of rhamnose utilization, AraC family OS=Staphylococcus xylosus GN=SXYLSMQ121_0147 PE=4 SV=1 - [A0A068E1H6_STAXY]	6.23	2	2	0.832495	41.8063	32.4017	8.5874
A0A068E6U8	3-isopropylmalate dehydratase large subunit OS=Staphylococcus xylosus GN=leuC PE=3 SV=1 - [A0A068E6U8_STAXY]	8.77	1	3	0.566194	3.26926	50.2439	5.30029
C6ZDH3	N-acetyl-L,L-diaminopimelate deacetylas-like protein OS=Staphylococcus xylosus GN=SXYL_00620 PE=4 SV=1 - [C6ZDH3_STAXY]	7.98	1	3	0.55348	25.2856	42.0512	4.93213
A0A068E975	TetR family regulatory protein OS=Staphylococcus xylosus GN=SXYL_00315 PE=4 SV=1 - [A0A068E975_STAXY]	24.6	1	5	1.01807	6.04332	21.7422	8.36768
A0A068EF52	ABC transporter ATP-binding protein OS=Staphylococcus xylosus GN=SXYLSMQ121_2432 PE=3 SV=1 - [A0A068EF52_STAXY]	19.47	2	4	0.799692	37.5099	25.6073	6.7124
A0A068E6T0	Oligopeptide ABC transporter, permease protein OS=Staphylococcus xylosus GN=oppC PE=3 SV=1 - [A0A068E6T0_STAXY]	9.3	1	2	0.917485	66.4516	39.5961	6.17627
A0A068EDJ4	ABC transporter, permease protein OS=Staphylococcus xylosus GN=SXYL_02014 PE=3 SV=1 - [A0A068EDJ4_STAXY]	3.03	1	1	0.318714	26.6279	24.9668	8.36768
A0A068E7F6	Membrane protein involved in the export of O-antigen, teichoic acid lipoteichoic acids OS=Staphylococcus xylosus GN=SXYLSMQ121_1048 PE=4 SV=1 - [A0A068E7F6_STAXY]	7.16	2	4	0.962388	48.1889	60.0587	9.40771
A0A068EDT7	Di-/tripeptide transporter OS=Staphylococcus xylosus GN=SXYLSMQ121_1972 PE=3 SV=1 - [A0A068EDT7_STAXY]	5.58	2	2	0.860291	1.8648	55.0185	9.27588
A0A068E769	Anthranilate synthase, amidotransferase component, Para-aminobenzoate synthase, amidotransferase component OS=Staphylococcus xylosus GN=SXYLSMQ121_1986 PE=4 SV=1 - [A0A068E769_STAXY]	6.09	2	1	1.15095	24.2903	22.1784	5.66846
A0A068E547	Formimidoylglutamase OS=Staphylococcus xylosus GN=hutG PE=3 SV=1 - [A0A068E547_STAXY]	16.18	1	5	0.515519	17.713	34.7864	5.63037
A0A068E835	Shikimate kinase OS=Staphylococcus xylosus GN=aroK PE=3 SV=1 - [A0A068E835_STAXY]	17.54	1	2	1.0072	31.7438	19.8621	5.93506
A0A068E3B6	Protein-disulfide isomerase, related to DsbA OS=Staphylococcus xylosus GN=SXYLSMQ121_0515 PE=4 SV=1 - [A0A068E3B6_STAXY]	17.5	2	3	1.14614	12.4003	23.147	8.88037
A0A090K9N8	Mini-ribonuclease 3 OS=Staphylococcus xylosus GN=mrnC PE=3 SV=1 - [A0A090K9N8_STAXY]	16.03	2	2	0.866354	22.4203	15.208	9.27588
A0A068EEH6	LysR family regulatory protein CidR OS=Staphylococcus xylosus GN=SXYL_02346 PE=4 SV=1 - [A0A068EEH6_STAXY]	7.22	1	2	0.798087	17.1445	33.143	5.42725
A0A068E909	ABC transporter ATP-binding protein OS=Staphylococcus xylosus GN=SXYLSMQ121_0236 PE=4 SV=1 - [A0A068E909_STAXY]	12.67	2	2	0.958224	11.2942	25.3684	7.91357
A0A068E4Z7	Biotinyl-lipoyl attachment domain protein, GcvH-like protein OS=Staphylococcus xylosus GN=SXYL_00191 PE=4 SV=1 - [A0A068E4Z7_STAXY]	33.64	1	3	0.553181	11.9089	12.3242	4.37354
A0A068E4V6	PTS system, beta-glucoside-specific IIB component OS=Staphylococcus xylosus GN=SXYLSMQ121_0524 PE=4 SV=1 - [A0A068E4V6_STAXY]	3.82	2	2	0.799558	3.0566	68.0487	5.05908
A0A060MEX8	Uncharacterized protein OS=Staphylococcus xylosus GN=SXYL_01978 PE=4 SV=1 - [A0A060MEX8_STAXY]	30.4	1	4	0.822723	16.1921	13.5749	6.29053
A0A068E6N3	Cys-tRNA(Pro)/Cys-tRNA(Cys) deacylase OS=Staphylococcus xylosus GN=SXYLSMQ121_1999 PE=3 SV=1 - [A0A068E6N3_STAXY]	15.53	2	3	0.91665	50.4692	17.9523	8.1626
A0A068E896	Peptide methionine sulfoxide reductase MsrA OS=Staphylococcus xylosus GN=msrA PE=3 SV=1 - [A0A068E896_STAXY]	22.86	2	3	1.2517	11.8299	20.1546	5.71924
A0A060MIV3	2-oxoglutarate/malate translocator OS=Staphylococcus xylosus GN=SXYL_00423 PE=4 SV=1 - [A0A060MIV3_STAXY]	5.52	1	3	0.995252	10.5341	51.4224	9.31982
A0A068E797	Putative dehydrogenase OS=Staphylococcus xylosus GN=SXYLSMQ121_2179 PE=4 SV=1 - [A0A068E797_STAXY]	7.84	2	2	1.2342	29.9365	40.3294	5.77002
P77985	Serine acetyltransferase OS=Staphylococcus xylosus GN=cysE PE=3 SV=1 - [CYSE_STAXY]	27.78	1	4	0.838238	7.21337	23.9848	9.23193
A0A090LY94	Gluconate permease OS=Staphylococcus xylosus GN=SXYL_00159 PE=4 SV=1 - [A0A090LY94_STAXY]	2.43	2	1	0.352419		48.0054	7.57666
A0A068E6M5	Mannitol-1-phosphate 5-dehydrogenase OS=Staphylococcus xylosus GN=mtlD PE=3 SV=1 - [A0A068E6M5_STAXY]	4.63	2	1	1.1012		41.3442	4.98291
A0A068E567	Uncharacterized protein OS=Staphylococcus xylosus GN=SXYLSMQ121_0629 PE=4 SV=1 - [A0A068E567_STAXY]	6.53	2	2	1.02969	15.1692	40.6947	6.32861
A0A068EDY3	Uncharacterized protein OS=Staphylococcus xylosus GN=SXYLSMQ121_2022 PE=4 SV=1 - [A0A068EDY3_STAXY]	7.1	2	1	1.11523		17.9641	5.31299
A0A068E983	Uncharacterized protein OS=Staphylococcus xylosus GN=SXYLSMQ121_1713 PE=4 SV=1 - [A0A068E983_STAXY]	4.62	3	2	1.21322	28.2978	51.0149	8.90967
A0A068E956	Spermidine/putrescine import ATP-binding protein PotA OS=Staphylococcus xylosus GN=potA PE=3 SV=1 - [A0A068E956_STAXY]	5.22	2	2	1.11178	18.7753	41.465	4.86865
A0A060MHX2	Free methionine-(R)-sulfoxide reductase, contains GAF domain OS=Staphylococcus xylosus GN=SXYL_01146 PE=4 SV=1 - [A0A060MHX2_STAXY]	9.09	1	2	0.712983	5.10242	16.6765	4.41162
A0A068E714	Tyrosine recombinase XerD OS=Staphylococcus xylosus GN=xerD PE=3 SV=1 - [A0A068E714_STAXY]	16.27	1	5	0.777047	6.69277	33.912	9.02686
A0A090K5A2	Lipoprotein OS=Staphylococcus xylosus GN=SXYL_02603 PE=3 SV=1 - [A0A090K5A2_STAXY]	20.43	1	5	0.900171	65.2968	30.8343	6.43018
A0A060MF71	UPF0741 protein SXYL_02249 OS=Staphylococcus xylosus GN=SXYL_02249 PE=3 SV=1 - [A0A060MF71_STAXY]	11.5	2	1	0.973051	29.3081	13.385	9.11475
A0A060MQF5	Phenolic acid decarboxylase OS=Staphylococcus xylosus GN=padA PE=4 SV=1 - [A0A060MQF5_STAXY]	12.57	1	3	1.12845	35.7963	21.2593	4.70361
A0A068E5E7	Oxidoreductase, short-chain dehydrogenase/reductase family OS=Staphylococcus xylosus GN=SXYLSMQ121_1291 PE=4 SV=1 - [A0A068E5E7_STAXY]	8.43	2	2	0.624114	67.849	28.2199	9.20264
A0A068E673	Peptide deformylase OS=Staphylococcus xylosus GN=def PE=3 SV=1 - [A0A068E673_STAXY]	20.99	2	2	1.05627	11.3783	18.4173	4.53857
A0A090K083	TetR family transcriptional regulator OS=Staphylococcus xylosus GN=SXYL_00557 PE=4 SV=1 - [A0A090K083_STAXY]	19.4	2	4	0.894729	17.9284	23.6174	5.89697
A0A090K332	N5-carboxyaminoimidazole ribonucleotide synthase OS=Staphylococcus xylosus GN=purK PE=3 SV=1 - [A0A090K332_STAXY]	11.67	2	4	0.951916	7.16154	42.8177	5.33838
A0A068E542	FmtC (MrpF) protein involved in methicillin resistance OS=Staphylococcus xylosus GN=SXYLSMQ121_1439 PE=4 SV=1 - [A0A068E542_STAXY]	4.99	2	4	0.84692	8.42598	96.9129	9.29053
A0A060MJ27	Copper chaperone CopZ OS=Staphylococcus xylosus GN=copZ PE=4 SV=1 - [A0A060MJ27_STAXY]	36.76	2	2	0.92563	15.2497	7.4324	4.36084
A0A068E457	Uncharacterized protein OS=Staphylococcus xylosus GN=SXYLSMQ121_0830 PE=4 SV=1 - [A0A068E457_STAXY]	16.67	2	1	1.32047	2.61731	7.54486	4.94482
A0A068EF38	Alpha-galactosidase OS=Staphylococcus xylosus GN=SXYLSMQ121_2417 PE=3 SV=1 - [A0A068EF38_STAXY]	11.81	2	4	0.477283	76.4692	48.7416	5.30029
A0A060MN68	Tryptophan synthase beta chain OS=Staphylococcus xylosus GN=trpB PE=3 SV=1 - [A0A060MN68_STAXY]	7.92	2	3	0.778613	12.2268	44.1741	5.12256
A0A068EC52	DNA-binding protein OS=Staphylococcus xylosus GN=SXYLSMQ121_1367 PE=4 SV=1 - [A0A068EC52_STAXY]	14.29	2	2	1.40851	3.46138	20.9157	6.12549
A0A068E7Z3	Putative GTP cyclohydrolase 1 type 2 OS=Staphylococcus xylosus GN=SXYLSMQ121_1233 PE=3 SV=1 - [A0A068E7Z3_STAXY]	16.62	2	6	1.19282	17.1323	41.3589	4.99561
A0A068E7F1	Putative Fe-S oxidoreductase OS=Staphylococcus xylosus GN=SXYLSMQ121_1043 PE=4 SV=1 - [A0A068E7F1_STAXY]	19.87	2	6	1.2595	20.9209	36.4139	5.87158
A0A068E982	D-specific D-2-hydroxyacid dehydrogenase ddh-like protein OS=Staphylococcus xylosus GN=SXYLSMQ121_0321 PE=3 SV=1 - [A0A068E982_STAXY]	8.13	2	2	0.723758	53.8566	36.9821	5.07178
A0A068E7D6	Na+/H+ antiporter OS=Staphylococcus xylosus GN=SXYLSMQ121_2066 PE=4 SV=1 - [A0A068E7D6_STAXY]	8.53	2	5	0.781948	9.91348	67.3758	7.59131
A0A068E580	D-octopine dehydrogenase OS=Staphylococcus xylosus GN=SXYLSMQ121_0644 PE=4 SV=1 - [A0A068E580_STAXY]	5.06	2	2	1.28319	18.652	40.4064	4.94482
A0A068E280	Hydrolase (HAD superfamily) OS=Staphylococcus xylosus GN=SXYLSMQ121_0403 PE=4 SV=1 - [A0A068E280_STAXY]	7.84	2	2	0.849096	32.0329	30.7472	4.75439
A0A068E7H1	Acetoin utilization protein AcuA OS=Staphylococcus xylosus GN=acuA PE=4 SV=1 - [A0A068E7H1_STAXY]	12.86	2	3	0.639901	49.3977	24.5832	4.91943
A0A068E505	5-bromo-4-chloroindolyl phosphate hydrolysis protein OS=Staphylococcus xylosus GN=SXYLSMQ121_1384 PE=4 SV=1 - [A0A068E505_STAXY]	6.76	2	2	0.817557	49.5318	24.6653	9.86182
A0A060MEA8	RNA polymerase sigma factor OS=Staphylococcus xylosus GN=SXYLSMQ121_0842 PE=3 SV=1 - [A0A060MEA8_STAXY]	6.25	2	3	0.940664	14.2025	29.4582	5.71924
A0A068E209	DNA replication and repair protein RecF OS=Staphylococcus xylosus GN=recF PE=3 SV=1 - [A0A068E209_STAXY]	5.93	1	3	0.973919	70.8073	42.7551	6.48096
A0A068E9E9	Uncharacterized protein OS=Staphylococcus xylosus GN=SXYLSMQ121_1768 PE=4 SV=1 - [A0A068E9E9_STAXY]	2.96	2	1	0.798484	4.14466	41.2124	9.45166
A0A068E9J3	Imidazoleglycerol-phosphate dehydratase OS=Staphylococcus xylosus GN=hisB PE=3 SV=1 - [A0A068E9J3_STAXY]	19.79	2	3	0.48064	1.81985	21.513	5.5542
A0A068E5K0	Uncharacterized protein OS=Staphylococcus xylosus GN=SXYL_00744 PE=4 SV=1 - [A0A068E5K0_STAXY]	17.98	1	2	1.04479	35.756	20.7363	9.53955
A0A068E6S0	Putative radical SAM family enzyme OS=Staphylococcus xylosus GN=SXYLSMQ121_1210 PE=4 SV=1 - [A0A068E6S0_STAXY]	8.82	2	3	0.799649	19.2997	43.2346	5.2876
A0A060MLT7	Preprotein translocase subunit SecG OS=Staphylococcus xylosus GN=secG PE=4 SV=1 - [A0A060MLT7_STAXY]	10.39	1	1			8.37975	8.22119
A0A068EEU9	Uncharacterized protein OS=Staphylococcus xylosus GN=SXYLSMQ121_2297 PE=4 SV=1 - [A0A068EEU9_STAXY]	14.82	2	4	1.21393	16.7856	41.3504	9.36377
A0A068E4X3	Sensor histidine kinase OS=Staphylococcus xylosus GN=SXYLSMQ121_0539 PE=4 SV=1 - [A0A068E4X3_STAXY]	9.3	2	3	0.855703	2.1521	39.3117	5.10986
A0A068EA98	CDP-glycerol:poly(Glycerophosphate) glycerophosphotransferase OS=Staphylococcus xylosus GN=SXYLSMQ121_2495 PE=4 SV=1 - [A0A068EA98_STAXY]	6.87	2	8	0.900712	38.8994	124.879	6.85889
A0A068E8Z4	Inosine-uridine preferring nucleoside hydrolase OS=Staphylococcus xylosus GN=SXYLSMQ121_0231 PE=4 SV=1 - [A0A068E8Z4_STAXY]	10.22	2	2	0.958781	23.5723	35.3128	5.23682
A0A090KAN7	Penicillin binding protein 4 OS=Staphylococcus xylosus GN=pbp4 PE=3 SV=1 - [A0A090KAN7_STAXY]	13.69	3	6	1.25909	26.9513	48.5089	8.35303
A0A068E2T2	Mannose-6-phosphate isomerase OS=Staphylococcus xylosus GN=manA1 PE=3 SV=1 - [A0A068E2T2_STAXY]	12.22	1	4	0.670922	31.0651	35.2453	4.83057
A0A068EAX6	Epoxyqueuosine (OQ) reductase QueG OS=Staphylococcus xylosus GN=SXYL_01007 PE=4 SV=1 - [A0A068EAX6_STAXY]	12.5	1	4	1.18254	17.0632	42.2202	6.15088
A0A068EB17	Nitroreductase family protein OS=Staphylococcus xylosus GN=SXYLSMQ121_2373 PE=4 SV=1 - [A0A068EB17_STAXY]	15.94	2	5	1.10603	25.4416	28.5742	5.61768
A0A060MJQ3	TM2 domain family protein OS=Staphylococcus xylosus GN=SXYL_00078 PE=4 SV=1 - [A0A060MJQ3_STAXY]	18.81	1	3	1.08559	48.2626	11.6542	9.75928
A0A060MCA5	Glutamate racemase OS=Staphylococcus xylosus GN=murI PE=3 SV=1 - [A0A060MCA5_STAXY]	22.56	2	5	1.22282	29.4841	29.7325	6.60986
A0A068E5M2	Uncharacterized protein OS=Staphylococcus xylosus GN=SXYL_00770 PE=4 SV=1 - [A0A068E5M2_STAXY]	17.16	1	5	0.976891	26.4057	29.702	6.69775
A0A090KAM4	Response regulator protein graR OS=Staphylococcus xylosus GN=graR PE=4 SV=1 - [A0A090KAM4_STAXY]	24.11	2	4	1.06057	20.4669	26.1003	4.81787
A0A068E8J3	Uncharacterized protein OS=Staphylococcus xylosus GN=SXYLSMQ121_1890 PE=4 SV=1 - [A0A068E8J3_STAXY]	55.17	2	3	0.611686	9.06398	6.73055	5.36377
A0A090K125	mRNA interferase OS=Staphylococcus xylosus GN=mazF PE=3 SV=1 - [A0A090K125_STAXY]	32.5	1	4	0.889997	6.96827	13.5434	9.70068
A0A060MP57	Queuine tRNA-ribosyltransferase OS=Staphylococcus xylosus GN=tgt PE=3 SV=1 - [A0A060MP57_STAXY]	13.98	2	5	1.21138	18.541	43.1504	7.13721
A0A068E7L9	D-serine/D-alanine/glycine transporter OS=Staphylococcus xylosus GN=SXYLSMQ121_1108 PE=4 SV=1 - [A0A068E7L9_STAXY]	1.55	2	1	1.57483	62.1168	50.3828	9.15869
A0A060MIP0	Cobalt-zinc-cadmium resistance protein OS=Staphylococcus xylosus GN=SXYLSMQ121_0509 PE=4 SV=1 - [A0A060MIP0_STAXY]	11.76	2	3	2.14129	36.0023	31.6168	5.69385
A0A068E275	N-acetylneuraminate lyase OS=Staphylococcus xylosus GN=nanA PE=3 SV=1 - [A0A068E275_STAXY]	2.73	2	1	0.621064	5.21056	32.8819	4.75439
A0A068E6I7	Bacterial transferase hexapeptide domain protein OS=Staphylococcus xylosus GN=SXYLSMQ121_1934 PE=4 SV=1 - [A0A068E6I7_STAXY]	13.64	2	1	0.666107		11.8603	8.1333
A0A060MEL6	Iron compound ABC transporter, permease protein OS=Staphylococcus xylosus GN=htsC PE=4 SV=1 - [A0A060MEL6_STAXY]	8.44	2	2	1.15426	0.893339	33.9994	9.71533
A0A060MIN0	Uncharacterized protein OS=Staphylococcus xylosus GN=SXYL_00526 PE=4 SV=1 - [A0A060MIN0_STAXY]	13.79	1	1	0.996173	38.389	6.66778	10.2427
A0A068E7A1	Deblocking aminopeptidase OS=Staphylococcus xylosus GN=SXYLSMQ121_1425 PE=4 SV=1 - [A0A068E7A1_STAXY]	13.95	2	4	1.00292	13.0694	37.7687	5.08447
A0A068E500	Ferredoxin--NADP reductase OS=Staphylococcus xylosus GN=SXYLSMQ121_0564 PE=3 SV=1 - [A0A068E500_STAXY]	7.87	2	2	1.02885	48.272	37.9936	6.11279
A0A068EB34	Uncharacterized protein OS=Staphylococcus xylosus GN=SXYLSMQ121_1027 PE=4 SV=1 - [A0A068EB34_STAXY]	9.4	2	3	1.02098	17.0986	17.1197	9.64209
A0A068E8D7	Uncharacterized protein OS=Staphylococcus xylosus GN=SXYL_02572 PE=4 SV=1 - [A0A068E8D7_STAXY]	18.31	1	1	0.899643	16.7419	8.25228	9.61279
A0A068E7J2	2-amino-4-hydroxy-6-hydroxymethyldihydropteridine pyrophosphokinase OS=Staphylococcus xylosus GN=folK PE=4 SV=1 - [A0A068E7J2_STAXY]	6.92	1	1	2.24668		18.2404	4.91943
A0A068E7A3	Mannonate dehydratase OS=Staphylococcus xylosus GN=uxuA PE=3 SV=1 - [A0A068E7A3_STAXY]	12.54	2	5	0.713568	5.7703	39.0917	5.24951
A0A068E830	Long-chain-acyl-CoA dehydrogenase OS=Staphylococcus xylosus GN=SXYLSMQ121_2479 PE=3 SV=1 - [A0A068E830_STAXY]	14.68	2	6	0.65634	43.2807	44.6616	5.75732
A0A068E7V2	Phosphoglycerate mutase family protein OS=Staphylococcus xylosus GN=SXYLSMQ121_2379 PE=4 SV=1 - [A0A068E7V2_STAXY]	34.38	2	5	0.878165	20.9175	22.3961	5.45264
A0A068E317	Putative N-acetylmannosamine-6-phosphate 2-epimerase OS=Staphylococcus xylosus GN=nanE PE=3 SV=1 - [A0A068E317_STAXY]	13.51	2	3	1.24781	26.0907	24.4316	5.19873
A0A060MLH6	RNA-binding protein Hfq OS=Staphylococcus xylosus GN=hfq PE=3 SV=1 - [A0A060MLH6_STAXY]	68.92	1	6	1.01689	42.3631	8.49826	5.31299
A0A060MMV5	Phosphatidate cytidylyltransferase OS=Staphylococcus xylosus GN=cdsA PE=3 SV=1 - [A0A060MMV5_STAXY]	6.15	1	2	1.30539	21.1003	29.139	9.01221
A0A060MBS2	Uncharacterized protein OS=Staphylococcus xylosus GN=SXYLSMQ121_1822 PE=4 SV=1 - [A0A060MBS2_STAXY]	29.37	2	2	1.2005	23.6869	14.8885	7.26904
A0A090JYB2	Putative choloylglycine hydrolase OS=Staphylococcus xylosus GN=SXYL_00151 PE=4 SV=1 - [A0A090JYB2_STAXY]	14.06	2	5	0.898514	30.298	35.4988	6.354
A0A068E2F6	Autolysis response regulater LytR OS=Staphylococcus xylosus GN=SXYLSMQ121_0493 PE=4 SV=1 - [A0A068E2F6_STAXY]	7.09	2	2	1.13032	37.3271	29.7263	5.47803
A0A060MSD9	Uncharacterized protein OS=Staphylococcus xylosus GN=SXYL_00003 PE=4 SV=1 - [A0A060MSD9_STAXY]	41.89	1	2	1.18904	5.64217	8.45031	4.70361
A0A068E6H2	Uncharacterized protein OS=Staphylococcus xylosus GN=SXYLSMQ121_1914 PE=4 SV=1 - [A0A068E6H2_STAXY]	16.34	2	3	0.834957	19.3248	17.2264	9.77393
A0A060MEY9	Multidrug resistance protein [function not yet clear] OS=Staphylococcus xylosus GN=SXYL_00592 PE=4 SV=1 - [A0A060MEY9_STAXY]	16.74	1	4	1.01182	10.8479	22.9727	5.22412
A0A068EEX6	Acetyltransferase, GNAT family OS=Staphylococcus xylosus GN=SXYLSMQ121_2332 PE=4 SV=1 - [A0A068EEX6_STAXY]	7.83	2	1	1.46094	26.9449	19.1889	4.94482
A0A068EF95	3-ketoacyl-CoA thiolase OS=Staphylococcus xylosus GN=SXYLSMQ121_2477 PE=3 SV=1 - [A0A068EF95_STAXY]	6.85	2	3	0.663695	77.3798	41.6051	4.95752
A0A068E3W0	Uncharacterized protein OS=Staphylococcus xylosus GN=SXYLSMQ121_0179 PE=4 SV=1 - [A0A068E3W0_STAXY]	3.83	2	1	1.11116	21.74	35.699	5.63037
A0A068E910	Uncharacterized protein OS=Staphylococcus xylosus GN=SXYL_02243 PE=4 SV=1 - [A0A068E910_STAXY]	19.71	1	3	1.25296	7.63038	16.0122	5.84619
A0A068EB24	8-oxo-dGTPase Bsu YtkD OS=Staphylococcus xylosus GN=SXYLSMQ121_1017 PE=3 SV=1 - [A0A068EB24_STAXY]	9.49	2	1	1.16393	6.50118	18.165	5.04639
A0A068E3I3	Beta-glucoside bgl operon antiterminator, BglG family OS=Staphylococcus xylosus GN=SXYL_00059 PE=4 SV=1 - [A0A068E3I3_STAXY]	16.07	1	4	0.85815	6.44252	32.772	5.68115
A0A068E4K5	Acetyltransferase (GNAT) family protein OS=Staphylococcus xylosus GN=SXYL_00415 PE=4 SV=1 - [A0A068E4K5_STAXY]	14.13	1	1	0.759637	25.564	10.1099	4.66553
A0A068EDL1	Uncharacterized protein OS=Staphylococcus xylosus GN=SXYL_02035 PE=4 SV=1 - [A0A068EDL1_STAXY]	30.23	1	1	0.843726		4.89878	9.81787
A0A068E9A3	N5-carboxyaminoimidazole ribonucleotide mutase OS=Staphylococcus xylosus GN=purE PE=3 SV=1 - [A0A068E9A3_STAXY]	16.88	1	3	0.65134	33.7509	16.2624	5.94775
A0A068E8B7	Uncharacterized protein OS=Staphylococcus xylosus GN=SXYLSMQ121_1378 PE=4 SV=1 - [A0A068E8B7_STAXY]	22.39	2	2	1.30899	2.23823	7.8879	5.04639
A0A068EAB9	Glucosamine-6-phosphate deaminase OS=Staphylococcus xylosus GN=nagB PE=3 SV=1 - [A0A068EAB9_STAXY]	3.72	1	1	0.570348	83.5388	27.0075	5.19873
A0A090JZV9	Transcriptional regulator, MerR family OS=Staphylococcus xylosus GN=SXYL_00437 PE=4 SV=1 - [A0A090JZV9_STAXY]	8.47	2	2	0.781754	3.03143	29.0144	9.45166
A0A068E655	PTS system, N-acetylmuramic acid-specific IIB component OS=Staphylococcus xylosus GN=SXYLSMQ121_0627 PE=4 SV=1 - [A0A068E655_STAXY]	2.51	2	1	1.13178		50.3801	7.00537
A0A060MPW9	Putative transcriptional regulator OS=Staphylococcus xylosus GN=SXYL_00304 PE=4 SV=1 - [A0A060MPW9_STAXY]	17.39	2	3	1.01805	3.1226	16.5118	8.44092
A0A068E4M8	Gluconate operon transcriptional repressor OS=Staphylococcus xylosus GN=gntR PE=4 SV=1 - [A0A068E4M8_STAXY]	21.24	1	4	1.2402	23.0093	26.6985	5.80811
A0A068EDL4	GCN5-related N-acetyltransferase OS=Staphylococcus xylosus GN=SXYL_02040 PE=4 SV=1 - [A0A068EDL4_STAXY]	11.64	1	2	0.946331	15.0335	17.2139	6.80029
A0A068E9L4	TetR family transcriptional regulator OS=Staphylococcus xylosus GN=SXYL_00484 PE=4 SV=1 - [A0A068E9L4_STAXY]	6.04	1	1	0.959779	8.86512	20.5505	5.42725
A0A068E3C6	Transcriptional regulator, GntR family OS=Staphylococcus xylosus GN=SXYLSMQ121_0525 PE=4 SV=1 - [A0A068E3C6_STAXY]	16.74	2	4	0.970711	18.3325	26.959	6.53662
A0A060MIT9	Gluconokinase OS=Staphylococcus xylosus GN=gntK PE=4 SV=1 - [A0A060MIT9_STAXY]	11.91	2	6	1.1527	12.7153	57.5681	5.31299
A0A060MKB8	Uncharacterized protein OS=Staphylococcus xylosus GN=SXYL_00177 PE=4 SV=1 - [A0A060MKB8_STAXY]	13.91	1	2	0.827109	13.2762	12.512	9.18799
A0A068EBT9	Putative tRNA-m1A22 methylase OS=Staphylococcus xylosus GN=SXYLSMQ121_1232 PE=4 SV=1 - [A0A068EBT9_STAXY]	3.56	2	1	1.28149	16.1498	25.4376	8.22119
A0A068E7K9	tRNA-specific adenosine deaminase OS=Staphylococcus xylosus GN=tadA PE=3 SV=1 - [A0A068E7K9_STAXY]	9.2	2	1	1.16762	18.1465	18.3014	8.32373
A0A068E762	Teichoic acid translocation permease protein TagG OS=Staphylococcus xylosus GN=SXYLSMQ121_0958 PE=4 SV=1 - [A0A068E762_STAXY]	11.15	2	3	0.974206	19.1223	32.3813	8.80713
A0A068E258	Dehydrosqualene desaturase (Diapophytoene desaturase) (4,4'-diapophytoene desaturase) OS=Staphylococcus xylosus GN=SXYLSMQ121_0054 PE=4 SV=1 - [A0A068E258_STAXY]	2.2	4	1	1.02859	16.6949	56.9207	5.30029
A0A090JZP4	Uncharacterized protein OS=Staphylococcus xylosus GN=SXYL_00606 PE=4 SV=1 - [A0A090JZP4_STAXY]	7.73	2	2	0.911042	7.23551	26.5625	7.94287
A0A060ML83	Arginase/agmatinase/formimionoglutamate hydrolase, arginase family OS=Staphylococcus xylosus GN=SXYLSMQ121_2174 PE=4 SV=1 - [A0A060ML83_STAXY]	8.92	2	2	0.834237	15.7169	34.833	5.24951
A0A068E6Q7	Putative sugar transport protein OS=Staphylococcus xylosus GN=SXYLSMQ121_2024 PE=4 SV=1 - [A0A068E6Q7_STAXY]	2.07	2	1	1.39729	17.1103	41.7486	9.64209
A0A068E9U8	Iron compound ABC uptake transporter ATP-binding protein OS=Staphylococcus xylosus GN=SXYLSMQ121_1963 PE=4 SV=1 - [A0A068E9U8_STAXY]	14.29	2	4	1.64125	20.106	30.1689	6.55127
A0A068E5T2	Putative permease of the major facilitator superfamily OS=Staphylococcus xylosus GN=SXYL_00516 PE=4 SV=1 - [A0A068E5T2_STAXY]	1.87	1	1	1.5305		52.5877	8.92432
A0A068E967	Amino acid transporter OS=Staphylococcus xylosus GN=SXYL_00305 PE=4 SV=1 - [A0A068E967_STAXY]	3.57	1	2	0.669744	4.71685	50.7075	9.45166
A0A068E648	ABC transporter, ATP-binding protein EcsA OS=Staphylococcus xylosus GN=SXYL_01036 PE=3 SV=1 - [A0A068E648_STAXY]	7.35	1	2	1.20927	7.00754	27.7502	5.16064
A0A068E6K3	Uncharacterized protein OS=Staphylococcus xylosus GN=SXYL_02109 PE=4 SV=1 - [A0A068E6K3_STAXY]	13.89	1	3	1.20669	12.7719	21.0659	7.35693
A0A060MEB4	Uncharacterized protein OS=Staphylococcus xylosus GN=SXYL_02293 PE=4 SV=1 - [A0A060MEB4_STAXY]	16.81	1	2	1.26123	6.22579	13.5088	6.25244
A0A068E2H5	Uncharacterized protein OS=Staphylococcus xylosus GN=SXYLSMQ121_0164 PE=4 SV=1 - [A0A068E2H5_STAXY]	8.73	2	3	1.01948	6.673	51.4371	5.32568
A0A068E2D0	Uncharacterized protein OS=Staphylococcus xylosus GN=SXYLSMQ121_0119 PE=4 SV=1 - [A0A068E2D0_STAXY]	23.08	2	3	0.703319	19.4676	19.5651	5.40186
A0A060MHZ1	Aminoglycoside phosphotransferase family protein OS=Staphylococcus xylosus GN=SXYL_01116 PE=4 SV=1 - [A0A060MHZ1_STAXY]	16.35	1	4	1.01479	48.482	30.7875	6.62451
A0A068E508	Alanine racemase OS=Staphylococcus xylosus GN=SXYLSMQ121_1389 PE=3 SV=1 - [A0A068E508_STAXY]	7.28	2	2	1.30362	11.2182	41.0755	5.65576
A0A068E9U4	Uncharacterized protein OS=Staphylococcus xylosus GN=SXYLSMQ121_1958 PE=4 SV=1 - [A0A068E9U4_STAXY]	6.4	2	2	0.868708	13.6861	34.1192	5.31299
A0A060MP28	Uncharacterized protein OS=Staphylococcus xylosus GN=SXYL_00658 PE=4 SV=1 - [A0A060MP28_STAXY]	19.33	1	3	1.1117	39.1284	12.688	9.67139
A0A068E7Q1	Putative ribosome biogenesis GTPase RsgA OS=Staphylococcus xylosus GN=rsgA PE=3 SV=1 - [A0A068E7Q1_STAXY]	9.28	2	2	0.953656	23.9889	33.8421	6.84424
A0A060MGE4	Transcriptional regulator MraZ OS=Staphylococcus xylosus GN=mraZ PE=3 SV=1 - [A0A060MGE4_STAXY]	27.27	1	4	1.19151	37.633	17.1414	4.88135
A0A068E7M0	Ribonuclease HII OS=Staphylococcus xylosus GN=rnhB PE=3 SV=1 - [A0A068E7M0_STAXY]	3.13	1	1	1.39929		28.646	6.7417
A0A068E532	Putative SAM-dependent methyltransferase OS=Staphylococcus xylosus GN=SXYL_00222 PE=4 SV=1 - [A0A068E532_STAXY]	7.14	1	2	0.76963	49.2669	27.1347	5.70654
A0A068E6P6	Uncharacterized protein OS=Staphylococcus xylosus GN=SXYL_02167 PE=4 SV=1 - [A0A068E6P6_STAXY]	12.88	1	4	0.743735	20.4068	27.2979	9.74463
A0A090JZF5	Putative PTS multidomain regulator OS=Staphylococcus xylosus GN=SXYL_00277 PE=4 SV=1 - [A0A090JZF5_STAXY]	5.61	2	3	0.952636	49.5368	73.9035	6.85889
A0A090LYJ5	Glucosamine-6-phosphate deaminase OS=Staphylococcus xylosus GN=nagB PE=3 SV=1 - [A0A090LYJ5_STAXY]	15.51	2	3	0.853859	35.2049	27.5704	6.27783
A0A068EBF8	Ribonuclease P protein component OS=Staphylococcus xylosus GN=rnpA PE=3 SV=1 - [A0A068EBF8_STAXY]	25.44	1	4	1.26481	18.5609	13.3215	10.3745
A0A060MCL3	Uncharacterized protein OS=Staphylococcus xylosus GN=SXYL_01564 PE=4 SV=1 - [A0A060MCL3_STAXY]	40	1	2	0.695723	33.2181	7.50286	4.88135
A0A068E713	Cationic amino acid transporter OS=Staphylococcus xylosus GN=SXYLSMQ121_2114 PE=4 SV=1 - [A0A068E713_STAXY]	2.63	2	1	1.14003	7.10839	54.4318	8.51416
A0A060MNA8	Transcriptional regulator, GntR family OS=Staphylococcus xylosus GN=SXYLSMQ121_0881 PE=4 SV=1 - [A0A060MNA8_STAXY]	34.13	2	4	0.998606	44.4358	14.4035	4.95752
A0A060MK85	Protein NrdI OS=Staphylococcus xylosus GN=nrdI PE=3 SV=1 - [A0A060MK85_STAXY]	10.61	2	1	0.987157		14.9846	7.18115
A0A068EAW5	Lipid A export ATP-binding/permease protein MsbA OS=Staphylococcus xylosus GN=SXYLSMQ121_0962 PE=3 SV=1 - [A0A068EAW5_STAXY]	13.84	2	7	1.1561	33.263	64.9926	7.03467
A0A068E6S2	Putative thiaminase-2 OS=Staphylococcus xylosus GN=tenA PE=4 SV=1 - [A0A068E6S2_STAXY]	11.06	1	3	0.536356	42.5389	26.4769	4.57666
A0A068E295	Glucarate transporter OS=Staphylococcus xylosus GN=SXYLSMQ121_0423 PE=4 SV=1 - [A0A068E295_STAXY]	4.71	2	3	0.329648	48.9069	47.2459	8.83643
A0A068E721	ATP-dependent DNA helicase RecQ OS=Staphylococcus xylosus GN=SXYLSMQ121_1305 PE=4 SV=1 - [A0A068E721_STAXY]	1.74	2	1	0.764625	10.1378	53.0731	6.48096
A0A068E9G9	Gluconate permease OS=Staphylococcus xylosus GN=SXYLSMQ121_0436 PE=4 SV=1 - [A0A068E9G9_STAXY]	9.07	2	4	0.922625	26.6536	47.8485	6.30322
A0A068E889	5-3 exonuclease OS=Staphylococcus xylosus GN=SXYL_01409 PE=4 SV=1 - [A0A068E889_STAXY]	8.53	1	2	0.993575	12.614	32.9346	6.16357
A0A068E841	Acetyl-CoA carboxylase, biotin carboxyl carrier protein OS=Staphylococcus xylosus GN=accB PE=4 SV=1 - [A0A068E841_STAXY]	4.4	1	1	2.78525	55.3915	17.4276	4.2085
A0A068E3M4	Nitric oxide synthase oxygenase OS=Staphylococcus xylosus GN=SXYLSMQ121_0914 PE=3 SV=1 - [A0A068E3M4_STAXY]	9.32	2	4	0.928937	1.43554	41.0704	6.771
A0A068EAK3	Putative membrane protein OS=Staphylococcus xylosus GN=SXYL_00832 PE=4 SV=1 - [A0A068EAK3_STAXY]	7.79	1	1	0.992218	6.50962	8.87774	7.89893
A0A068E2Q5	Methionine transporter MetT OS=Staphylococcus xylosus GN=SXYL_00623 PE=4 SV=1 - [A0A068E2Q5_STAXY]	2.56	1	1	1.00417		45.4106	7.85498
A0A090JY58	Nickel-binding periplasmic protein OS=Staphylococcus xylosus GN=nikA PE=4 SV=1 - [A0A090JY58_STAXY]	3.76	2	2	1.12026	17.9954	59.6919	7.88428
A0A090K4H8	Putative glycosyltransferase OS=Staphylococcus xylosus GN=SXYL_00018 PE=3 SV=1 - [A0A090K4H8_STAXY]	12.84	2	4	1.16443	18.375	45.9075	4.79248
A0A068EA20	Dehydrogenase OS=Staphylococcus xylosus GN=SXYL_00621 PE=4 SV=1 - [A0A068EA20_STAXY]	8.87	1	2	1.12432	0.298293	31.6198	4.83057
A0A068E8E2	Na+/myo-inositol cotransporter-like protein OS=Staphylococcus xylosus GN=SXYLSMQ121_0065 PE=3 SV=1 - [A0A068E8E2_STAXY]	3.01	2	1	0.792506	28.0413	66.3679	9.15869
A0A068E5B2	Molybdenum cofactor biosynthesis protein MoaE OS=Staphylococcus xylosus GN=moaE PE=4 SV=1 - [A0A068E5B2_STAXY]	17.22	1	2	0.831979	7.6855	17.4229	5.37646
A0A068E7T8	Acetyltransferase, GNAT family OS=Staphylococcus xylosus GN=SXYL_02366 PE=4 SV=1 - [A0A068E7T8_STAXY]	20.96	1	4	0.960349	9.69136	18.9574	5.021
A0A068EE50	Uncharacterized protein OS=Staphylococcus xylosus GN=SXYLSMQ121_2082 PE=4 SV=1 - [A0A068EE50_STAXY]	11.02	2	2	1.20302	23.2043	27.1469	9.01221
A0A068E3J0	Membrane component of multidrug resistance system OS=Staphylococcus xylosus GN=SXYLSMQ121_0585 PE=4 SV=1 - [A0A068E3J0_STAXY]	2.07	2	1	1.34068	16.2807	68.9287	8.00146
A0A068E3B8	Ribokinase OS=Staphylococcus xylosus GN=SXYLSMQ121_0778 PE=3 SV=1 - [A0A068E3B8_STAXY]	19.16	2	5	1.44725	4.00899	30.9136	4.65283
A0A068E6J3	Cytochrome bd-type quinol oxidase subunit 2 OS=Staphylococcus xylosus GN=cydB PE=4 SV=1 - [A0A068E6J3_STAXY]	7.99	1	3	0.829465	16.8888	38.1886	8.92432
A0A068E4Q8	Uncharacterized protein OS=Staphylococcus xylosus GN=SXYLSMQ121_0474 PE=4 SV=1 - [A0A068E4Q8_STAXY]	3.49	2	1	1.11635	7.07073	29.8254	7.6792
A0A060MIU8	Alkaline phosphatase like protein OS=Staphylococcus xylosus GN=SXYLSMQ121_0422 PE=4 SV=1 - [A0A060MIU8_STAXY]	5.45	2	1	0.967841	18.1124	23.0358	9.61279
A0A068E8I2	Exonuclease SbcD OS=Staphylococcus xylosus GN=SXYLSMQ121_1453 PE=4 SV=1 - [A0A068E8I2_STAXY]	13.03	2	3	1.49601	6.13808	43.969	5.07178
A0A090JYB9	Putative transcriptional regulator OS=Staphylococcus xylosus GN=SXYL_00161 PE=4 SV=1 - [A0A090JYB9_STAXY]	12.09	1	2	0.840585	17.1246	20.8378	5.64307
A0A090K8S5	Putative lysophospholipase OS=Staphylococcus xylosus GN=SXYL_02044 PE=4 SV=1 - [A0A090K8S5_STAXY]	6.59	2	2	0.702502	4.31671	31.2058	5.49072
A0A090K444	Putative antiporter subunit D2 OS=Staphylococcus xylosus GN=mnhD2 PE=4 SV=1 - [A0A090K444_STAXY]	5.81	2	3	0.840308	34.47	54.9342	9.49561
A0A068E4K4	Putative membrane protein insertion efficiency factor OS=Staphylococcus xylosus GN=SXYLSMQ121_1016 PE=3 SV=1 - [A0A068E4K4_STAXY]	12.82	1	1	0.819426		8.98073	9.67139
A0A090KAD9	CHAP/ LysM domain protein OS=Staphylococcus xylosus GN=SXYL_02092 PE=4 SV=1 - [A0A090KAD9_STAXY]	6.33	2	2	0.537324	26.9393	34.7398	6.03662
A0A068E7M4	tRNA (guanine-N(1)-)-methyltransferase OS=Staphylococcus xylosus GN=trmD PE=3 SV=1 - [A0A068E7M4_STAXY]	4.49	2	1	1.44119		28.155	5.63037
A0A068EDA8	FmtA protein involved in methicillin resistance OS=Staphylococcus xylosus GN=SXYLSMQ121_1737 PE=4 SV=1 - [A0A068EDA8_STAXY]	5.12	1	2	1.07156	0.109313	45.5553	9.30518
A0A068E5L6	2-deoxy-D-gluconate 3-dehydrogenase OS=Staphylococcus xylosus GN=SXYLSMQ121_0437 PE=3 SV=1 - [A0A068E5L6_STAXY]	25.29	2	7	1.01657	45.8491	27.9872	5.46533
A0A068E4E9	Transcription regulator OS=Staphylococcus xylosus GN=SXYL_00964 PE=4 SV=1 - [A0A068E4E9_STAXY]	33.33	1	3	1.28709	13.295	11.1239	8.30908
A0A068E5D9	Uncharacterized protein OS=Staphylococcus xylosus GN=SXYLSMQ121_1281 PE=4 SV=1 - [A0A068E5D9_STAXY]	12.42	2	4	0.961445	18.5368	37.4849	8.29443
A0A068EAE7	RpiR family transcriptional regulator OS=Staphylococcus xylosus GN=SXYL_02317 PE=4 SV=1 - [A0A068EAE7_STAXY]	6.32	1	2	1.11725	25.8802	32.1555	7.32764
A0A060MPQ5	Low molecular weight protein-tyrosine-phosphatase PtpA OS=Staphylococcus xylosus GN=ptpA PE=4 SV=1 - [A0A060MPQ5_STAXY]	12.99	2	2	0.833994	24.0383	17.4285	4.80518
A0A068E5K4	Gluconokinase OS=Staphylococcus xylosus GN=SXYLSMQ121_1371 PE=4 SV=1 - [A0A068E5K4_STAXY]	8.92	2	3	0.924568	41.045	42.6445	4.84326
A0A068E283	Lipid A export ATP-binding/permease protein MsbA OS=Staphylococcus xylosus GN=SXYLSMQ121_0408 PE=3 SV=1 - [A0A068E283_STAXY]	3.9	2	2	1.40447	59.0281	67.3282	6.68311
A0A068E4E0	Putative antibiotic transport-associated protein OS=Staphylococcus xylosus GN=SXYL_00349 PE=4 SV=1 - [A0A068E4E0_STAXY]	3.32	1	2	1.36102	22.1427	78.475	5.60498
A0A068E9S4	TPR domain protein OS=Staphylococcus xylosus GN=SXYLSMQ121_1933 PE=4 SV=1 - [A0A068E9S4_STAXY]	4.18	2	3	0.846383	29.4401	56.8255	5.16064
A0A060MJH2	Transcriptional regulator OS=Staphylococcus xylosus GN=SXYLSMQ121_0501 PE=4 SV=1 - [A0A060MJH2_STAXY]	19.88	2	3	0.82931	5.78249	19.6497	5.38916
A0A068E5V6	Uncharacterized protein OS=Staphylococcus xylosus GN=SXYLSMQ121_0885 PE=4 SV=1 - [A0A068E5V6_STAXY]	9.5	2	2	0.759256	1.54084	27.4091	9.18799
A0A068E5T9	Sucrose operon repressor ScrR, LacI family OS=Staphylococcus xylosus GN=SXYLSMQ121_0864 PE=4 SV=1 - [A0A068E5T9_STAXY]	4.38	2	1	1.40486		35.7651	5.36377
A0A090K249	Glycosyltransferase OS=Staphylococcus xylosus GN=SXYL_01509 PE=4 SV=1 - [A0A090K249_STAXY]	7	2	2	0.770477	23.5081	46.8757	8.29443
A0A060MFA9	Ferrichrome transport ATP-binding protein FhuC OS=Staphylococcus xylosus GN=SXYLSMQ121_2050 PE=4 SV=1 - [A0A060MFA9_STAXY]	11.99	2	3	1.79712	26.8077	29.7806	5.69385
A0A068EF28	Uncharacterized protein OS=Staphylococcus xylosus GN=SXYL_02562 PE=4 SV=1 - [A0A068EF28_STAXY]	10	1	1	0.815629	23.0697	9.23753	6.49365
A0A060MFV6	Na(+) H(+) antiporter subunit F OS=Staphylococcus xylosus GN=mnhF1 PE=4 SV=1 - [A0A060MFV6_STAXY]	20.62	1	2	1.23682	34.5254	10.5449	7.23975
A0A068E5H7	Chromosome replication initiation protein dnaD OS=Staphylococcus xylosus GN=SXYLSMQ121_1331 PE=4 SV=1 - [A0A068E5H7_STAXY]	18.86	2	4	0.993962	2.26993	26.6647	5.10986
A0A068E651	Immunodominant antigen B OS=Staphylococcus xylosus GN=SXYLSMQ121_1754 PE=4 SV=1 - [A0A068E651_STAXY]	8.59	2	2	0.906886	23.3647	18.1125	9.61279
A0A068E7M5	Histidine kinase OS=Staphylococcus xylosus GN=SXYLSMQ121_1113 PE=4 SV=1 - [A0A068E7M5_STAXY]	1.67	2	1	1.44639		62.0423	5.94775
A0A068ED22	ComK regulator OS=Staphylococcus xylosus GN=SXYL_01815 PE=4 SV=1 - [A0A068ED22_STAXY]	6.94	1	1	2.65593		16.4642	5.10986
A0A060MHU0	ATP synthase C chain OS=Staphylococcus xylosus GN=atpE PE=3 SV=1 - [A0A060MHU0_STAXY]	10.29	1	1	0.9502	4.12403	6.80077	6.45557
A0A068EAA7	Transcriptional activator tipA OS=Staphylococcus xylosus GN=SXYL_02683 PE=4 SV=1 - [A0A068EAA7_STAXY]	10.28	1	2	0.973829	18.1277	29.66	5.89697
A0A060MK38	LysR family transcriptional regulator OS=Staphylococcus xylosus GN=SXYL_02180 PE=4 SV=1 - [A0A060MK38_STAXY]	5.63	1	1	1.39204		32.9718	5.80811
A0A060MGB3	ADP-ribose pyrophosphatase OS=Staphylococcus xylosus GN=SXYL_01358 PE=3 SV=1 - [A0A060MGB3_STAXY]	7.78	1	2	0.674854	26.0666	20.5906	4.71631
A0A068ED36	Uncharacterized protein OS=Staphylococcus xylosus GN=SXYLSMQ121_1687 PE=4 SV=1 - [A0A068ED36_STAXY]	8.28	2	1	1.61909	64.2622	19.3492	6.7417
A0A090LZR8	Molybdopterin biosynthesis protein MoeB OS=Staphylococcus xylosus GN=moeB PE=4 SV=1 - [A0A090LZR8_STAXY]	14.67	2	5	1.26179	45.4102	38.0643	7.02002
A0A068E9P6	4-diphosphocytidyl-2-C-methyl-D-erythritol kinase OS=Staphylococcus xylosus GN=ispE PE=3 SV=1 - [A0A068E9P6_STAXY]	7.09	1	1	1.39907	14.9671	31.0822	8.11865
A0A068E854	Long-chain-fatty-acid--CoA ligase OS=Staphylococcus xylosus GN=SXYLSMQ121_2499 PE=4 SV=1 - [A0A068E854_STAXY]	1.78	1	2	0.97493	105.93	167.08	5.85889
A0A068E7H7	L-Proline/Glycine betaine transporter ProP OS=Staphylococcus xylosus GN=proP PE=4 SV=1 - [A0A068E7H7_STAXY]	6.6	1	2	0.871366	15.0376	52.1443	7.34229
A0A090K528	Similar to quorum-quenching N-acyl homoserine lactonase OS=Staphylococcus xylosus GN=SXYL_00255 PE=4 SV=1 - [A0A090K528_STAXY]	3.19	1	1	0.339821		32.1448	5.10986
A0A068E6D3	CBS domain protein OS=Staphylococcus xylosus GN=SXYL_02011 PE=4 SV=1 - [A0A068E6D3_STAXY]	2.92	1	1	0.855807		38.3693	5.84619
A0A068E529	3-hydroxyacyl-CoA dehydrogenase OS=Staphylococcus xylosus GN=SXYLSMQ121_0589 PE=4 SV=1 - [A0A068E529_STAXY]	4.52	2	1	0.980166		18.2518	4.89404
A0A068E9F2	Isochorismatase OS=Staphylococcus xylosus GN=SXYLSMQ121_0416 PE=4 SV=1 - [A0A068E9F2_STAXY]	12.97	2	2	1.13536	64.8362	20.5988	6.69775
A0A068E806	tRNA(Ile)-lysidine synthase OS=Staphylococcus xylosus GN=tilS PE=3 SV=1 - [A0A068E806_STAXY]	6.09	2	3	1.0116	13.7925	50.0423	5.61768
A0A068E4E5	YycH protein OS=Staphylococcus xylosus GN=SXYLSMQ121_0021 PE=4 SV=1 - [A0A068E4E5_STAXY]	9.03	2	5	0.951641	10.6705	47.9155	5.40186
A0A068E8X6	Transcriptional regulator GabR of GABA utilization (GntR family with aminotransferase-like domain) OS=Staphylococcus xylosus GN=SXYLSMQ121_0216 PE=4 SV=1 - [A0A068E8X6_STAXY]	2.58	2	1	1.34718		53.8528	7.98682
A0A068EB90	Ubiquinone/menaquinone biosynthesis methyltransferase UbiE, 2-heptaprenyl-1,4-naphthoquinone methyltransferase OS=Staphylococcus xylosus GN=SXYLSMQ121_2453 PE=4 SV=1 - [A0A068EB90_STAXY]	5.94	2	1	0.94964		23.0567	5.21143
A0A090JZG1	Putative NhaP-type Na+ H+ and K+ H+ antiporter OS=Staphylococcus xylosus GN=SXYL_00506 PE=4 SV=1 - [A0A090JZG1_STAXY]	3.71	4	2	1.59291	38.1602	76.8934	8.85107
A0A060MCM6	50S ribosomal protein L33 OS=Staphylococcus xylosus GN=rpmG2 PE=3 SV=1 - [A0A060MCM6_STAXY]	36.73	1	2	1.92766	30.5512	5.89406	9.80322
A0A068ED53	Uncharacterized protein OS=Staphylococcus xylosus GN=SXYLSMQ121_1702 PE=4 SV=1 - [A0A068ED53_STAXY]	16.67	2	2	1.13575	34.357	10.9926	4.99561
A0A068E481	Lipoprotein OS=Staphylococcus xylosus GN=SXYLSMQ121_0269 PE=3 SV=1 - [A0A068E481_STAXY]	21.32	2	4	0.746389	63.1524	30.5911	8.82178
A0A068E7Q4	Protein fdrA OS=Staphylococcus xylosus GN=SXYLSMQ121_2324 PE=4 SV=1 - [A0A068E7Q4_STAXY]	5.63	2	3	1.22502	98.0689	63.5842	4.77979
A0A068EB49	SAM-dependent methyltransferase, MraW methylase family OS=Staphylococcus xylosus GN=SXYLSMQ121_1042 PE=4 SV=1 - [A0A068EB49_STAXY]	7.53	2	2	1.40493	15.0544	20.7958	6.26514
A0A068EA08	Histidine kinase OS=Staphylococcus xylosus GN=SXYLSMQ121_2038 PE=4 SV=1 - [A0A068EA08_STAXY]	4.78	3	2	1.11077	3.44214	36.2489	7.02002
A0A068EBC8	Putative transporter OS=Staphylococcus xylosus GN=SXYLSMQ121_2488 PE=4 SV=1 - [A0A068EBC8_STAXY]	1.96	2	1	0.780969		49.1787	9.18799
A0A068E6Q0	Transcriptional regulator SarZ OS=Staphylococcus xylosus GN=SXYLSMQ121_1746 PE=4 SV=1 - [A0A068E6Q0_STAXY]	21.71	2	3	1.00133	31.1898	18.4916	5.8335
A0A068E5J9	Transcriptional regulator, MarR family OS=Staphylococcus xylosus GN=SXYLSMQ121_0412 PE=4 SV=1 - [A0A068E5J9_STAXY]	16.08	2	2	0.775355	0.488012	16.2584	6.80029
A0A090K2W7	Putative membrane protein OS=Staphylococcus xylosus GN=SXYL_01490 PE=4 SV=1 - [A0A090K2W7_STAXY]	10.34	1	1	1.07844		13.6355	10.0669
A0A060MSZ7	GltC, transcription activator of glutamate synthase operon OS=Staphylococcus xylosus GN=gltC PE=4 SV=1 - [A0A060MSZ7_STAXY]	8.14	1	2	0.841427	8.52502	34.2981	6.18896
A0A068ECB8	Ribose operon repressor OS=Staphylococcus xylosus GN=rbsR PE=4 SV=1 - [A0A068ECB8_STAXY]	17.62	1	4	0.926351	33.9508	29.2139	5.73193
A0A068E5N4	Histidine biosynthesis bifunctional protein HisIE OS=Staphylococcus xylosus GN=hisI PE=3 SV=1 - [A0A068E5N4_STAXY]	11.43	2	2	0.648906	24.8272	23.8128	5.59229
A0A068E8L1	Glutamine synthetase OS=Staphylococcus xylosus GN=SXYL_00107 PE=3 SV=1 - [A0A068E8L1_STAXY]	4.54	1	2	0.339452	39.8811	52.5373	5.08447
A0A068E5H8	Energy-coupling factor transporter ATP-binding protein EcfA OS=Staphylococcus xylosus GN=ecfA PE=3 SV=1 - [A0A068E5H8_STAXY]	5.92	2	2	1.27711	28.4328	33.3092	6.25244
A0A068EBA8	Cystathionine beta-lyase OS=Staphylococcus xylosus GN=SXYL_02642 PE=3 SV=1 - [A0A068EBA8_STAXY]	4.86	1	2	1.55555	9.0196	42.4647	5.50342
A0A068E6L5	Heme ABC type transporter HtsABC, permease protein HtsB OS=Staphylococcus xylosus GN=SXYLSMQ121_0742 PE=4 SV=1 - [A0A068E6L5_STAXY]	2.62	2	1	1.57764	2.95852	37.2313	9.67139
A0A068E2J0	TetR family transcriptional regulator OS=Staphylococcus xylosus GN=SXYL_00176 PE=4 SV=1 - [A0A068E2J0_STAXY]	10.27	1	2	1.66341	45.9781	21.6122	6.354
A0A068E5N8	Histidinol-phosphate aminotransferase OS=Staphylococcus xylosus GN=SXYLSMQ121_0462 PE=3 SV=1 - [A0A068E5N8_STAXY]	5.99	2	2	0.904331	31.0871	38.4482	4.97021
A0A068E843	Hydrolase (HAD superfamily) OS=Staphylococcus xylosus GN=SXYLSMQ121_2489 PE=4 SV=1 - [A0A068E843_STAXY]	3.76	2	1	0.285445		30.0061	4.91943
A0A068E239	Transcriptional regulator, Cro/CI family OS=Staphylococcus xylosus GN=SXYLSMQ121_0353 PE=4 SV=1 - [A0A068E239_STAXY]	12.68	1	1	2.186		7.96219	6.60986
A0A068E331	Carboxylesterase OS=Staphylococcus xylosus GN=SXYLSMQ121_0415 PE=4 SV=1 - [A0A068E331_STAXY]	10.71	2	2	1.02294	16.455	21.773	4.729
A0A068E8E5	General stress protein 13 OS=Staphylococcus xylosus GN=SXYLSMQ121_1820 PE=4 SV=1 - [A0A068E8E5_STAXY]	28.57	2	4	1.19254	23.3923	14.7297	7.54736
A0A068EDP3	Uncharacterized protein OS=Staphylococcus xylosus GN=SXYL_02072 PE=4 SV=1 - [A0A068EDP3_STAXY]	27.03	1	2	0.980302	8.97067	8.61833	8.63135
A0A068E978	Uncharacterized protein OS=Staphylococcus xylosus GN=SXYLSMQ121_0316 PE=4 SV=1 - [A0A068E978_STAXY]	23.93	2	3	1.18973	143.408	13.9644	6.94678
A0A068E4Q3	Aldehyde dehydrogenase OS=Staphylococcus xylosus GN=SXYLSMQ121_0116 PE=3 SV=1 - [A0A068E4Q3_STAXY]	5.64	2	2	0.742151	20.8874	51.5756	5.16064
A0A068E1P0	Uncharacterized protein OS=Staphylococcus xylosus GN=SXYL_00197 PE=4 SV=1 - [A0A068E1P0_STAXY]	9.09	1	1	1.03692		16.1606	9.30518
A0A068E560	Heat-inducible transcription repressor HrcA OS=Staphylococcus xylosus GN=hrcA PE=3 SV=1 - [A0A068E560_STAXY]	11.04	1	3	1.10911	35.6572	37.198	5.84619
A0A090K990	Iron compound ABC transporter, iron compound-binding protein OS=Staphylococcus xylosus GN=SXYL_02240 PE=4 SV=1 - [A0A090K990_STAXY]	12.97	2	4	0.827581	5.36829	32.8881	8.20654
A0A090K3U7	Uncharacterized membrane protein OS=Staphylococcus xylosus GN=SXYL_02103 PE=4 SV=1 - [A0A090K3U7_STAXY]	5.14	1	1	1.12697		27.6246	5.37646
A0A068E4H8	Transport permease protein OS=Staphylococcus xylosus GN=SXYLSMQ121_0986 PE=3 SV=1 - [A0A068E4H8_STAXY]	11.65	2	3	1.00191	6.46382	31.0486	9.26123
A0A060MPN4	Initiation-control protein YabA OS=Staphylococcus xylosus GN=SXYLSMQ121_2279 PE=3 SV=1 - [A0A060MPN4_STAXY]	20.35	2	2	1.11902	10.5802	13.0127	5.32568
A0A068E8V0	UPF0178 protein SXYLSMQ121_2015 OS=Staphylococcus xylosus GN=SXYLSMQ121_2015 PE=3 SV=1 - [A0A068E8V0_STAXY]	9.09	2	1	1.35776		17.2668	5.50342
A0A060MF11	Oligopeptide transport system permease protein OppB OS=Staphylococcus xylosus GN=oppB PE=3 SV=1 - [A0A060MF11_STAXY]	2.6	1	1	0.41605		34.0695	9.01221
A0A068E2I1	6-phospho-beta-glucosidase OS=Staphylococcus xylosus GN=SXYLSMQ121_0523 PE=3 SV=1 - [A0A068E2I1_STAXY]	3.33	2	2	0.871681	17.861	54.9129	4.77979
A0A068E3S0	Molybdenum ABC transporter, periplasmic molybdenum-binding protein ModA OS=Staphylococcus xylosus GN=SXYLSMQ121_0665 PE=4 SV=1 - [A0A068E3S0_STAXY]	6.08	2	2	0.984038	15.0814	29.2722	8.73389
A0A060MLU4	UPF0403 protein OS=Staphylococcus xylosus GN=SXYL_01415 PE=4 SV=1 - [A0A060MLU4_STAXY]	9.72	2	2	1.32015	13.2461	16.1706	4.62744
A0A060MHS9	Uncharacterized protein OS=Staphylococcus xylosus GN=SXYL_00835 PE=4 SV=1 - [A0A060MHS9_STAXY]	28.08	2	2	1.00283	15.4027	16.8266	5.021
A0A068E231	TetR family regulatory protein OS=Staphylococcus xylosus GN=SXYL_00348 PE=4 SV=1 - [A0A068E231_STAXY]	4.37	1	1	0.66968		21.9165	6.40479
A0A068E5S1	D-ribose pyranase OS=Staphylococcus xylosus GN=rbsD PE=3 SV=1 - [A0A068E5S1_STAXY]	17.83	2	2	0.580798	13.2456	14.2956	6.16357
A0A068E3B0	Putative phosphodiesterase OS=Staphylococcus xylosus GN=SXYL_00782 PE=4 SV=1 - [A0A068E3B0_STAXY]	12.35	1	4	0.908661	14.4957	28.1588	4.69092
A0A068E805	Major myo-inositol transporter IolT OS=Staphylococcus xylosus GN=SXYLSMQ121_2449 PE=3 SV=1 - [A0A068E805_STAXY]	7.57	2	2	0.670131	1.70593	48.6935	7.81104
A0A060MKN2	Argininosuccinate lyase OS=Staphylococcus xylosus GN=argH PE=3 SV=1 - [A0A060MKN2_STAXY]	1.75	1	1	1.6703		51.693	5.42725
A0A090JYD4	Transcriptional regulator, PadR-like family OS=Staphylococcus xylosus GN=SXYL_00186 PE=4 SV=1 - [A0A090JYD4_STAXY]	22.34	1	4	1.12417	23.7429	22.1473	8.646
A0A068E9Z2	Uncharacterized protein OS=Staphylococcus xylosus GN=SXYLSMQ121_0586 PE=4 SV=1 - [A0A068E9Z2_STAXY]	6.05	2	1	1.90093	14.7251	24.7423	8.71924
A0A068E565	Uncharacterized protein OS=Staphylococcus xylosus GN=SXYLSMQ121_1474 PE=4 SV=1 - [A0A068E565_STAXY]	12.9	2	2	1.33878	10.8247	18.0092	5.71924
A0A090KAA6	Uncharacterized protein OS=Staphylococcus xylosus GN=SXYL_02600 PE=4 SV=1 - [A0A090KAA6_STAXY]	9.56	1	2	0.980999	79.5571	27.9281	8.85107
A0A060MLZ9	Putative DUF1027 domain protein OS=Staphylococcus xylosus GN=SXYL_01996 PE=4 SV=1 - [A0A060MLZ9_STAXY]	17.32	1	1	1.34796		15.2665	4.729
A0A068E204	Uncharacterized protein OS=Staphylococcus xylosus GN=SXYLSMQ121_0303 PE=4 SV=1 - [A0A068E204_STAXY]	11.11	2	2	0.540477	7.95882	14.8605	4.64014
A0A068E2Y3	Putative permease of the major facilitator superfamily OS=Staphylococcus xylosus GN=SXYL_00355 PE=4 SV=1 - [A0A068E2Y3_STAXY]	4.08	1	2	0.416381	38.4203	49.9122	9.83252
A0A068E7X7	UPF0753 protein SXYLSMQ121_2414 OS=Staphylococcus xylosus GN=SXYLSMQ121_2414 PE=3 SV=1 - [A0A068E7X7_STAXY]	1.02	2	1	1.00902		100.318	6.1001
A0A068E8Z9	Putative phage integrase OS=Staphylococcus xylosus GN=SXYL_02227 PE=4 SV=1 - [A0A068E8Z9_STAXY]	7.1	1	2	0.873516	20.8422	21.187	8.35303
A0A068E6W4	5'-nucleotidase family protein in cluster with NagD-like phosphatase OS=Staphylococcus xylosus GN=SXYLSMQ121_1851 PE=4 SV=1 - [A0A068E6W4_STAXY]	12.98	2	5	0.996555	23.9193	49.795	5.04639
A0A068E6P4	Uncharacterized protein OS=Staphylococcus xylosus GN=SXYLSMQ121_0787 PE=4 SV=1 - [A0A068E6P4_STAXY]	2.23	2	1	1.06213		46.3331	5.12256
A0A068E8W5	Sugar diacid utilization regulator SdaR OS=Staphylococcus xylosus GN=SXYLSMQ121_0206 PE=4 SV=1 - [A0A068E8W5_STAXY]	5.85	2	2	0.555745	23.7124	41.4858	6.91748
K8DVH1	Uncharacterized protein OS=Staphylococcus xylosus GN=SXYL_00057 PE=4 SV=1 - [K8DVH1_STAXY]	6.29	2	1	1.10469		17.0926	6.85889
A0A060MGU0	Putative permease OS=Staphylococcus xylosus GN=SXYL_01525 PE=4 SV=1 - [A0A060MGU0_STAXY]	3.92	1	3	0.787029	7.10814	45.7021	9.23193
A0A060ML82	Uncharacterized protein OS=Staphylococcus xylosus GN=SXYL_01681 PE=4 SV=1 - [A0A060ML82_STAXY]	12.59	1	2	0.755381	75.3115	15.2026	4.60205
A0A068EEF4	Putative amino acid permease OS=Staphylococcus xylosus GN=SXYL_02325 PE=4 SV=1 - [A0A068EEF4_STAXY]	2.71	1	1	0.509085		48.9371	9.21729
A0A090KAT8	Putative membrane protein OS=Staphylococcus xylosus GN=SXYL_02262 PE=4 SV=1 - [A0A090KAT8_STAXY]	5.04	1	1	1.54536		28.4571	6.63916
A0A068E5S3	Holo-[acyl-carrier-protein] synthase OS=Staphylococcus xylosus GN=acpS PE=3 SV=1 - [A0A068E5S3_STAXY]	15.38	1	2	1.01969	2.5154	13.3228	7.40088
A0A068EB07	Signal transduction protein OS=Staphylococcus xylosus GN=SXYL_01038 PE=4 SV=1 - [A0A068EB07_STAXY]	18.56	1	5	0.551219	41.1502	19.5505	4.97021
A0A068E9T0	Putative permease OS=Staphylococcus xylosus GN=SXYLSMQ121_2320 PE=4 SV=1 - [A0A068E9T0_STAXY]	2.98	2	1	1.05092		43.9319	9.49561
A0A068EE04	Esterase/lipase OS=Staphylococcus xylosus GN=SXYL_02195 PE=4 SV=1 - [A0A068EE04_STAXY]	11.66	1	5	1.29669	34.2041	39.4139	7.66455
A0A068E7F3	Iron(III) dicitrate transport system permease protein FecD OS=Staphylococcus xylosus GN=SXYLSMQ121_2086 PE=4 SV=1 - [A0A068E7F3_STAXY]	2.44	2	1	0.982893		35.8038	9.75928
A0A090M485	Signal peptidase I OS=Staphylococcus xylosus GN=spsB PE=3 SV=1 - [A0A090M485_STAXY]	5.15	1	1	1.25278		22.3189	9.46631
A0A068E733	Putative membrane protein OS=Staphylococcus xylosus GN=SXYL_00941 PE=4 SV=1 - [A0A068E733_STAXY]	9.84	1	2	1.04954	18.0594	21.2603	8.68994
A0A068E8X2	Uncharacterized protein OS=Staphylococcus xylosus GN=SXYLSMQ121_2040 PE=4 SV=1 - [A0A068E8X2_STAXY]	3.93	2	1	0.937113		35.4775	8.55811
A0A068E427	Putative membrane protein YeiH OS=Staphylococcus xylosus GN=SXYLSMQ121_0775 PE=4 SV=1 - [A0A068E427_STAXY]	3.07	2	1	0.968357		35.5457	9.93506
A0A090K585	Putative membrane protein OS=Staphylococcus xylosus GN=SXYL_00854 PE=4 SV=1 - [A0A090K585_STAXY]	8.28	2	1	1.12783		18.193	9.72998
A0A090M4V1	Uncharacterized protein OS=Staphylococcus xylosus GN=SXYL_02481 PE=4 SV=1 - [A0A090M4V1_STAXY]	25.47	2	2	0.723109	22.213	12.3253	4.93213
A0A068E833	Substrate-specific component YkoE of thiamin-regulated ECF transporter for HydroxyMethylPyrimidine OS=Staphylococcus xylosus GN=SXYLSMQ121_1715 PE=4 SV=1 - [A0A068E833_STAXY]	11.52	2	2	0.631803	0.31796	20.7342	7.1665
A0A068EBP0	UPF0271 protein SXYLSMQ121_1192 OS=Staphylococcus xylosus GN=SXYLSMQ121_1192 PE=3 SV=1 - [A0A068EBP0_STAXY]	5.56	1	1	1.29156		27.3738	5.43994
A0A090M182	ABC transporter ATP-binding protein OS=Staphylococcus xylosus GN=SXYL_01237 PE=3 SV=1 - [A0A090M182_STAXY]	2.03	1	1	1.6357		63.0525	7.03467
A0A090K1N3	ABC transporter protein EcsB OS=Staphylococcus xylosus GN=SXYL_01037 PE=4 SV=1 - [A0A090K1N3_STAXY]	9.34	2	4	0.871591	49.819	48.4391	9.62744
A0A060MQV8	Heat shock protein Hsp20 OS=Staphylococcus xylosus GN=SXYL_00549 PE=3 SV=1 - [A0A060MQV8_STAXY]	26.23	1	3	1.398	23.2701	14.0172	6.94678
A0A068E5R1	Glycine betaine/carnitine/choline ABC transporter opuCC OS=Staphylococcus xylosus GN=opuCC PE=4 SV=1 - [A0A068E5R1_STAXY]	12.1	1	4	1.08825	4.82193	34.7955	7.43018
A0A060MGN2	Uncharacterized protein OS=Staphylococcus xylosus GN=SXYLSMQ121_2450 PE=4 SV=1 - [A0A060MGN2_STAXY]	10.34	4	2	0.812403	8.67063	30.4239	5.41455
A0A068E8H1	Uncharacterized protein OS=Staphylococcus xylosus GN=SXYLSMQ121_2441 PE=4 SV=1 - [A0A068E8H1_STAXY]	6.4	2	1	1.43951		21.8662	9.56885
A0A068EDG4	Na(+) H(+) antiporter subunit E OS=Staphylococcus xylosus GN=mnhE1 PE=4 SV=1 - [A0A068EDG4_STAXY]	6.92	1	1	0.887366		18.257	6.56592
A0A068EAX0	Peroxide stress regulator PerR, FUR family OS=Staphylococcus xylosus GN=SXYLSMQ121_0967 PE=4 SV=1 - [A0A068EAX0_STAXY]	12	2	2	0.984337	12.4798	17.2564	5.32568
A0A060MHF0	30S ribosomal protein S21 OS=Staphylococcus xylosus GN=rpsU PE=3 SV=1 - [A0A060MHF0_STAXY]	48.28	1	5	1.61605	30.1101	6.95396	10.9165
A0A068EA29	Transport permease protein OS=Staphylococcus xylosus GN=tagG PE=3 SV=1 - [A0A068EA29_STAXY]	9.02	1	2	0.932118	29.3859	30.9513	9.01221
A0A068E756	Di/tripeptide permease YjdL OS=Staphylococcus xylosus GN=SXYLSMQ121_1971 PE=3 SV=1 - [A0A068E756_STAXY]	10.32	2	5	0.96328	39.609	55.7491	9.48096
A0A068E218	Lead, cadmium, zinc and mercury transporting ATPase OS=Staphylococcus xylosus GN=SXYLSMQ121_0323 PE=3 SV=1 - [A0A068E218_STAXY]	1.39	1	1	1.1727	8.09221	85.7953	5.98584
A0A068E4N6	Beta-N-acetylhexosaminidase OS=Staphylococcus xylosus GN=SXYLSMQ121_0444 PE=4 SV=1 - [A0A068E4N6_STAXY]	4.18	5	2	0.695836	70.1576	64.4362	5.41455
A0A068EAT1	Heptaprenylglyceryl phosphate synthase OS=Staphylococcus xylosus GN=pcrB PE=3 SV=1 - [A0A068EAT1_STAXY]	4.78	1	1	1.17646	6.80998	25.83	4.76709
A0A068E5P8	Protein-disulfide isomerase OS=Staphylococcus xylosus GN=SXYLSMQ121_0472 PE=4 SV=1 - [A0A068E5P8_STAXY]	12.21	2	3	0.64901	5.68438	19.8572	5.65576
A0A090M3Y4	Uncharacterized protein OS=Staphylococcus xylosus GN=SXYL_02181 PE=4 SV=1 - [A0A090M3Y4_STAXY]	4.17	2	1	1.85909		25.4894	9.46631
A0A068E4J3	Putative sialic acid transporter OS=Staphylococcus xylosus GN=SXYL_00407 PE=3 SV=1 - [A0A068E4J3_STAXY]	1.57	1	1	0.350221		55.7195	8.60205
A0A060ME84	Accessory gene regulator protein A OS=Staphylococcus xylosus GN=agrA PE=4 SV=1 - [A0A060ME84_STAXY]	6.72	1	2	1.12396	10.3831	27.922	5.68115
A0A068E6Z5	Uncharacterized protein OS=Staphylococcus xylosus GN=SXYLSMQ121_1260 PE=4 SV=1 - [A0A068E6Z5_STAXY]	8.72	2	2	1.20767	20.5698	21.7384	9.33447
A0A068E786	Alkaline phosphatase OS=Staphylococcus xylosus GN=SXYLSMQ121_2006 PE=4 SV=1 - [A0A068E786_STAXY]	2.96	2	1	0.701836		23.6418	9.61279
A0A068E8A4	Rrf2-linked NADH-flavin reductase OS=Staphylococcus xylosus GN=SXYLSMQ121_0040 PE=4 SV=1 - [A0A068E8A4_STAXY]	3.3	2	1	1.37707	11.8181	22.6575	4.66553
A0A068EE89	Uracil-DNA glycosylase OS=Staphylococcus xylosus GN=ung PE=3 SV=1 - [A0A068EE89_STAXY]	4.59	1	1	1.14271		25.0465	6.01123
A0A068E613	Uncharacterized protein OS=Staphylococcus xylosus GN=SXYL_01614 PE=4 SV=1 - [A0A068E613_STAXY]	2.41	1	1	0.902596		39.8655	8.77783
A0A068EC27	Endonuclease III OS=Staphylococcus xylosus GN=nth PE=3 SV=1 - [A0A068EC27_STAXY]	5.02	2	1	1.25801		25.151	8.26514
A0A068E271	N-acetyltransferase OS=Staphylococcus xylosus GN=SXYLSMQ121_0393 PE=4 SV=1 - [A0A068E271_STAXY]	4.22	2	1	0.86903		19.3298	6.88818
A0A068E3G0	Cardiolipin synthase OS=Staphylococcus xylosus GN=cls2 PE=3 SV=1 - [A0A068E3G0_STAXY]	5.26	1	3	0.874772	22.8853	56.8165	5.98584
A0A060MQ86	MarR family transcripitonal regulator OS=Staphylococcus xylosus GN=SXYL_00184 PE=4 SV=1 - [A0A060MQ86_STAXY]	22.52	1	3	1.05775	7.49129	17.8792	6.81494
A0A068E552	Putative membrane protein OS=Staphylococcus xylosus GN=SXYL_01539 PE=4 SV=1 - [A0A068E552_STAXY]	7.1	1	1	0.879595		17.974	9.89111
A0A068E8Y8	Oxygen-dependent choline dehydrogenase OS=Staphylococcus xylosus GN=betA PE=3 SV=1 - [A0A068E8Y8_STAXY]	11.96	2	7	0.874681	43.3924	62.3142	7.54736
A0A068E4X2	2-dehydropantoate 2-reductase OS=Staphylococcus xylosus GN=SXYLSMQ121_0172 PE=3 SV=1 - [A0A068E4X2_STAXY]	3.15	2	1	0.936942		32.248	6.45557
A0A068E516	Uncharacterized protein OS=Staphylococcus xylosus GN=SXYL_01235 PE=4 SV=1 - [A0A068E516_STAXY]	43.64	1	3	0.895161	50.4485	6.18907	5.5542
A0A068EAE2	Nitrilotriacetate monooxygenase component A OS=Staphylococcus xylosus GN=SXYLSMQ121_2158 PE=4 SV=1 - [A0A068EAE2_STAXY]	2.07	2	1	1.25974	18.8852	49.2151	5.84619
A0A068E7E5	Protease synthase and sporulation negative regulatory protein PAI 2 OS=Staphylococcus xylosus GN=SXYLSMQ121_1480 PE=4 SV=1 - [A0A068E7E5_STAXY]	2.97	2	1	0.588954		23.2687	6.06201
A0A068E3I6	Uncharacterized protein OS=Staphylococcus xylosus GN=SXYL_00885 PE=4 SV=1 - [A0A068E3I6_STAXY]	41.89	1	2	0.879335	38.8938	8.28296	4.28467
A0A068E288	Glyoxalase family protein OS=Staphylococcus xylosus GN=SXYLSMQ121_0413 PE=4 SV=1 - [A0A068E288_STAXY]	11.01	2	3	1.37335	16.971	35.8316	4.7417
A0A068E8T1	3-oxoacyl-[acyl-carrier protein] reductase OS=Staphylococcus xylosus GN=SXYLSMQ121_1568 PE=4 SV=1 - [A0A068E8T1_STAXY]	12.4	2	2	0.937049	32.6751	27.0118	5.21143
A0A068EDX2	Transport ATP-binding protein CydD OS=Staphylococcus xylosus GN=SXYLSMQ121_2012 PE=3 SV=1 - [A0A068EDX2_STAXY]	7.31	2	5	1.24454	68.5802	61.5158	7.1665
A0A090JY71	Uncharacterized protein OS=Staphylococcus xylosus GN=SXYL_00091 PE=4 SV=1 - [A0A090JY71_STAXY]	19.66	2	2	1.30465	33.4039	13.4458	4.97021
A0A068E9Y6	Membrane-associated protein OS=Staphylococcus xylosus GN=SXYLSMQ121_0581 PE=3 SV=1 - [A0A068E9Y6_STAXY]	10.63	2	4	1.14892	36.6831	52.0985	8.5874
A0A090LZN0	Putative amino acid transporter OS=Staphylococcus xylosus GN=SXYL_00634 PE=4 SV=1 - [A0A090LZN0_STAXY]	5.84	2	3	0.845385	35.618	50.4516	9.29053
A0A060MCG5	ATP-dependent protease subunit HslV OS=Staphylococcus xylosus GN=hslV PE=3 SV=1 - [A0A060MCG5_STAXY]	5.56	2	1	1.02098	15.3533	19.4249	5.17334
A0A068E5Q3	Chloramphenicol resistance protein OS=Staphylococcus xylosus GN=SXYLSMQ121_0477 PE=4 SV=1 - [A0A068E5Q3_STAXY]	2.04	2	1	1.04194		42.2081	9.75928
A0A068E4D6	Uncharacterized protein OS=Staphylococcus xylosus GN=SXYL_00949 PE=4 SV=1 - [A0A068E4D6_STAXY]	9.38	1	1	0.780653		15.3987	4.70361
A0A068E243	Lactonase Drp35 OS=Staphylococcus xylosus GN=drp35 PE=4 SV=1 - [A0A068E243_STAXY]	4.63	1	1	0.689375		35.6017	5.21143
A0A060MET7	Probable molybdenum cofactor guanylyltransferase OS=Staphylococcus xylosus GN=mobA PE=3 SV=1 - [A0A060MET7_STAXY]	14.36	2	2	1.37955	21.3034	23.2526	4.94482
K8DVG8	DltE OS=Staphylococcus xylosus GN=dltE PE=3 SV=1 - [K8DVG8_STAXY]	11.86	2	3	1.2469	11.2811	27.9152	5.17334
A0A090K6U6	3-isopropylmalate dehydratase small subunit OS=Staphylococcus xylosus GN=leuD PE=3 SV=1 - [A0A090K6U6_STAXY]	20.42	2	2	1.0175	68.1689	21.5886	4.85596
A0A068E201	ABC-type dipeptide/oligopeptide/nickel transport system, ATP-binding protein OS=Staphylococcus xylosus GN=SXYLSMQ121_0298 PE=4 SV=1 - [A0A068E201_STAXY]	7.42	2	2	1.06071	36.1045	26.5547	6.43018
A0A060MFY5	30S ribosomal protein S14 OS=Staphylococcus xylosus GN=rpsN PE=3 SV=1 - [A0A060MFY5_STAXY]	20.22	1	2	1.19074	56.222	10.3907	10.6235
A0A068E5L0	Putative siderophore biosynthesis protein near heme transporter HtsABC, Siderophore synthetase superfamily, group B OS=Staphylococcus xylosus GN=sfaB PE=4 SV=1 - [A0A068E5L0_STAXY]	3.08	1	2	0.71131	98.9431	67.7022	6.66846
A0A068E3R5	Protein FdhD homolog OS=Staphylococcus xylosus GN=fdhD PE=3 SV=1 - [A0A068E3R5_STAXY]	5.28	2	2	1.18697	48.5989	29.5091	6.80029
A0A068E2W2	N-succinyldiaminopimelate aminotransferase OS=Staphylococcus xylosus GN=SXYLSMQ121_0320 PE=3 SV=1 - [A0A068E2W2_STAXY]	5.45	2	1	0.589847		43.126	5.26221
A0A068E5L5	Branched-chain amino acid transport system II carrier protein OS=Staphylococcus xylosus GN=brnQ2 PE=4 SV=1 - [A0A068E5L5_STAXY]	4.25	1	2	0.744084	17.9161	48.5014	9.08545
A0A068E4S8	Cytoplasmic copper homeostasis protein CutC OS=Staphylococcus xylosus GN=SXYLSMQ121_1096 PE=4 SV=1 - [A0A068E4S8_STAXY]	4.31	2	1	0.831197	7.893	23.2989	5.98584
A0A090K5Y1	Uncharacterized protein OS=Staphylococcus xylosus GN=SXYL_00515 PE=4 SV=1 - [A0A090K5Y1_STAXY]	38.24	1	1	1.25709		4.10033	11.854
A0A060MSF6	Putative amino acid transporter OS=Staphylococcus xylosus GN=SXYL_02679 PE=4 SV=1 - [A0A060MSF6_STAXY]	1.69	2	1	0.826695		51.0227	9.20264
A0A068E747	Uncharacterized protein OS=Staphylococcus xylosus GN=SXYLSMQ121_1345 PE=4 SV=1 - [A0A068E747_STAXY]	5.7	2	1	1.54367	17.7653	22.0952	6.32861
A0A090K5B0	Putative DNA mismatch repair protein OS=Staphylococcus xylosus GN=SXYL_00881 PE=4 SV=1 - [A0A090K5B0_STAXY]	2.25	2	2	1.32517	12.622	61.3005	7.21045
A0A090K3F1	Uncharacterized protein OS=Staphylococcus xylosus GN=SXYL_01977 PE=4 SV=1 - [A0A090K3F1_STAXY]	3.41	2	1	1.39644		43.582	8.27979
A0A068E5I4	Acetylornithine deacetylase OS=Staphylococcus xylosus GN=SXYLSMQ121_0392 PE=4 SV=1 - [A0A068E5I4_STAXY]	6.43	1	2	1.31719	36.7091	43.3626	4.97021
A0A068EAH6	Beta-lactamase OS=Staphylococcus xylosus GN=SXYLSMQ121_2193 PE=3 SV=1 - [A0A068EAH6_STAXY]	5.24	2	1	1.07744		31.4765	8.71924
A0A068E821	Methylenetetrahydrofolate reductase OS=Staphylococcus xylosus GN=SXYL_02643 PE=3 SV=1 - [A0A068E821_STAXY]	3.43	1	2	0.875094	35.0248	68.2086	6.34131
A0A068E9I3	Uncharacterized protein OS=Staphylococcus xylosus GN=SXYLSMQ121_0451 PE=4 SV=1 - [A0A068E9I3_STAXY]	10.11	2	1	1.64895		11.2044	6.88818
A0A068E9E8	Aldehyde dehydrogenase A OS=Staphylococcus xylosus GN=SXYLSMQ121_0411 PE=3 SV=1 - [A0A068E9E8_STAXY]	1.69	2	1			51.8725	4.88135
A0A060MGG0	Orotate phosphoribosyltransferase OS=Staphylococcus xylosus GN=pyrE PE=3 SV=1 - [A0A060MGG0_STAXY]	12.81	2	4	0.896404	28.6529	22.0103	5.14795
A0A060MS65	Uncharacterized protein OS=Staphylococcus xylosus GN=SXYLSMQ121_0048 PE=4 SV=1 - [A0A060MS65_STAXY]	3.01	4	2	0.848038	10.5994	56.4278	8.83643
A0A068E420	PTS system, mannitol-specific IIB component OS=Staphylococcus xylosus GN=SXYLSMQ121_0760 PE=4 SV=1 - [A0A068E420_STAXY]	1.76	2	1	0.465306		54.9294	5.65576
A0A090K5C6	Uncharacterized protein OS=Staphylococcus xylosus GN=SXYL_00896 PE=4 SV=1 - [A0A090K5C6_STAXY]	5.46	1	4	0.75666	13.6424	72.0879	4.29736
A0A068EBZ5	Transcription regulator AraC/XylS family OS=Staphylococcus xylosus GN=SXYLSMQ121_1287 PE=4 SV=1 - [A0A068EBZ5_STAXY]	6.21	2	2	1.40901	43.245	33.8217	4.7417
A0A060MM19	Na(+) H(+) antiporter subunit G OS=Staphylococcus xylosus GN=mnhG1 PE=4 SV=1 - [A0A060MM19_STAXY]	9.32	1	1	0.733726		12.6962	9.36377
A0A060MPL6	Ribosome-associated heat shock protein implicated in the recycling of the 50S subunit (S4-like protein) OS=Staphylococcus xylosus GN=SXYLSMQ121_2259 PE=4 SV=1 - [A0A060MPL6_STAXY]	52.87	2	6	0.920664	24.2324	9.69831	9.64209
A0A068ECY5	5'-nucleotidase YjjG OS=Staphylococcus xylosus GN=SXYLSMQ121_1637 PE=4 SV=1 - [A0A068ECY5_STAXY]	10.09	2	2	0.770451	9.82853	26.4373	5.0083
A0A068E582	Transcriptional regulator, IclR family OS=Staphylococcus xylosus GN=SXYLSMQ121_0247 PE=4 SV=1 - [A0A068E582_STAXY]	3.59	2	1	0.798048		28.8626	6.04932
A0A060MFD8	UPF0223 protein SXYLSMQ121_1695 OS=Staphylococcus xylosus GN=SXYLSMQ121_1695 PE=3 SV=1 - [A0A060MFD8_STAXY]	16.67	2	2	1.16605	14.3381	10.7112	4.84326
A0A068E1W8	Gluconate permease OS=Staphylococcus xylosus GN=SXYL_00248 PE=4 SV=1 - [A0A068E1W8_STAXY]	1.55	1	1	0.416371		48.4026	7.97217
A0A068E9S3	Inner membrane protein YqiK OS=Staphylococcus xylosus GN=SXYLSMQ121_2310 PE=4 SV=1 - [A0A068E9S3_STAXY]	1.96	2	1	1.34567		57.1121	5.04639
A0A068E6W6	Uncharacterized protein OS=Staphylococcus xylosus GN=SXYL_02003 PE=4 SV=1 - [A0A068E6W6_STAXY]	25	1	2	0.858117	14.5337	10.3218	8.67529
A0A060MBV1	UPF0413 protein OS=Staphylococcus xylosus GN=SXYL_01930 PE=4 SV=1 - [A0A060MBV1_STAXY]	2.67	1	1	1.11067		30.583	5.33838
A0A068EBE5	Uncharacterized protein OS=Staphylococcus xylosus GN=SXYL_02682 PE=4 SV=1 - [A0A068EBE5_STAXY]	5.1	3	1			11.2978	5.2876
A0A068E2C8	Histidinol dehydrogenase OS=Staphylococcus xylosus GN=hisD PE=3 SV=1 - [A0A068E2C8_STAXY]	6.21	2	3	0.833296	56.2743	46.5467	5.19873
A0A068E4K1	NAD-dependent protein deacetylase OS=Staphylococcus xylosus GN=cobB PE=3 SV=1 - [A0A068E4K1_STAXY]	15.16	4	5	1.03677	23.2505	27.3956	5.021
A0A068E8K7	SsrA-binding protein OS=Staphylococcus xylosus GN=smpB PE=3 SV=1 - [A0A068E8K7_STAXY]	9.74	1	2	1.16199	7.85615	17.8826	10.0815
A0A060MJT4	Secretory antigen SsaA OS=Staphylococcus xylosus GN=SXYLSMQ121_0359 PE=4 SV=1 - [A0A060MJT4_STAXY]	6.99	2	1	1.08561		16.0622	9.99365
A0A060MLE4	30S ribosomal protein S15 OS=Staphylococcus xylosus GN=rpsO PE=3 SV=1 - [A0A060MLE4_STAXY]	14.61	1	2	0.915139	26.1322	10.5588	10.3159
A0A068EB79	NAD-independent protein deacetylase AcuC OS=Staphylococcus xylosus GN=SXYLSMQ121_1067 PE=4 SV=1 - [A0A068EB79_STAXY]	2.6	2	1	0.588986		43.7649	6.7417
A0A068E324	Glyoxalase family protein OS=Staphylococcus xylosus GN=SXYLSMQ121_0405 PE=4 SV=1 - [A0A068E324_STAXY]	9.29	2	2	1.03476	9.22148	30.012	5.43994
A0A068EE40	Na(+) H(+) antiporter subunit C OS=Staphylococcus xylosus GN=mnhC2 PE=4 SV=1 - [A0A068EE40_STAXY]	20	1	2	0.970236	1.9979	12.8499	4.75439
A0A068E828	Rhomboid family serine protease OS=Staphylococcus xylosus GN=SXYLSMQ121_1243 PE=4 SV=1 - [A0A068E828_STAXY]	3.92	3	3	0.88184	10.9216	56.3068	9.33447
A0A068E3T1	Thiazole synthase OS=Staphylococcus xylosus GN=thiG PE=3 SV=1 - [A0A068E3T1_STAXY]	2.35	2	1	0.726522	39.644	27.3723	5.50342
A0A068E624	Ribulokinase OS=Staphylococcus xylosus GN=araB PE=3 SV=1 - [A0A068E624_STAXY]	3.9	2	2	0.990549	20.562	59.7571	5.17334
A0A068EA51	Integral membrane protein OS=Staphylococcus xylosus GN=SXYL_02231 PE=4 SV=1 - [A0A068EA51_STAXY]	1.94	1	1	1		33.8508	9.99365
A0A068EAT0	Cell division protein DivIC (FtsB), stabilizes FtsL against RasP cleavage OS=Staphylococcus xylosus GN=SXYL_02423 PE=4 SV=1 - [A0A068EAT0_STAXY]	17.42	1	2	1.00722	7.76452	15.3902	9.51025
A0A090K4J1	Histidine kinase OS=Staphylococcus xylosus GN=hssS PE=4 SV=1 - [A0A090K4J1_STAXY]	5.88	2	3	1.0747	42.4207	52.8215	7.50342
A0A060MEK0	Mannitol-specific phosphotransferase enzyme IIA component OS=Staphylococcus xylosus GN=mtlF PE=4 SV=1 - [A0A060MEK0_STAXY]	6.94	2	1	0.79599		15.5559	4.41162
A0A068ED26	Heme A synthase OS=Staphylococcus xylosus GN=ctaA PE=3 SV=1 - [A0A068ED26_STAXY]	3.31	2	1	0.556029		33.9165	9.15869
A0A060MJM5	Arabinose metabolism transcriptional repressor OS=Staphylococcus xylosus GN=araR PE=4 SV=1 - [A0A060MJM5_STAXY]	11.42	1	3	1.06969	17.5273	41.3063	8.1333
A0A077RGN8	Uncharacterized protein OS=Staphylococcus xylosus PE=4 SV=1 - [A0A077RGN8_STAXY]	8.62	1	1	1.15091	3.51909	13.6475	4.64014
A0A090K7X3	Probable nicotinate-nucleotide adenylyltransferase OS=Staphylococcus xylosus GN=nadD PE=3 SV=1 - [A0A090K7X3_STAXY]	26.32	2	4	1.40327	9.05142	21.8864	6.03662
A0A068E1S0	High-affinity choline uptake protein BetT OS=Staphylococcus xylosus GN=SXYLSMQ121_0223 PE=4 SV=1 - [A0A068E1S0_STAXY]	1.3	2	1	1.25776		59.9909	8.74854
A0A068EDW3	Quinolone resistance protein norA OS=Staphylococcus xylosus GN=SXYLSMQ121_2002 PE=4 SV=1 - [A0A068EDW3_STAXY]	2.07	2	1	0.97158		42.4178	9.20264
A0A090K3C5	Signal peptidase I OS=Staphylococcus xylosus GN=sipA PE=3 SV=1 - [A0A090K3C5_STAXY]	3.64	2	1	0.865415		18.8899	9.11475
A0A068E6W2	Na(+) H(+) antiporter subunit A OS=Staphylococcus xylosus GN=SXYLSMQ121_2074 PE=4 SV=1 - [A0A068E6W2_STAXY]	0.88	2	1	0.727352		89.0701	9.0415
A0A068E4J0	Deoxyribodipyrimidine photolyase OS=Staphylococcus xylosus GN=SXYLSMQ121_0056 PE=3 SV=1 - [A0A068E4J0_STAXY]	4.6	3	2	0.936497	32.5551	54.4365	7.79639
A0A068EAU2	Putative O-methyltransferase OS=Staphylococcus xylosus GN=SXYLSMQ121_2278 PE=4 SV=1 - [A0A068EAU2_STAXY]	8.71	2	2	1.03211	14.9055	27.991	7.03467
A0A090K5D0	Homocysteine S-methyltransferase OS=Staphylococcus xylosus GN=mmuM PE=4 SV=1 - [A0A090K5D0_STAXY]	9.27	2	2	0.739837	3.29839	33.5516	4.66553
A0A068EAT8	Ribonuclease M5 OS=Staphylococcus xylosus GN=rnmV PE=3 SV=1 - [A0A068EAT8_STAXY]	13.11	2	2	1.09608	11.0444	20.4317	6.81494
A0A068E9D7	2-succinyl-6-hydroxy-2,4-cyclohexadiene-1-carboxylate synthase OS=Staphylococcus xylosus GN=SXYLSMQ121_1748 PE=4 SV=1 - [A0A068E9D7_STAXY]	14.4	2	4	1.14732	24.1669	28.7438	5.63037
A0A068EAX9	Allantoate amidohydrolase OS=Staphylococcus xylosus GN=SXYLSMQ121_2328 PE=4 SV=1 - [A0A068EAX9_STAXY]	3.41	2	1	2.60266		45.0556	5.04639
A0A068E340	Alpha-acetolactate decarboxylase OS=Staphylococcus xylosus GN=budA PE=4 SV=1 - [A0A068E340_STAXY]	3.02	1	1	1.03514		25.9288	4.69092
A0A068E6J5	Uncharacterized protein OS=Staphylococcus xylosus GN=SXYL_01209 PE=4 SV=1 - [A0A068E6J5_STAXY]	9.87	1	2	0.813308	51.3543	17.594	5.99854
A0A068E799	Uncharacterized protein OS=Staphylococcus xylosus GN=SXYL_02174 PE=4 SV=1 - [A0A068E799_STAXY]	10	1	1	1.12228		7.98326	7.94287
A0A068E819	Ribosomal RNA small subunit methyltransferase I OS=Staphylococcus xylosus GN=rsmI PE=3 SV=1 - [A0A068E819_STAXY]	5.78	1	2	1.5831	61.9902	31.4002	5.69385
A0A060MG92	Uncharacterized protein OS=Staphylococcus xylosus GN=SXYL_00079 PE=4 SV=1 - [A0A060MG92_STAXY]	6.5	1	1	0.863857		14.478	4.88135
A0A068E4B3	Inosine-uridine preferring nucleoside hydrolase OS=Staphylococcus xylosus GN=SXYLSMQ121_0314 PE=4 SV=1 - [A0A068E4B3_STAXY]	3.5	2	1	1.1698	14.6352	34.0734	5.08447
A0A068E2W6	Bacitracin export ATP-binding protein BceA OS=Staphylococcus xylosus GN=SXYLSMQ121_0325 PE=4 SV=1 - [A0A068E2W6_STAXY]	4.74	2	1	1.17841		27.9834	7.6792
A0A090M5B7	Teichoic acid biosynthesis protein OS=Staphylococcus xylosus GN=SXYL_02676 PE=4 SV=1 - [A0A090M5B7_STAXY]	1.37	1	1	0.905617	32.2759	86.3932	8.66064
A0A090K239	Uncharacterized protein OS=Staphylococcus xylosus GN=SXYL_01210 PE=4 SV=1 - [A0A090K239_STAXY]	45.1	2	3	1.14203	0.111913	6.10008	6.75635
A0A068E3S5	Nitrate/nitrite sensor protein OS=Staphylococcus xylosus GN=SXYLSMQ121_0979 PE=4 SV=1 - [A0A068E3S5_STAXY]	3.25	2	1	0.997467		41.6492	5.56689
A0A060MFZ5	Glycerophosphoryl diester phosphodiesterase OS=Staphylococcus xylosus GN=ugpQ PE=4 SV=1 - [A0A060MFZ5_STAXY]	9.72	2	1	0.613373		27.5912	5.69385
A0A060MGX4	Probable cell wall amidase lytH OS=Staphylococcus xylosus GN=SXYLSMQ121_1164 PE=3 SV=1 - [A0A060MGX4_STAXY]	13.06	2	3	1.10596	18.6081	32.5039	8.17725
A0A060MER3	30S ribosomal protein S14 type Z OS=Staphylococcus xylosus GN=rpsZ PE=3 SV=1 - [A0A060MER3_STAXY]	19.67	1	1	1.28916		7.33587	10.4478
A0A090KC21	Magnesium transporter MgtE OS=Staphylococcus xylosus GN=SXYL_02657 PE=3 SV=1 - [A0A090KC21_STAXY]	2.17	2	1	1.9183		51.5485	5.04639
A0A068EDU1	Glycine betaine ABC transport system, ATP-binding protein OpuAA OS=Staphylococcus xylosus GN=SXYL_02128 PE=3 SV=1 - [A0A068EDU1_STAXY]	5.94	1	2	0.943017	2.8403	36.6868	5.04639
A0A068E3Q9	Putative ABC-type polar amino acid transport system ATPase component OS=Staphylococcus xylosus GN=SXYLSMQ121_0655 PE=3 SV=1 - [A0A068E3Q9_STAXY]	2.01	2	1	2.16479		27.7636	6.90283
A0A068E945	Long-chain-fatty-acid--CoA ligase OS=Staphylococcus xylosus GN=SXYLSMQ121_0271 PE=4 SV=1 - [A0A068E945_STAXY]	0.5	1	1	1.16178	40.5559	271.067	5.85889
A0A068EEY8	Proton/glutamate symport protein OS=Staphylococcus xylosus GN=gltT PE=4 SV=1 - [A0A068EEY8_STAXY]	8.02	1	2	1.3249	147.133	45.638	8.73389
Q9X2M1	Betaine-aldehyde dehydrogenase OS=Staphylococcus xylosus GN=cudA PE=3 SV=1 - [Q9X2M1_STAXY]	9.05	1	3	1.40202	1.0086	54.7417	4.90674
A0A068E5J5	ABC transporter, ATP-binding/permease protein OS=Staphylococcus xylosus GN=SXYLSMQ121_0407 PE=3 SV=1 - [A0A068E5J5_STAXY]	1.18	2	1	0.822306		66.637	7.13721
A0A090K889	Uncharacterized protein OS=Staphylococcus xylosus GN=SXYL_01897 PE=4 SV=1 - [A0A090K889_STAXY]	32.14	1	1	0.961778		3.28399	12.0151
A0A068E374	ATP phosphoribosyltransferase regulatory subunit OS=Staphylococcus xylosus GN=SXYLSMQ121_0465 PE=4 SV=1 - [A0A068E374_STAXY]	2.95	2	1	1.14065		31.8002	6.02393
A0A068E2U6	ABC-type dipeptide/oligopeptide/nickel transport system, permease component OS=Staphylococcus xylosus GN=SXYLSMQ121_0295 PE=3 SV=1 - [A0A068E2U6_STAXY]	1.85	2	1	1.55907		36.3368	9.14404
A0A060MJN5	3-oxoacyl-[acyl-carrier protein] reductase OS=Staphylococcus xylosus GN=SXYLSMQ121_0114 PE=4 SV=1 - [A0A060MJN5_STAXY]	8.63	2	2	0.470333	21.882	27.4887	4.83057
A0A060MB75	Uncharacterized protein OS=Staphylococcus xylosus GN=SXYL_02197 PE=4 SV=1 - [A0A060MB75_STAXY]	10.24	2	2	1.10816	3.1745	19.0997	5.26221
A0A060MR00	Uncharacterized protein OS=Staphylococcus xylosus GN=SXYL_00499 PE=4 SV=1 - [A0A060MR00_STAXY]	8.9	1	2	0.963747	57.5582	16.5123	8.93896
A0A068E5P4	Polyphosphate kinase OS=Staphylococcus xylosus GN=ppk PE=3 SV=1 - [A0A068E5P4_STAXY]	1.67	2	2	0.970746	10.8008	82.9799	6.55127
A0A068E3F2	Magnesium and cobalt transport protein CorA OS=Staphylococcus xylosus GN=SXYL_00556 PE=4 SV=1 - [A0A068E3F2_STAXY]	1.92	1	1	1.42042		36.22	4.98291
A0A090M4K5	50S ribosomal protein L33 OS=Staphylococcus xylosus GN=rpmG3 PE=3 SV=1 - [A0A090M4K5_STAXY]	14.89	1	1	1.83621		5.35069	9.81787
A0A068E360	Hydrolase, haloacid dehalogenase-like family OS=Staphylococcus xylosus GN=SXYLSMQ121_0445 PE=4 SV=1 - [A0A068E360_STAXY]	4.63	2	1	0.814857		32.0769	5.31299
A0A090K0Y1	Similar to phage-related protein OS=Staphylococcus xylosus GN=SXYL_01054 PE=4 SV=1 - [A0A090K0Y1_STAXY]	1.85	2	1	2.30573		128.145	10.2866
A0A068E5Q7	Transcriptional regulator, ArsR family OS=Staphylococcus xylosus GN=SXYL_01507 PE=4 SV=1 - [A0A068E5Q7_STAXY]	29.81	1	3	1.52984	17.6028	11.8213	8.99756
A0A068E2H6	Uncharacterized protein OS=Staphylococcus xylosus GN=SXYLSMQ121_0518 PE=4 SV=1 - [A0A068E2H6_STAXY]	2.32	2	1	1.0822		30.0861	7.2251
A0A068E622	Bacterioferritin comigratory protein OS=Staphylococcus xylosus GN=bcp PE=4 SV=1 - [A0A068E622_STAXY]	18.54	1	3	1.18178	17.174	17.3159	5.13525
A0A090KBH6	Truncated lipase GehM OS=Staphylococcus xylosus GN=SXYL_02472 PE=4 SV=1 - [A0A090KBH6_STAXY]	1.1	1	1	0.251265		72.2737	4.75439
A0A068E8G1	DNA polymerase IV OS=Staphylococcus xylosus GN=SXYLSMQ121_1428 PE=4 SV=1 - [A0A068E8G1_STAXY]	1.9	2	1	1.38593		47.9697	8.27979
A0A090K7R9	Similar to phage-related protein OS=Staphylococcus xylosus GN=SXYL_01736 PE=4 SV=1 - [A0A090K7R9_STAXY]	1.26	1	1	0.584185		95.6213	6.63916
A0A068E509	ATP-utilizing enzyme of the PP-loop superfamily OS=Staphylococcus xylosus GN=SXYLSMQ121_0202 PE=4 SV=1 - [A0A068E509_STAXY]	2.19	3	1			31.4694	5.46533
A0A060MHV8	Transcriptional regulator, HxlR family OS=Staphylococcus xylosus GN=SXYLSMQ121_0795 PE=4 SV=1 - [A0A060MHV8_STAXY]	15.89	2	1	0.890309		12.2472	5.03369
A0A068E9R3	Glutamate synthase [NADPH] large chain OS=Staphylococcus xylosus GN=SXYLSMQ121_2295 PE=4 SV=1 - [A0A068E9R3_STAXY]	1.6	2	2	0.72322	21.7264	166.986	5.73193
A0A068EA47	Na(+) H(+) antiporter subunit B OS=Staphylococcus xylosus GN=mnhB2 PE=4 SV=1 - [A0A068EA47_STAXY]	4.96	1	1	1.22521		15.2723	7.34229
A0A068E276	Uncharacterized protein OS=Staphylococcus xylosus GN=SXYLSMQ121_0069 PE=4 SV=1 - [A0A068E276_STAXY]	3.47	4	1	0.449041		49.7612	6.62451
A0A068E5L4	GTP pyrophosphokinase OS=Staphylococcus xylosus GN=SXYL_00436 PE=4 SV=1 - [A0A068E5L4_STAXY]	6.06	3	1	5.23307		26.7988	5.79541
A0A090JZR1	AraC family transcriptional regulator OS=Staphylococcus xylosus GN=SXYL_00392 PE=4 SV=1 - [A0A090JZR1_STAXY]	1	2	1	1.28406		70.481	9.11475
A0A068E156	Uncharacterized protein OS=Staphylococcus xylosus GN=SXYLSMQ121_0027 PE=4 SV=1 - [A0A068E156_STAXY]	0.84	1	1			70.417	7.47412
A0A068E9C1	Poly-gamma-glutamate synthase subunit PgsB/CapB OS=Staphylococcus xylosus GN=SXYLSMQ121_0376 PE=4 SV=1 - [A0A068E9C1_STAXY]	1.82	2	1	1.44793		43.6949	8.77783
A0A068E8S0	Para-aminobenzoate synthase, aminase component OS=Staphylococcus xylosus GN=SXYLSMQ121_1985 PE=4 SV=1 - [A0A068E8S0_STAXY]	3.16	2	1	0.999399		43.3857	5.80811
A0A068EB84	Membrane protein OS=Staphylococcus xylosus GN=SXYL_02622 PE=4 SV=1 - [A0A068EB84_STAXY]	12.61	1	2	0.967699	92.852	13.0893	9.30518
A0A068EB14	Short-chain dehydrogenase/reductase SDR OS=Staphylococcus xylosus GN=SXYLSMQ121_1007 PE=3 SV=1 - [A0A068EB14_STAXY]	4.88	2	1	0.856988	10.3299	26.4718	5.22412
A0A090JZE5	Putative PTS multidomain regulator OS=Staphylococcus xylosus GN=SXYL_00267 PE=4 SV=1 - [A0A090JZE5_STAXY]	1.08	2	1	0.235544		74.5889	6.07471
A0A090M3X5	Putative aminotransferase OS=Staphylococcus xylosus GN=SXYL_02171 PE=4 SV=1 - [A0A090M3X5_STAXY]	12.63	2	4	1.04397	13.8324	54.7209	8.11865
A0A068E5L1	Putative arginine uptake transporter OS=Staphylococcus xylosus GN=SXYLSMQ121_0744 PE=4 SV=1 - [A0A068E5L1_STAXY]	6.13	2	2	0.830256	19.5107	50.6286	8.19189
A0A068E8Z6	Glycosyltransferase OS=Staphylococcus xylosus GN=SXYLSMQ121_1643 PE=4 SV=1 - [A0A068E8Z6_STAXY]	1.75	2	1	0.403914		72.2024	6.32861
A0A068E6Z9	Diphosphomevalonate decarboxylase OS=Staphylococcus xylosus GN=SXYLSMQ121_2104 PE=4 SV=1 - [A0A068E6Z9_STAXY]	1.83	2	1	1.38757		36.1429	5.43994
A0A068E3R4	Negative regulator of phenolic acid metabolism PadR OS=Staphylococcus xylosus GN=SXYLSMQ121_0138 PE=4 SV=1 - [A0A068E3R4_STAXY]	11.05	3	3	0.873824	17.5972	21.5072	7.12256
A0A068ECW3	Lipoprotein signal peptidase OS=Staphylococcus xylosus GN=lspA PE=3 SV=1 - [A0A068ECW3_STAXY]	5.06	1	1	0.698072		17.7757	7.57666
A0A068E6A4	Molybdenum transport ATP-binding protein ModC OS=Staphylococcus xylosus GN=SXYLSMQ121_0667 PE=3 SV=1 - [A0A068E6A4_STAXY]	17.41	2	4	0.978274	8.83131	23.0754	9.26123
A0A068E3F8	RNA polymerase sigma factor OS=Staphylococcus xylosus GN=SXYLSMQ121_0033 PE=3 SV=1 - [A0A068E3F8_STAXY]	3.78	1	1	1.0446		46.6231	5.84619
A0A068E619	A/G-specific adenine glycosylase OS=Staphylococcus xylosus GN=SXYLSMQ121_0960 PE=4 SV=1 - [A0A068E619_STAXY]	2.01	2	1	1.53589		40.9462	6.20166
A0A090KBI1	Uncharacterized protein OS=Staphylococcus xylosus GN=SXYL_02477 PE=4 SV=1 - [A0A090KBI1_STAXY]	9.17	2	1	0.788164		14.4724	8.08936
A0A060MBG2	Putative glycosyl transferase OS=Staphylococcus xylosus GN=SXYL_02101 PE=4 SV=1 - [A0A060MBG2_STAXY]	2.83	1	1	0.894636		39.144	7.40088
A0A068E3T2	Molybdopterin synthase sulfur carrier subunit OS=Staphylococcus xylosus GN=moaD PE=3 SV=1 - [A0A068E3T2_STAXY]	10.39	1	1	0.613942		8.94951	4.25928
A0A060MK06	Na(+) H(+) antiporter subunit G OS=Staphylococcus xylosus GN=mnhG2 PE=4 SV=1 - [A0A060MK06_STAXY]	16.89	1	2	1.09113	108.037	16.701	9.86182
A0A068E2D8	Ferredoxin-dependent glutamate synthase OS=Staphylococcus xylosus GN=SXYLSMQ121_0473 PE=3 SV=1 - [A0A068E2D8_STAXY]	3.42	2	2	0.937012	1.24861	58.9479	7.38623
A0A068E807	Adenosine deaminase OS=Staphylococcus xylosus GN=add PE=4 SV=1 - [A0A068E807_STAXY]	2.4	1	1	1.03724	16.9914	37.5262	4.94482
A0A068EE79	Octanoyl-[GcvH]:protein N-octanoyltransferase OS=Staphylococcus xylosus GN=lipL PE=3 SV=1 - [A0A068EE79_STAXY]	2.88	2	1	1.36742		31.6527	5.14795
A0A068E8A7	2',3'-cyclic-nucleotide 2'-phosphodiesterase OS=Staphylococcus xylosus GN=SXYLSMQ121_1760 PE=4 SV=1 - [A0A068E8A7_STAXY]	2.59	1	1	0.899509		58.0083	5.66846
A0A068E6T8	Uncharacterized protein OS=Staphylococcus xylosus GN=SXYLSMQ121_0837 PE=4 SV=1 - [A0A068E6T8_STAXY]	1.59	2	1	1.19095		57.7047	8.70459
A0A068E2E4	Arabinose-proton symporter OS=Staphylococcus xylosus GN=SXYLSMQ121_0134 PE=3 SV=1 - [A0A068E2E4_STAXY]	1.5	2	1	0.965019		51.2748	9.64209
A0A068E6V0	Na(+) H(+) antiporter subunit D OS=Staphylococcus xylosus GN=SXYLSMQ121_1826 PE=4 SV=1 - [A0A068E6V0_STAXY]	5.82	2	3	0.986303	17.1691	55.1631	8.71924
A0A068EDH4	D-alanyl transfer protein DltB OS=Staphylococcus xylosus GN=SXYLSMQ121_1842 PE=4 SV=1 - [A0A068EDH4_STAXY]	3.71	2	2	1.17382	2.32387	47.6312	9.86182
A0A068E3Q8	L-arabinose isomerase OS=Staphylococcus xylosus GN=SXYLSMQ121_0133 PE=4 SV=1 - [A0A068E3Q8_STAXY]	1.27	2	1	0.735991		54.2022	4.98291
A0A068E3E7	Uncharacterized protein OS=Staphylococcus xylosus GN=SXYL_00551 PE=4 SV=1 - [A0A068E3E7_STAXY]	15.97	1	2	0.843235	3.3955	13.9843	8.96826
A0A068E6M8	Uncharacterized protein OS=Staphylococcus xylosus GN=SXYLSMQ121_0762 PE=4 SV=1 - [A0A068E6M8_STAXY]	7.63	2	1	1.19844		13.7031	9.1001
A0A068E252	Tryptophan-rich sensory protein OS=Staphylococcus xylosus GN=SXYLSMQ121_0049 PE=4 SV=1 - [A0A068E252_STAXY]	4.82	4	1	0.763464		18.7372	9.89111
A0A068E6L1	Integral membrane domain protein OS=Staphylococcus xylosus GN=SXYL_02120 PE=4 SV=1 - [A0A068E6L1_STAXY]	3.41	1	1	1.32123		32.6784	9.42236
A0A068E5I6	Putative preQ0 transporter OS=Staphylococcus xylosus GN=SXYLSMQ121_1346 PE=4 SV=1 - [A0A068E5I6_STAXY]	2.56	2	1	0.866935	1.75265	26.0732	9.49561
A0A068E269	Uncharacterized protein OS=Staphylococcus xylosus GN=SXYLSMQ121_0064 PE=4 SV=1 - [A0A068E269_STAXY]	1.38	2	1	4.79405		48.7002	5.14795
A0A068E2S2	Cell envelope-associated transcriptional attenuator LytR-CpsA-Psr, subfamily F2 OS=Staphylococcus xylosus GN=SXYLSMQ121_0633 PE=4 SV=1 - [A0A068E2S2_STAXY]	2.92	2	1	1.48672		33.5999	5.42725
A0A068E6R1	Potassium uptake protein, integral membrane component, KtrD OS=Staphylococcus xylosus GN=SXYL_01909 PE=4 SV=1 - [A0A068E6R1_STAXY]	1.33	1	1	0.9007	4.77839	50.0356	9.0708
A0A068E7M2	Transcriptional regulator, DeoR family OS=Staphylococcus xylosus GN=SXYLSMQ121_2156 PE=4 SV=1 - [A0A068E7M2_STAXY]	3.87	2	1	0.607751		36.6946	6.25244
A0A068EAF8	Ribulokinase OS=Staphylococcus xylosus GN=araB PE=3 SV=1 - [A0A068EAF8_STAXY]	3.14	2	2	0.69535	29.975	59.8939	5.2876
A0A068E195	Uncharacterized protein OS=Staphylococcus xylosus GN=SXYLSMQ121_0077 PE=4 SV=1 - [A0A068E195_STAXY]	2.12	1	1	0.954084		32.9799	8.55811
A0A090K3Z6	Glutaredoxin OS=Staphylococcus xylosus GN=SXYL_01851 PE=4 SV=1 - [A0A090K3Z6_STAXY]	23.68	1	1	1.06296	19.1453	8.94724	4.36084
A0A068E711	Prephenate dehydratase OS=Staphylococcus xylosus GN=pheA PE=4 SV=1 - [A0A068E711_STAXY]	8.24	1	2	1.21342	26.4308	29.548	4.66553
A0A068E2E6	L-carnitine dehydrogenase OS=Staphylococcus xylosus GN=lcdH PE=3 SV=1 - [A0A068E2E6_STAXY]	2.19	2	1	1.24765		35.837	5.26221
A0A090K6V7	Phage integrase OS=Staphylococcus xylosus GN=SXYL_01431 PE=4 SV=1 - [A0A090K6V7_STAXY]	4.05	1	1			49.6169	9.37842
A0A068E5S4	Uncharacterized protein OS=Staphylococcus xylosus GN=SXYLSMQ121_1669 PE=4 SV=1 - [A0A068E5S4_STAXY]	13.18	2	2	0.977932	5.64089	15.3038	7.56201
A0A060MF57	Uncharacterized protein OS=Staphylococcus xylosus GN=SXYL_01904 PE=4 SV=1 - [A0A060MF57_STAXY]	9.72	1	1	0.512546		8.63744	5.45264
A0A068E9Z6	Uncharacterized protein OS=Staphylococcus xylosus GN=SXYLSMQ121_2390 PE=4 SV=1 - [A0A068E9Z6_STAXY]	6.25	2	1	0.967837	13.7329	16.5704	5.57959
A0A068E606	Teicoplanin resistance associated membrane protein TcaB OS=Staphylococcus xylosus GN=SXYLSMQ121_0582 PE=4 SV=1 - [A0A068E606_STAXY]	1.74	2	1	0.615507		43.5451	9.33447
A0A077RDB0	Uncharacterized protein OS=Staphylococcus xylosus PE=4 SV=1 - [A0A077RDB0_STAXY]	2.81	1	1	0.971783		44.3904	5.10986
A0A068E327	Zinc ABC transporter, periplasmic-binding protein ZnuA OS=Staphylococcus xylosus GN=SXYLSMQ121_0410 PE=3 SV=1 - [A0A068E327_STAXY]	2.45	2	1	1.2328		37.0333	6.03662
A0A060MMT4	UPF0122 protein SXYL_01649 OS=Staphylococcus xylosus GN=SXYL_01649 PE=3 SV=1 - [A0A060MMT4_STAXY]	18.18	1	2	1.3806	43.4923	13.4248	4.97021
A0A060MEU3	Molybdate ABC transporter, permease protein OS=Staphylococcus xylosus GN=modB PE=3 SV=1 - [A0A060MEU3_STAXY]	3.14	1	1	0.798784		25.0847	9.77393
A0A068E7B2	Inorganic phosphate transporter OS=Staphylococcus xylosus GN=SXYL_02189 PE=4 SV=1 - [A0A068E7B2_STAXY]	4.48	1	2	1.38431	26.7325	35.6513	9.83252
A0A068E9S0	Uncharacterized protein OS=Staphylococcus xylosus GN=SXYLSMQ121_2305 PE=4 SV=1 - [A0A068E9S0_STAXY]	20	1	1	0.228552		4.65055	9.37842
A0A068E6W0	Putative membrane protein OS=Staphylococcus xylosus GN=SXYL_00884 PE=4 SV=1 - [A0A068E6W0_STAXY]	1.66	1	1	1.25398	30.7111	39.3871	10.0229
A0A068EEY4	Transcriptional regulator, LysR family OS=Staphylococcus xylosus GN=SXYLSMQ121_2347 PE=4 SV=1 - [A0A068EEY4_STAXY]	2.36	2	1	0.868563		33.9047	6.46826
A0A068E5D3	Glucose uptake protein OS=Staphylococcus xylosus GN=glcU PE=4 SV=1 - [A0A068E5D3_STAXY]	2.81	2	1	1.16533		30.0067	9.5542
A0A068E5U5	Lysine-specific permease OS=Staphylococcus xylosus GN=SXYLSMQ121_1466 PE=4 SV=1 - [A0A068E5U5_STAXY]	1.46	2	1	0.69026		52.5588	9.39307
A0A068E781	Aspartokinase OS=Staphylococcus xylosus GN=SXYL_01480 PE=3 SV=1 - [A0A068E781_STAXY]	3.75	1	1	0.975156		43.8441	4.69092
A0A068E4Q5	Aminobenzoyl-glutamate transport protein OS=Staphylococcus xylosus GN=SXYLSMQ121_0469 PE=4 SV=1 - [A0A068E4Q5_STAXY]	1.37	2	1	0.680667		55.4722	9.17334
A0A068E6G2	Protoheme IX farnesyltransferase OS=Staphylococcus xylosus GN=ctaB PE=3 SV=1 - [A0A068E6G2_STAXY]	10.56	2	3	1.35971	35.9159	33.8492	9.68604
A0A060ME04	Uncharacterized protein OS=Staphylococcus xylosus GN=SXYL_02437 PE=4 SV=1 - [A0A060ME04_STAXY]	11.49	1	1	1.97834		9.84198	5.41455
A0A068E9Q5	Putative zinc-binding lipoprotein ZinT OS=Staphylococcus xylosus GN=SXYLSMQ121_0516 PE=3 SV=1 - [A0A068E9Q5_STAXY]	3.5	2	2	0.781788	29.955	59.3536	6.22705
A0A068E6T3	Cell division protein FtsW OS=Staphylococcus xylosus GN=SXYL_00848 PE=4 SV=1 - [A0A068E6T3_STAXY]	4.49	1	2	1.15326	34.9458	44.5114	9.46631
A0A068E7V1	Allophanate hydrolase 2 subunit 1 OS=Staphylococcus xylosus GN=SXYLSMQ121_1188 PE=4 SV=1 - [A0A068E7V1_STAXY]	4.17	2	1	1.03581		27.3167	5.2749
A0A068E9M8	Uncharacterized protein OS=Staphylococcus xylosus GN=SXYLSMQ121_1883 PE=4 SV=1 - [A0A068E9M8_STAXY]	4.19	2	1	1.20976		19.8752	5.08447
A0A068E3Y4	Energy-coupling factor transporter transmembrane protein EcfT OS=Staphylococcus xylosus GN=ecfT PE=3 SV=1 - [A0A068E3Y4_STAXY]	4.48	2	1	1.46502		30.8793	9.94971
A0A068E7Y3	Putative Cytosolic Protein OS=Staphylococcus xylosus GN=SXYL_01813 PE=4 SV=1 - [A0A068E7Y3_STAXY]	9.64	1	1	1.5277	34.5394	10.0444	9.72998
A0A068E1D3	Acetylornithine deacetylase OS=Staphylococcus xylosus GN=SXYLSMQ121_0117 PE=4 SV=1 - [A0A068E1D3_STAXY]	2.24	2	1	0.779732		39.6267	4.97021
A0A090JY93	Peptide methionine sulfoxide reductase MsrA OS=Staphylococcus xylosus GN=msrA3 PE=3 SV=1 - [A0A090JY93_STAXY]	7.69	2	1	2.1848		17.715	5.79541
A0A068E7V7	Mn2+/Fe2+ transporter, NRAMP family OS=Staphylococcus xylosus GN=SXYLSMQ121_1193 PE=4 SV=1 - [A0A068E7V7_STAXY]	1.95	2	1	0.519121		43.1651	9.78857
A0A060MKM0	Na(+) H(+) antiporter subunit C OS=Staphylococcus xylosus GN=mnhC1 PE=4 SV=1 - [A0A060MKM0_STAXY]	6.96	1	1	1.06277		12.6678	5.99854
A0A068E940	UPF0382 membrane protein OS=Staphylococcus xylosus GN=SXYL_02265 PE=4 SV=1 - [A0A068E940_STAXY]	5.79	1	1	0.674781		13.0781	9.46631
A0A068E9K1	Uncharacterized protein OS=Staphylococcus xylosus GN=SXYLSMQ121_1848 PE=4 SV=1 - [A0A068E9K1_STAXY]	11.36	2	1	1.0203		10.0998	4.15771
A0A068E4Y1	RNase H OS=Staphylococcus xylosus GN=SXYL_01410 PE=4 SV=1 - [A0A068E4Y1_STAXY]	9.7	1	1	0.988614		15.4398	7.57666
A0A068E1X8	Uncharacterized protein OS=Staphylococcus xylosus GN=SXYLSMQ121_0263 PE=4 SV=1 - [A0A068E1X8_STAXY]	9.57	2	1	0.913041		10.3682	4.66553
A0A060MLJ4	Lysine decarboxylase family protein OS=Staphylococcus xylosus GN=SXYL_02169 PE=4 SV=1 - [A0A060MLJ4_STAXY]	14.89	2	2	1.23552	26.3523	20.6221	4.86865
A0A068EDD0	Processive diacylglycerol beta-glucosyltransferase OS=Staphylococcus xylosus GN=ugtP PE=3 SV=1 - [A0A068EDD0_STAXY]	5.88	2	2	1.11416		44.6289	8.27979
A0A060MLG4	Rrf2 family transcriptional regulator OS=Staphylococcus xylosus GN=SXYL_01589 PE=4 SV=1 - [A0A060MLG4_STAXY]	17.05	2	2	1.03022	7.60136	14.0853	6.771
A0A068E5M8	Zn(II) and Co(II) transmembrane diffusion facilitator OS=Staphylococcus xylosus GN=SXYLSMQ121_0769 PE=4 SV=1 - [A0A068E5M8_STAXY]	2.49	2	1	1.05211	15.3062	35.1502	6.32861
A0A068E1G9	Xylose isomerase OS=Staphylococcus xylosus GN=xylA PE=3 SV=1 - [A0A068E1G9_STAXY]	2.05	2	1	0.767122		50.2837	5.10986
A0A068E914	Putative peptidase OS=Staphylococcus xylosus GN=SXYLSMQ121_1663 PE=4 SV=1 - [A0A068E914_STAXY]	3.51	2	1	1.43459	22.4445	36.2212	6.93213
A0A068E264	PTS system, arbutin-, cellobiose-, and salicin-specific IIBC component OS=Staphylococcus xylosus GN=SXYLSMQ121_0059 PE=4 SV=1 - [A0A068E264_STAXY]	1.6	2	1	0.982112		66.4651	5.16064
A0A068E321	Uncharacterized protein OS=Staphylococcus xylosus GN=SXYLSMQ121_0400 PE=4 SV=1 - [A0A068E321_STAXY]	8.33	1	1	0.826022		13.0109	9.0708
A0A068E229	Perfringolysin O regulator protein PfoR OS=Staphylococcus xylosus GN=SXYLSMQ121_0338 PE=4 SV=1 - [A0A068E229_STAXY]	2.96	2	1	0.731863		34.5887	7.23975
A0A068E267	ABC-type cobalt transport system ATPase component OS=Staphylococcus xylosus GN=SXYL_00391 PE=3 SV=1 - [A0A068E267_STAXY]	4.33	1	2	1.44768	4.01967	54.8261	6.58057
A0A068E4U6	Uncharacterized protein OS=Staphylococcus xylosus GN=SXYLSMQ121_0514 PE=4 SV=1 - [A0A068E4U6_STAXY]	7.38	2	1	1.34937		14.3214	9.15869
A0A068E6R7	Sodium/alanine symporter family protein OS=Staphylococcus xylosus GN=SXYLSMQ121_1771 PE=4 SV=1 - [A0A068E6R7_STAXY]	1.72	2	1	0.22916		57.0841	9.34912
A0A068E5I9	N-acetylmannosamine kinase OS=Staphylococcus xylosus GN=SXYLSMQ121_0397 PE=4 SV=1 - [A0A068E5I9_STAXY]	3.44	2	1	0.734215		32.2046	5.31299
A0A077RGZ4	Uncharacterized protein OS=Staphylococcus xylosus PE=4 SV=1 - [A0A077RGZ4_STAXY]	4.42	3	1	0.634654	30.4887	25.4705	9.49561
A0A068E5D8	Tyrosine recombinase XerC OS=Staphylococcus xylosus GN=xerC PE=3 SV=1 - [A0A068E5D8_STAXY]	3.04	2	1	0.842708		34.7978	8.39697
A0A090K6K2	Putative membrane protein OS=Staphylococcus xylosus GN=SXYL_01341 PE=4 SV=1 - [A0A090K6K2_STAXY]	6.06	2	1	0.722991		23.4109	9.29053
A0A068EA60	Putative secretory antigen OS=Staphylococcus xylosus GN=SXYL_00656 PE=4 SV=1 - [A0A068EA60_STAXY]	5.65	1	1	1.26178		25.6975	6.02393
A0A068E3A7	Uncharacterized protein OS=Staphylococcus xylosus GN=SXYLSMQ121_0505 PE=4 SV=1 - [A0A068E3A7_STAXY]	10.34	2	2	1.10718	24.632	23.4024	9.64209
A0A068EBC3	Manganese ABC transporter, periplasmic-binding protein SitA OS=Staphylococcus xylosus GN=SXYLSMQ121_2483 PE=3 SV=1 - [A0A068EBC3_STAXY]	3.79	1	1	0.940497		35.6142	5.68115
A0A090K458	2-dehydro-3-deoxyphosphogluconate aldolase OS=Staphylococcus xylosus GN=SXYL_00448 PE=4 SV=1 - [A0A090K458_STAXY]	6.13	1	1	0.773394		23.2038	6.68311
A0A068EF19	Phage-related protein OS=Staphylococcus xylosus GN=SXYLSMQ121_2392 PE=4 SV=1 - [A0A068EF19_STAXY]	4.88	2	1	1.2422		28.1252	8.1333
A0A068E4T1	ABC transporter ecsA-like protein OS=Staphylococcus xylosus GN=SXYLSMQ121_0136 PE=3 SV=1 - [A0A068E4T1_STAXY]	4.96	1	1	0.630392		26.891	6.41748
A0A068E4Z9	ABC transporter, ATP-binding protein OS=Staphylococcus xylosus GN=SXYLSMQ121_1374 PE=4 SV=1 - [A0A068E4Z9_STAXY]	4.78	2	1	0.892966		30.2611	8.49951
A0A068E5B8	Fructosamine kinase family protein OS=Staphylococcus xylosus GN=SXYL_00311 PE=4 SV=1 - [A0A068E5B8_STAXY]	4.93	1	1	0.788666		32.0678	4.71631
A0A068E7B7	Uncharacterized protein OS=Staphylococcus xylosus GN=SXYLSMQ121_2194 PE=4 SV=1 - [A0A068E7B7_STAXY]	9.79	2	2	0.556964	60.8439	21.5814	4.84326
A0A068E377	Oxidoreductase, short chain dehydrogenase/reductase family OS=Staphylococcus xylosus GN=SXYLSMQ121_0470 PE=4 SV=1 - [A0A068E377_STAXY]	5.88	2	1	2.31539		29.1557	4.98291
A0A068E3Z0	Pseudouridine synthase OS=Staphylococcus xylosus GN=SXYLSMQ121_1049 PE=3 SV=1 - [A0A068E3Z0_STAXY]	5.6	2	1	1.12109		26.628	7.21045
A0A068E4V4	Uncharacterized protein OS=Staphylococcus xylosus GN=SXYLSMQ121_1304 PE=4 SV=1 - [A0A068E4V4_STAXY]	3.74	2	1	0.707552		38.2515	6.72705
A0A068E9C4	Uronate isomerase OS=Staphylococcus xylosus GN=uxaC PE=3 SV=1 - [A0A068E9C4_STAXY]	2.56	2	1	0.852415		54.0126	5.88428
A0A060MIQ6	ABC-type proline glycine betaine transport system permease component OS=Staphylococcus xylosus GN=opuCD PE=3 SV=1 - [A0A060MIQ6_STAXY]	3.48	1	1	1.56022		24.8681	9.77393
K8DWE1	Uncharacterized protein OS=Staphylococcus xylosus GN=SXYL_00046 PE=4 SV=1 - [K8DWE1_STAXY]	8.24	4	1	1.0772		19.1075	4.79248
A0A077RDC0	Uncharacterized protein OS=Staphylococcus xylosus PE=3 SV=1 - [A0A077RDC0_STAXY]	10.95	1	1	0.699896		16.111	4.67822
A0A068E6D7	Thioredoxin OS=Staphylococcus xylosus GN=SXYLSMQ121_1869 PE=4 SV=1 - [A0A068E6D7_STAXY]	15.15	1	1	1.07641		11.5168	5.13525
A0A068EA13	Membrane protein OS=Staphylococcus xylosus GN=SXYL_02196 PE=4 SV=1 - [A0A068EA13_STAXY]	4.51	1	1	0.840543		38.673	9.14404
A0A090K0Y5	Putative phage protein OS=Staphylococcus xylosus GN=SXYL_01059 PE=4 SV=1 - [A0A090K0Y5_STAXY]	7.62	1	1	0.603155		24.527	8.95361
A0A060MFJ4	Uncharacterized protein OS=Staphylococcus xylosus GN=SXYL_00338 PE=4 SV=1 - [A0A060MFJ4_STAXY]	25	1	1	2.62304		7.75301	4.94482
A0A068E763	Uncharacterized protein OS=Staphylococcus xylosus GN=SXYLSMQ121_1370 PE=4 SV=1 - [A0A068E763_STAXY]	11.49	2	2	1.13213	10.2737	33.676	4.7417
A0A068E2N0	TetR family regulatory protein of MDR cluster OS=Staphylococcus xylosus GN=SXYL_00591 PE=4 SV=1 - [A0A068E2N0_STAXY]	10.99	1	1	6.04827		21.7414	9.17334
A0A068E9I4	Na(+) H(+) antiporter subunit A OS=Staphylococcus xylosus GN=SXYLSMQ121_1823 PE=4 SV=1 - [A0A068E9I4_STAXY]	1.07	2	1	0.972018		82.0567	7.92822
A0A090LZQ8	Acetyltransferase OS=Staphylococcus xylosus GN=SXYL_00669 PE=4 SV=1 - [A0A090LZQ8_STAXY]	5.22	1	1	0.932903		28.9403	4.75439
A0A068EEJ4	Succinyl-CoA:3-ketoacid-coenzyme A transferase subunit B OS=Staphylococcus xylosus GN=SXYLSMQ121_2207 PE=4 SV=1 - [A0A068EEJ4_STAXY]	4.65	2	1	0.671079		23.1388	5.07178
A0A068EAV5	Uncharacterized protein OS=Staphylococcus xylosus GN=SXYL_02463 PE=4 SV=1 - [A0A068EAV5_STAXY]	3.08	1	1	1.45702		28.7896	7.2251
A0A068E5R3	D-3-phosphoglycerate dehydrogenase OS=Staphylococcus xylosus GN=SXYLSMQ121_1426 PE=4 SV=1 - [A0A068E5R3_STAXY]	4.87	2	1	1.06072		34.8914	4.97021
A0A060MKU1	Uncharacterized protein OS=Staphylococcus xylosus GN=SXYL_00024 PE=4 SV=1 - [A0A060MKU1_STAXY]	5.77	1	1	1.49299		29.8161	6.82959
A0A068E6P7	GNAT family acetyltransferase YjcF OS=Staphylococcus xylosus GN=SXYLSMQ121_1741 PE=4 SV=1 - [A0A068E6P7_STAXY]	5.71	2	1	1.50006	8.50419	15.8841	6.37939
A0A060MLT5	Putative phospholipid phosphatase OS=Staphylococcus xylosus GN=SXYL_01426 PE=4 SV=1 - [A0A060MLT5_STAXY]	3.43	1	1	1.17098		22.8644	9.71533
A0A068E8D8	Putative membrane protein OS=Staphylococcus xylosus GN=SXYL_01958 PE=4 SV=1 - [A0A068E8D8_STAXY]	3.66	1	1	0.739791		21.851	9.65674
A0A068EB80	Multidrug and toxin extrusion (MATE) family efflux pump YdhE/NorM-like protein OS=Staphylococcus xylosus GN=SXYLSMQ121_2443 PE=4 SV=1 - [A0A068EB80_STAXY]	1.93	2	1	0.628617		50.4442	9.43701
A0A060MK99	Uncharacterized protein OS=Staphylococcus xylosus GN=SXYL_00195 PE=4 SV=1 - [A0A060MK99_STAXY]	19.7	2	1	1.1266		7.71388	4.70361
A0A060MB56	Na(+) H(+) antiporter subunit E OS=Staphylococcus xylosus GN=mnhE2 PE=4 SV=1 - [A0A060MB56_STAXY]	6.88	1	1	0.485016		18.7353	8.76318
A0A060MSC8	Uncharacterized protein OS=Staphylococcus xylosus GN=SXYL_00013 PE=4 SV=1 - [A0A060MSC8_STAXY]	3.96	1	1	1.2136		33.798	9.71533
A0A068E9W7	6-carboxy-5,6,7,8-tetrahydropterin synthase OS=Staphylococcus xylosus GN=queD PE=3 SV=1 - [A0A068E9W7_STAXY]	11.97	1	1	1.15763		16.511	6.78564
